# Supplementary material for: Crystal structure and Hirshfeld surface analysis of (E)-1-[2,2-di­chloro-1-(4-nitro­phen­yl)ethen­yl]-2-(4-fluoro­phen­yl)diazene
Source: Acta Crystallogr E Crystallogr Commun. 2019 Jan 18;75(Pt 2):237–41. doi: 10.1107/S2056989019000707 (PMC6362658; doi:10.1107/S2056989019000707)
Supplement: Supplementary file 1 [file e-75-00237-sup1.cif]

##############################################################################
#                                                                            #
# This CIF contains the data in a paper accepted for publication in          #
# Acta Crystallographica Section E. It conforms to the requirements of       #
# Notes for Authors for Acta Crystallographica Section E, and has been       #
# peer reviewed under the auspices of the IUCr Commission on Journals.       #
#                                                                            #
# Full details of the Crystallographic Information File format               #
# are given in the paper "The Crystallographic Information File (CIF):       #
# a New Standard Archive File for Crystallography" by S. R. Hall, F. H.      #
# Allen and I. D. Brown [Acta Cryst. (1991), A47, 655-685].                  #
#                                                                            #
# The current version of the core CIF dictionary is obtainable from          #
# ftp://ftp.iucr.org/pub/cif_core.dic.                                       #
#                                                                            #
# Software is freely available for graphical display of the structure(s)     #
# in this CIF. For information consult the CIF software page                 #
# http://www.iucr.org/resources/cif/software.                                #
#                                                                            #
# This file may be used for bona fide research purposes within the           #
# scientific community so long as proper attribution is given to the journal # 
# article from which it was obtained.                                        #
#                                                                            #
##############################################################################
data_I
_database_code_depnum_ccdc_archive 'CCDC 1876976'
_audit_creation_method     'SHELXL-2016/6'
_journal_date_recd_electronic     2018-11-21
_journal_date_accepted     2019-01-15
_journal_name_full     'Acta Crystallographica, Section E'
_journal_year     2019
_journal_volume     75
_journal_issue      2
_journal_page_first     237
_journal_page_last     241
_journal_paper_category     GO
_journal_paper_doi     10.1107/S2056989019000707
_journal_coeditor_code     RZ5248
_publ_contact_author_name     'Flavien A. A. Toze'
_publ_contact_author_address
;
Department of Chemistry,
Faculty of Sciences,
University of Douala,
PO Box 24157, Douala,
Republic of Cameroon
;
_publ_contact_author_email     'toflavien@yahoo.fr'
_publ_contact_author_fax     ?
_publ_contact_author_phone     ?
_publ_section_title
;\
Crystal structure and Hirshfeld surface analysis of
(<i>E</i>)-1-[2,2-dichloro-1-(4-nitrophenyl)ethenyl]-2-(4-fluorophenyl)\
diazene
;
loop_
    _publ_author_name
    _publ_author_address
    'Zeliha Atio\(glu'
;
\.Ilke Education and Health Foundation,
Cappadocia University,
Cappadocia Vocational College,
The Medical Imaging Techniques Program,
50420 Mustafapa\,sa, \"Urg\"up,
Nev\,sehir,
Turkey
;
    'Akkurt, Mehmet'
;
Department of Physics,
Faculty of Sciences,
Erciyes University,
38039 Kayseri,
Turkey
;
    'Namiq Q. Shikhaliyev'
;
Organic Chemistry Department,
Baku State University,
Z. Xalilov str. 23, Az
1148 Baku, Azerbaijan
;
    'Gulnar T. Suleymanova'
;
Organic Chemistry Department,
Baku State University,
Z. Xalilov str. 23, Az
1148 Baku, Azerbaijan
;
    'Khanim N. Bagirova'
;
Organic Chemistry Department,
Baku State University,
Z. Xalilov str. 23, Az
1148 Baku, Azerbaijan
;
    'Flavien A. A. Toze'
;
Department of Chemistry,
Faculty of Sciences,
University of Douala,
PO Box 24157, Douala,
Republic of Cameroon
;
_publ_section_synopsis
;
The dihedral angle between the 4-fluorophenyl ring and the nitro-substituted
benzene ring of the title compound is 63.29(8)\%. In the crystal, molecules
are linked by C---H...O hydrogen bonds into chains parallel to the <i>c</i>
axis. The crystal packing is further stabilized by C---Cl...\p, C---F...\p and
N---O...\p interactions
;
_chemical_name_systematic
;
(<i>E</i>)-1-[2,2-Dichloro-1-(4-nitrophenyl)ethenyl]-2-(4-fluorophenyl)diazene
;
_chemical_name_common     ?
_chemical_formula_moiety     'C14 H8 Cl2 F N3 O2'
_chemical_formula_sum     'C14 H8 Cl2 F N3 O2'
_chemical_formula_iupac     'C14 H8 Cl2 F N3 O2'
_chemical_formula_weight     340.13
_chemical_melting_point     ?
_space_group_crystal_system     monoclinic
_space_group_name_H-M_alt     'P 21/c'
_space_group_name_Hall     '-P 2ybc'
loop_
    _space_group_symop_operation_xyz
    'x, y, z'
    '-x, y+1/2, -z+1/2'
    '-x, -y, -z'
    'x, -y-1/2, z-1/2'
_cell_length_a     15.8644(5)
_cell_length_b     7.2242(2)
_cell_length_c     12.7595(4)
_cell_angle_alpha     90
_cell_angle_beta     97.038(2)
_cell_angle_gamma     90
_cell_volume     1451.32(8)
_cell_formula_units_Z     4
_cell_measurement_reflns_used     4877
_cell_measurement_theta_min     3.10
_cell_measurement_theta_max     25.93
_cell_measurement_temperature     296(2)
_exptl_crystal_description     'block'
_exptl_crystal_colour     'orange'
_exptl_crystal_size_max     0.340
_exptl_crystal_size_mid     0.230
_exptl_crystal_size_min     0.140
_exptl_crystal_density_diffrn     1.557
_exptl_crystal_density_meas     ?
_exptl_crystal_density_method     ?
_exptl_crystal_F_000     688
_exptl_absorpt_coefficient_mu     0.468
_exptl_absorpt_correction_type     multi-scan
_exptl_absorpt_process_details
;
(SADABS; Bruker, 2003)
;
_exptl_absorpt_correction_T_min     0.861
_exptl_absorpt_correction_T_max     0.925
_diffrn_ambient_temperature     296(2)
_diffrn_source     ?
_diffrn_radiation_type     MoK\a
_diffrn_radiation_wavelength     0.71073
_diffrn_measurement_device_type     'Bruker APEXII CCD'
_diffrn_measurement_method     '\f and \w scans'
_diffrn_detector_area_resol_mean     ?
_diffrn_reflns_number     11383
_diffrn_reflns_av_R_equivalents     0.0191
_diffrn_reflns_av_unetI/netI     0.0183
_diffrn_reflns_theta_min     3.217
_diffrn_reflns_theta_max     26.035
_diffrn_reflns_theta_full     25.242
_diffrn_measured_fraction_theta_max     0.998
_diffrn_measured_fraction_theta_full     0.999
_diffrn_reflns_limit_h_min     -14
_diffrn_reflns_limit_h_max     19
_diffrn_reflns_limit_k_min     -8
_diffrn_reflns_limit_k_max     8
_diffrn_reflns_limit_l_min     -15
_diffrn_reflns_limit_l_max     15
_refine_special_details     ?
_reflns_number_total     2851
_reflns_number_gt     2359
_reflns_threshold_expression     'I > 2\s(I)'
_refine_ls_structure_factor_coef     Fsqd
_refine_ls_matrix_type     full
_refine_ls_R_factor_all     0.0401
_refine_ls_R_factor_gt     0.0309
_refine_ls_wR_factor_gt     0.0826
_refine_ls_wR_factor_ref     0.0885
_refine_ls_goodness_of_fit_ref     1.045
_refine_ls_restrained_S_all     1.045
_refine_ls_number_reflns     2851
_refine_ls_number_parameters     199
_refine_ls_number_restraints     0
_refine_ls_hydrogen_treatment     constr
_refine_ls_weighting_scheme     calc
_refine_ls_weighting_details
              'w=1/[\s^2^(Fo^2^)+(0.0427P)^2^+0.3915P] where P=(Fo^2^+2Fc^2^)/3'
_atom_sites_solution_hydrogens     geom
_atom_sites_solution_primary     direct
_atom_sites_solution_secondary     difmap
_refine_ls_shift/su_max     0.001
_refine_ls_shift/su_mean     0.000
_refine_diff_density_max     0.180
_refine_diff_density_min     -0.210
_refine_ls_extinction_method     none
_refine_ls_extinction_coef     .
loop_
    _atom_type_symbol
    _atom_type_description
    _atom_type_scat_dispersion_real
    _atom_type_scat_dispersion_imag
    _atom_type_scat_source
    'C' 'C' 0.0033 0.0016
                         'International Tables Vol C Tables 4.2.6.8 and 6.1.1.4'
    'H' 'H' 0.0000 0.0000
                         'International Tables Vol C Tables 4.2.6.8 and 6.1.1.4'
    'N' 'N' 0.0061 0.0033
                         'International Tables Vol C Tables 4.2.6.8 and 6.1.1.4'
    'O' 'O' 0.0106 0.0060
                         'International Tables Vol C Tables 4.2.6.8 and 6.1.1.4'
    'F' 'F' 0.0171 0.0103
                         'International Tables Vol C Tables 4.2.6.8 and 6.1.1.4'
    'Cl' 'Cl' 0.1484 0.1585
                         'International Tables Vol C Tables 4.2.6.8 and 6.1.1.4'
_computing_data_collection
;
APEX3 (Bruker, 2007)
;
_computing_cell_refinement
;
SAINT (Bruker, 2007)
;
_computing_data_reduction
;
SAINT (Bruker, 2007)
;
_computing_structure_solution
;
SHELXT2016 (Sheldrick, 2015a)
;
_computing_structure_refinement
;
SHELXL2016 (Sheldrick, 2015b)
;
_computing_molecular_graphics
;
ORTEP-3 for Windows (Farrugia, 2012)
;
_computing_publication_material
;
PLATON (Spek, 2009)
;
loop_
    _atom_site_type_symbol
    _atom_site_label
    _atom_site_fract_x
    _atom_site_fract_y
    _atom_site_fract_z
    _atom_site_U_iso_or_equiv
    _atom_site_adp_type
    _atom_site_calc_flag
    _atom_site_occupancy
    _atom_site_disorder_assembly
    _atom_site_disorder_group
    Cl Cl1 0.97386(3) 1.20992(9) 0.70124(4) 0.07088(18) Uani d 1 . .
    Cl Cl2 0.92856(3) 1.13756(8) 0.90771(4) 0.06189(17) Uani d 1 . .
    F F1 0.47733(7) 0.7105(2) 1.03511(10) 0.0765(4) Uani d 1 . .
    O O1 0.68767(10) 1.0573(2) 0.24070(11) 0.0720(4) Uani d 1 . .
    O O2 0.80699(11) 0.9169(2) 0.23689(11) 0.0788(5) Uani d 1 . .
    N N1 0.69628(8) 0.95452(19) 0.76270(10) 0.0402(3) Uani d 1 . .
    N N2 0.76871(8) 1.00408(18) 0.80363(10) 0.0390(3) Uani d 1 . .
    N N3 0.75395(11) 0.9908(2) 0.28420(12) 0.0521(4) Uani d 1 . .
    C C1 0.64239(9) 0.8985(2) 0.83834(12) 0.0365(3) Uani d 1 . .
    C C2 0.66658(10) 0.8947(2) 0.94654(12) 0.0406(4) Uani d 1 . .
    H H2 0.720428 0.934987 0.974163 0.049 Uiso calc 1 . .
    C C3 0.61096(11) 0.8315(3) 1.01287(13) 0.0481(4) Uani d 1 . .
    H H3 0.626481 0.828004 1.085535 0.058 Uiso calc 1 . .
    C C4 0.53205(11) 0.7736(3) 0.96946(14) 0.0488(4) Uani d 1 . .
    C C5 0.50562(11) 0.7772(3) 0.86378(15) 0.0539(5) Uani d 1 . .
    H H5 0.451398 0.737848 0.837092 0.065 Uiso calc 1 . .
    C C6 0.56182(10) 0.8409(3) 0.79752(13) 0.0485(4) Uani d 1 . .
    H H6 0.545439 0.845134 0.725037 0.058 Uiso calc 1 . .
    C C7 0.82440(9) 1.0572(2) 0.73073(12) 0.0379(3) Uani d 1 . .
    C C8 0.89916(10) 1.1249(2) 0.77426(13) 0.0440(4) Uani d 1 . .
    C C9 0.80338(9) 1.0366(2) 0.61456(12) 0.0364(3) Uani d 1 . .
    C C10 0.73747(10) 1.1361(2) 0.55905(13) 0.0426(4) Uani d 1 . .
    H H10 0.704682 1.214863 0.595145 0.051 Uiso calc 1 . .
    C C11 0.72030(10) 1.1192(2) 0.45128(13) 0.0433(4) Uani d 1 . .
    H H11 0.675811 1.184705 0.414101 0.052 Uiso calc 1 . .
    C C12 0.77022(10) 1.0035(2) 0.39955(12) 0.0392(4) Uani d 1 . .
    C C13 0.83517(11) 0.9005(2) 0.45209(13) 0.0456(4) Uani d 1 . .
    H H13 0.867698 0.822187 0.415369 0.055 Uiso calc 1 . .
    C C14 0.85078(10) 0.9161(2) 0.55996(13) 0.0433(4) Uani d 1 . .
    H H14 0.893493 0.845300 0.596958 0.052 Uiso calc 1 . .
loop_
    _atom_site_aniso_label
    _atom_site_aniso_U_11
    _atom_site_aniso_U_22
    _atom_site_aniso_U_33
    _atom_site_aniso_U_12
    _atom_site_aniso_U_13
    _atom_site_aniso_U_23
    Cl1 0.0507(3) 0.0932(4) 0.0709(3) -0.0250(3) 0.0163(2) -0.0040(3)
    Cl2 0.0511(3) 0.0837(4) 0.0477(3) 0.0004(2) -0.0067(2) -0.0095(2)
    F1 0.0605(7) 0.1118(10) 0.0615(7) -0.0204(7) 0.0249(6) 0.0118(7)
    O1 0.0832(10) 0.0843(10) 0.0443(7) -0.0050(9) -0.0089(7) 0.0071(7)
    O2 0.1061(12) 0.0883(11) 0.0464(8) 0.0037(9) 0.0273(8) -0.0124(7)
    N1 0.0380(7) 0.0491(8) 0.0341(7) 0.0013(6) 0.0068(5) -0.0010(6)
    N2 0.0381(7) 0.0441(7) 0.0352(7) 0.0023(6) 0.0062(5) 0.0007(6)
    N3 0.0712(10) 0.0461(8) 0.0395(8) -0.0162(8) 0.0090(8) 0.0005(7)
    C1 0.0369(8) 0.0395(8) 0.0337(7) 0.0030(6) 0.0077(6) -0.0024(6)
    C2 0.0386(8) 0.0453(9) 0.0374(8) -0.0011(7) 0.0031(6) -0.0021(7)
    C3 0.0510(10) 0.0597(11) 0.0342(8) -0.0030(8) 0.0076(7) 0.0020(8)
    C4 0.0464(9) 0.0572(11) 0.0458(9) -0.0041(8) 0.0180(8) 0.0021(8)
    C5 0.0372(9) 0.0727(12) 0.0517(10) -0.0091(8) 0.0056(8) -0.0067(9)
    C6 0.0428(9) 0.0670(12) 0.0353(8) -0.0010(8) 0.0031(7) -0.0046(8)
    C7 0.0361(8) 0.0395(8) 0.0384(8) 0.0044(6) 0.0065(6) 0.0013(7)
    C8 0.0382(8) 0.0491(9) 0.0446(9) 0.0023(7) 0.0048(7) -0.0012(8)
    C9 0.0331(7) 0.0395(8) 0.0376(8) -0.0017(6) 0.0079(6) 0.0027(7)
    C10 0.0416(8) 0.0463(9) 0.0414(9) 0.0092(7) 0.0116(7) 0.0022(7)
    C11 0.0400(8) 0.0475(9) 0.0422(9) 0.0032(7) 0.0046(7) 0.0087(7)
    C12 0.0457(9) 0.0389(8) 0.0343(8) -0.0099(7) 0.0093(7) 0.0016(7)
    C13 0.0455(9) 0.0467(9) 0.0469(9) 0.0038(8) 0.0154(7) -0.0044(8)
    C14 0.0384(8) 0.0473(9) 0.0447(9) 0.0086(7) 0.0069(7) 0.0031(7)
_geom_special_details
;
 All esds (except the esd in the dihedral angle between two l.s. planes)
 are estimated using the full covariance matrix.  The cell esds are taken
 into account individually in the estimation of esds in distances, angles
 and torsion angles; correlations between esds in cell parameters are only
 used when they are defined by crystal symmetry.  An approximate (isotropic)
 treatment of cell esds is used for estimating esds involving l.s. planes.
;
loop_
    _geom_bond_atom_site_label_1
    _geom_bond_atom_site_label_2
    _geom_bond_site_symmetry_2
    _geom_bond_distance
    _geom_bond_publ_flag
    Cl1 C8 . 1.7088(17) ?
    Cl2 C8 . 1.7120(17) ?
    F1 C4 . 1.3569(19) ?
    O1 N3 . 1.225(2) ?
    O2 N3 . 1.217(2) ?
    N1 N2 . 1.2547(18) ?
    N1 C1 . 1.4242(19) ?
    N2 C7 . 1.4123(19) ?
    N3 C12 . 1.466(2) ?
    C1 C6 . 1.384(2) ?
    C1 C2 . 1.387(2) ?
    C2 C3 . 1.373(2) ?
    C2 H2 . 0.9300 ?
    C3 C4 . 1.371(2) ?
    C3 H3 . 0.9300 ?
    C4 C5 . 1.362(3) ?
    C5 C6 . 1.381(2) ?
    C5 H5 . 0.9300 ?
    C6 H6 . 0.9300 ?
    C7 C8 . 1.339(2) ?
    C7 C9 . 1.486(2) ?
    C9 C10 . 1.389(2) ?
    C9 C14 . 1.392(2) ?
    C10 C11 . 1.374(2) ?
    C10 H10 . 0.9300 ?
    C11 C12 . 1.375(2) ?
    C11 H11 . 0.9300 ?
    C12 C13 . 1.377(2) ?
    C13 C14 . 1.373(2) ?
    C13 H13 . 0.9300 ?
    C14 H14 . 0.9300 ?
loop_
    _geom_angle_atom_site_label_1
    _geom_angle_atom_site_label_2
    _geom_angle_atom_site_label_3
    _geom_angle_site_symmetry_1
    _geom_angle_site_symmetry_3
    _geom_angle
    _geom_angle_publ_flag
    N2 N1 C1 . . 113.22(12) ?
    N1 N2 C7 . . 114.73(13) ?
    O2 N3 O1 . . 123.66(16) ?
    O2 N3 C12 . . 118.56(16) ?
    O1 N3 C12 . . 117.78(16) ?
    C6 C1 C2 . . 119.92(14) ?
    C6 C1 N1 . . 115.71(14) ?
    C2 C1 N1 . . 124.35(14) ?
    C3 C2 C1 . . 119.97(15) ?
    C3 C2 H2 . . 120.0 ?
    C1 C2 H2 . . 120.0 ?
    C4 C3 C2 . . 118.44(15) ?
    C4 C3 H3 . . 120.8 ?
    C2 C3 H3 . . 120.8 ?
    F1 C4 C5 . . 118.34(16) ?
    F1 C4 C3 . . 118.34(16) ?
    C5 C4 C3 . . 123.32(16) ?
    C4 C5 C6 . . 117.96(16) ?
    C4 C5 H5 . . 121.0 ?
    C6 C5 H5 . . 121.0 ?
    C5 C6 C1 . . 120.38(16) ?
    C5 C6 H6 . . 119.8 ?
    C1 C6 H6 . . 119.8 ?
    C8 C7 N2 . . 114.83(14) ?
    C8 C7 C9 . . 121.96(14) ?
    N2 C7 C9 . . 123.20(13) ?
    C7 C8 Cl1 . . 122.91(13) ?
    C7 C8 Cl2 . . 123.47(13) ?
    Cl1 C8 Cl2 . . 113.61(9) ?
    C10 C9 C14 . . 119.18(14) ?
    C10 C9 C7 . . 121.30(14) ?
    C14 C9 C7 . . 119.53(14) ?
    C11 C10 C9 . . 120.58(15) ?
    C11 C10 H10 . . 119.7 ?
    C9 C10 H10 . . 119.7 ?
    C10 C11 C12 . . 118.64(15) ?
    C10 C11 H11 . . 120.7 ?
    C12 C11 H11 . . 120.7 ?
    C11 C12 C13 . . 122.39(15) ?
    C11 C12 N3 . . 118.64(15) ?
    C13 C12 N3 . . 118.96(15) ?
    C14 C13 C12 . . 118.43(15) ?
    C14 C13 H13 . . 120.8 ?
    C12 C13 H13 . . 120.8 ?
    C13 C14 C9 . . 120.72(15) ?
    C13 C14 H14 . . 119.6 ?
    C9 C14 H14 . . 119.6 ?
loop_
    _geom_torsion_atom_site_label_1
    _geom_torsion_atom_site_label_2
    _geom_torsion_atom_site_label_3
    _geom_torsion_atom_site_label_4
    _geom_torsion_site_symmetry_1
    _geom_torsion_site_symmetry_2
    _geom_torsion_site_symmetry_3
    _geom_torsion_site_symmetry_4
    _geom_torsion
    _geom_torsion_publ_flag
    C1 N1 N2 C7 . . . . 178.86(13) ?
    N2 N1 C1 C6 . . . . -179.49(15) ?
    N2 N1 C1 C2 . . . . -1.1(2) ?
    C6 C1 C2 C3 . . . . 0.9(2) ?
    N1 C1 C2 C3 . . . . -177.43(16) ?
    C1 C2 C3 C4 . . . . -0.1(3) ?
    C2 C3 C4 F1 . . . . 179.75(16) ?
    C2 C3 C4 C5 . . . . -0.6(3) ?
    F1 C4 C5 C6 . . . . -179.76(17) ?
    C3 C4 C5 C6 . . . . 0.6(3) ?
    C4 C5 C6 C1 . . . . 0.2(3) ?
    C2 C1 C6 C5 . . . . -0.9(3) ?
    N1 C1 C6 C5 . . . . 177.56(16) ?
    N1 N2 C7 C8 . . . . 174.62(14) ?
    N1 N2 C7 C9 . . . . -6.7(2) ?
    N2 C7 C8 Cl1 . . . . -176.19(11) ?
    N2 C7 C8 Cl2 . . . . 2.9(2) ?
    C9 C7 C8 Cl2 . . . . -175.78(12) ?
    C8 C7 C9 C10 . . . . -116.26(18) ?
    N2 C7 C9 C10 . . . . 65.2(2) ?
    C8 C7 C9 C14 . . . . 63.4(2) ?
    N2 C7 C9 C14 . . . . -115.15(17) ?
    C14 C9 C10 C11 . . . . -1.4(2) ?
    C7 C9 C10 C11 . . . . 178.25(15) ?
    C9 C10 C11 C12 . . . . -0.7(2) ?
    C10 C11 C12 C13 . . . . 1.8(2) ?
    C10 C11 C12 N3 . . . . -177.72(14) ?
    O2 N3 C12 C11 . . . . 166.51(16) ?
    O1 N3 C12 C11 . . . . -12.8(2) ?
    O2 N3 C12 C13 . . . . -13.0(2) ?
    O1 N3 C12 C13 . . . . 167.66(16) ?
    C11 C12 C13 C14 . . . . -0.7(2) ?
    N3 C12 C13 C14 . . . . 178.84(15) ?
    C12 C13 C14 C9 . . . . -1.6(2) ?
    C10 C9 C14 C13 . . . . 2.6(2) ?
    C7 C9 C14 C13 . . . . -177.11(15) ?
loop_
    _geom_hbond_atom_site_label_D
    _geom_hbond_atom_site_label_H
    _geom_hbond_atom_site_label_A
    _geom_hbond_site_symmetry_A
    _geom_hbond_distance_DH
    _geom_hbond_distance_HA
    _geom_hbond_distance_DA
    _geom_hbond_angle_DHA
    _geom_hbond_publ_flag
    C10 H10 O1 4_586 0.93 2.52 3.369(2) 152 yes
_shelx_space_group_comment
;
The symmetry employed for this shelxl refinement is uniquely defined
by the following loop, which should always be used as a source of
symmetry information in preference to the above space-group names.
They are only intended as comments.
;
_shelx_estimated_absorpt_T_min     0.857
_shelx_estimated_absorpt_T_max     0.937
_shelx_hkl_file
;
   0   0   1   -0.07    0.01
   0   0  -1   -0.07    0.01
   0   0   2   45.08    0.88
   0   0  -3   -0.18    0.03
   0   0   3   -0.21    0.02
   0   0   4  207.81    4.00
   0   0  -4  204.46    3.94
   0   0   5    0.02    0.03
   0   0  -5    0.02    0.03
   0   0  -5    0.04    0.03
   0   0  -6  170.51    3.28
   0   0  -6  173.39    3.27
   0   0   6  169.10    3.28
   0   0   7   -0.02    0.04
   0   0  -7   -0.01    0.04
   0   0  -7    0.01    0.04
   0   0  -8    5.75    0.18
   0   0   8    5.46    0.19
   0   0  -9   -0.07    0.04
   0   0   9    0.00    0.05
   0   0  10    1.06    0.10
   0   0 -10    0.92    0.09
   0   0 -11    0.02    0.06
   0   0  11    0.01    0.07
   0   0  12    2.12    0.16
   0   0 -12    1.66    0.13
   0   0  13   -0.08    0.07
   0   0 -13    0.07    0.07
   0   0  14    0.60    0.12
   0   0 -14    0.48    0.10
   0   0 -15   -0.02    0.09
   0   0  15   -0.04    0.09
   0   1   0   -0.02    0.01
   0   1   0   -0.02    0.01
   0  -1   0   -0.03    0.01
   0  -1   0   -0.03    0.01
   0   1  -1    5.07    0.12
   0  -1   1    5.43    0.12
   0   1  -2   23.70    0.46
   0   1   2   23.70    0.47
   0   1  -2   23.78    0.48
   0   1   2   23.61    0.47
   0  -1  -2   23.46    0.47
   0   1  -3   26.66    0.55
   0   1   3   27.44    0.54
   0  -1  -3   26.66    0.54
   0  -1   3   26.94    0.55
   0   1  -4  165.39    3.18
   0   1   4  165.59    3.17
   0  -1  -4  164.97    3.17
   0  -1  -4  171.60    3.18
   0  -1   4  164.94    3.18
   0   1  -5   17.88    0.37
   0   1   5   17.22    0.39
   0   1  -5   17.78    0.40
   0  -1   5   17.74    0.40
   0  -1  -5   17.77    0.39
   0  -1  -5   17.84    0.40
   0   1   6   15.41    0.36
   0   1  -6   15.91    0.34
   0   1  -6   15.65    0.37
   0  -1  -6   15.28    0.36
   0  -1  -6   16.06    0.37
   0  -1   6   16.03    0.37
   0   1  -7    0.06    0.03
   0   1   7    0.09    0.04
   0  -1   7    0.09    0.05
   0  -1  -7    0.04    0.04
   0  -1  -7    0.13    0.04
   0   1   8    1.06    0.09
   0   1  -8    1.13    0.08
   0  -1  -8    0.97    0.09
   0  -1   8    1.29    0.10
   0   1   9    2.42    0.13
   0   1  -9    2.46    0.12
   0  -1   9    2.46    0.14
   0  -1  -9    2.64    0.14
   0   1 -10    0.15    0.05
   0   1  10    0.15    0.07
   0  -1  10    0.13    0.07
   0  -1 -10    0.14    0.07
   0   1 -11    2.47    0.13
   0   1  11    2.51    0.15
   0  -1 -11    2.22    0.15
   0  -1  11    2.40    0.16
   0   1  12    0.77    0.11
   0   1 -12    0.73    0.09
   0  -1  12    0.91    0.12
   0  -1 -12    0.83    0.11
   0   1 -13    3.11    0.16
   0   1  13    3.47    0.20
   0  -1 -13    3.30    0.19
   0  -1  13    3.03    0.20
   0   1 -14    4.85    0.21
   0   1  14    5.18    0.25
   0  -1  14    5.36    0.26
   0  -1 -14    5.12    0.25
   0   1  15    0.48    0.13
   0  -1  15    0.89    0.15
   0  -1 -15    0.76    0.13
   0  -2   0   15.31    0.33
   0  -2   0   15.57    0.33
   0  -2   0   16.39    0.32
   0   2   1   28.95    0.57
   0   2  -1   28.98    0.58
   0  -2  -1   28.13    0.58
   0  -2   1   29.06    0.57
   0  -2  -1   28.51    0.59
   0  -2  -1   29.47    0.56
   0  -2   1   29.25    0.56
   0   2  -2  122.47    2.31
   0   2   2  120.90    2.32
   0  -2  -2  121.39    2.32
   0  -2  -2  120.41    2.33
   0  -2   2  123.99    2.32
   0  -2   2  118.53    2.32
   0  -2  -2  122.52    2.31
   0  -2   2  120.40    2.30
   0   2  -3    0.82    0.05
   0   2   3    0.88    0.05
   0  -2   3    0.62    0.05
   0  -2  -3    0.80    0.07
   0  -2  -3    0.82    0.05
   0   2  -4    6.94    0.19
   0   2   4    6.76    0.17
   0   2   4    6.92    0.17
   0   2  -4    6.79    0.16
   0  -2   4    6.77    0.19
   0  -2  -4    6.48    0.17
   0  -2  -4    6.38    0.19
   0   2   5    3.08    0.12
   0   2  -5    3.22    0.10
   0   2  -5    3.12    0.08
   0   2   5    3.18    0.11
   0  -2  -5    3.18    0.11
   0  -2  -5    3.15    0.14
   0   2  -6   59.98    1.21
   0   2   6   60.09    1.19
   0   2  -6   60.06    1.15
   0   2   6   59.94    1.20
   0  -2  -6   60.18    1.21
   0  -2  -6   58.29    1.18
   0  -2   6   59.45    1.21
   0   2   7   34.10    0.72
   0   2   7   33.79    0.71
   0   2  -7   33.54    0.66
   0  -2  -7   33.53    0.73
   0  -2   7   33.09    0.73
   0  -2  -7   33.20    0.70
   0   2  -8    6.94    0.17
   0   2   8    6.57    0.21
   0  -2  -8    6.89    0.23
   0  -2   8    7.02    0.23
   0   2   9   12.29    0.33
   0   2  -9   11.87    0.28
   0  -2  -9   11.79    0.34
   0  -2   9   12.20    0.34
   0   2  10    1.79    0.13
   0   2 -10    2.03    0.10
   0  -2 -10    1.97    0.15
   0  -2  10    1.56    0.13
   0   2  11    2.37    0.15
   0   2 -11    2.30    0.11
   0  -2  11    2.38    0.17
   0  -2 -11    2.33    0.16
   0   2  12    1.63    0.14
   0   2 -12    1.57    0.11
   0  -2 -12    1.67    0.15
   0  -2  12    1.60    0.15
   0   2 -13    1.96    0.16
   0   2  13    2.15    0.17
   0  -2 -13    1.90    0.17
   0  -2  13    1.68    0.16
   0   2  14    0.15    0.09
   0  -2  14    0.19    0.10
   0  -2 -14    0.21    0.10
   0   2  15    1.46    0.16
   0  -2 -15    1.19    0.16
   0  -2  15    1.34    0.17
   0  -3   0   -0.01    0.02
   0  -3   0   -0.05    0.02
   0  -3   0   -0.04    0.03
   0   3   1   15.40    0.32
   0   3  -1   15.34    0.34
   0  -3   1   15.46    0.33
   0  -3  -1   15.50    0.34
   0  -3  -1   14.84    0.35
   0  -3   1   15.61    0.34
   0  -3  -1   15.68    0.32
   0  -3   1   15.47    0.32
   0   3   2    6.10    0.15
   0   3  -2    5.96    0.16
   0  -3  -2    5.94    0.18
   0  -3   2    5.92    0.15
   0  -3  -2    5.91    0.14
   0  -3   2    6.02    0.17
   0  -3  -2    5.98    0.18
   0  -3   2    5.99    0.14
   0   3  -3    3.01    0.10
   0   3   3    3.02    0.09
   0  -3  -3    2.90    0.10
   0  -3  -3    2.99    0.10
   0  -3   3    2.80    0.07
   0  -3   3    3.01    0.12
   0  -3   3    2.87    0.09
   0  -3  -3    2.73    0.12
   0   3   4    1.48    0.07
   0   3  -4    1.50    0.07
   0  -3  -4    1.58    0.11
   0  -3  -4    1.53    0.07
   0  -3   4    1.54    0.09
   0   3   5   32.93    0.68
   0   3  -5   32.68    0.65
   0   3  -5   33.03    0.70
   0  -3  -5   31.91    0.67
   0  -3  -5   33.48    0.71
   0  -3   5   31.74    0.70
   0   3  -6    0.00    0.03
   0   3   6    0.03    0.04
   0   3   6   -0.02    0.04
   0  -3   6    0.02    0.04
   0  -3  -6    0.00    0.03
   0  -3  -6   -0.07    0.05
   0   3   7    1.28    0.09
   0   3  -7    1.13    0.07
   0   3   7    1.25    0.09
   0  -3  -7    1.35    0.09
   0  -3  -7    1.19    0.11
   0  -3   7    1.49    0.11
   0   3  -8    7.14    0.19
   0   3   8    7.38    0.22
   0  -3   8    7.15    0.24
   0  -3  -8    6.99    0.25
   0   3  -9   13.34    0.31
   0   3  -9   13.15    0.27
   0   3   9   13.13    0.35
   0  -3   9   12.84    0.37
   0  -3  -9   13.74    0.39
   0   3 -10    0.59    0.04
   0   3  10    0.68    0.09
   0   3 -10    0.69    0.06
   0  -3  10    0.55    0.10
   0  -3 -10    0.73    0.11
   0   3 -11    3.67    0.12
   0   3  11    3.51    0.18
   0   3 -11    3.53    0.14
   0  -3  11    3.58    0.20
   0  -3 -11    3.55    0.21
   0   3  12    1.24    0.12
   0  -3  12    1.45    0.14
   0  -3 -12    1.20    0.14
   0   3  13    0.92    0.12
   0  -3 -13    0.88    0.14
   0  -3  13    0.83    0.13
   0   3  14    0.13    0.09
   0  -3 -14    0.01    0.10
   0  -3  14    0.02    0.09
   0  -4   0    4.69    0.15
   0  -4   0    4.71    0.15
   0  -4   0    4.70    0.13
   0   4   1    5.09    0.13
   0  -4  -1    5.08    0.16
   0  -4  -1    5.48    0.14
   0  -4  -1    5.27    0.17
   0  -4   1    5.42    0.16
   0  -4   1    5.19    0.14
   0   4   2   32.24    0.65
   0  -4  -2   32.70    0.65
   0  -4   2   32.31    0.65
   0  -4  -2   33.04    0.70
   0  -4  -2   32.08    0.69
   0  -4   2   33.46    0.67
   0  -4   2   32.56    0.68
   0  -4   2   31.87    0.67
   0   4   3    0.33    0.04
   0   4  -3    0.28    0.05
   0  -4  -3    0.28    0.06
   0  -4   3    0.33    0.06
   0  -4   3    0.27    0.04
   0  -4  -3    0.32    0.04
   0  -4  -3    0.31    0.04
   0  -4   3    0.24    0.03
   0   4  -4    0.28    0.05
   0   4   4    0.30    0.04
   0  -4   4    0.21    0.05
   0  -4  -4    0.20    0.06
   0  -4  -4    0.30    0.04
   0  -4   4    0.23    0.04
   0   4  -5    0.76    0.06
   0   4   5    0.79    0.06
   0  -4  -5    0.69    0.09
   0  -4  -5    0.92    0.07
   0  -4   5    0.89    0.09
   0   4  -6    9.66    0.23
   0   4   6   10.00    0.26
   0  -4  -6   10.10    0.30
   0  -4  -6   10.00    0.26
   0  -4   6    9.40    0.28
   0   4   7    0.05    0.04
   0   4  -7    0.00    0.03
   0  -4  -7   -0.01    0.07
   0  -4  -7    0.06    0.05
   0  -4   7    0.03    0.05
   0   4  -8    2.76    0.10
   0  -4   8    2.72    0.16
   0  -4  -8    2.67    0.18
   0   4  -9    2.26    0.10
   0  -4  -9    2.37    0.18
   0  -4   9    2.39    0.17
   0   4 -10    4.90    0.15
   0  -4 -10    5.41    0.24
   0  -4  10    5.11    0.23
   0  -4  11    1.01    0.13
   0  -4 -11    0.95    0.14
   0   4  12    2.62    0.17
   0  -4  12    2.79    0.20
   0  -4 -12    2.56    0.20
   0   4  13    0.24    0.09
   0  -4 -13    0.24    0.11
   0  -4  13    0.16    0.10
   0  -5   0   -0.04    0.04
   0  -5   0   -0.03    0.03
   0  -5   1    0.79    0.07
   0  -5   1    0.89    0.08
   0  -5   1    0.89    0.07
   0  -5  -1    0.78    0.08
   0  -5   1    0.78    0.06
   0  -5  -1    0.79    0.06
   0   5   2   11.76    0.27
   0  -5  -2   11.82    0.27
   0  -5   2   11.90    0.30
   0  -5   2   11.95    0.30
   0  -5   2   11.73    0.27
   0  -5  -2   12.03    0.32
   0  -5   2   12.38    0.29
   0   5   3   11.03    0.26
   0  -5   3   11.72    0.30
   0  -5   3   11.10    0.25
   0  -5  -3   11.38    0.31
   0  -5  -3   11.05    0.26
   0  -5   3   11.08    0.28
   0  -5   3   10.95    0.28
   0   5   4    0.00    0.03
   0  -5  -4   -0.01    0.06
   0  -5   4   -0.02    0.04
   0  -5   4   -0.04    0.03
   0  -5  -4   -0.01    0.03
   0   5  -5   -0.03    0.04
   0   5   5    0.03    0.04
   0  -5   5   -0.01    0.05
   0  -5   5    0.05    0.04
   0  -5  -5   -0.01    0.06
   0  -5  -5    0.06    0.04
   0   5  -6   -0.01    0.04
   0   5   6    0.01    0.04
   0  -5  -6    0.00    0.07
   0  -5  -6   -0.01    0.04
   0  -5   6    0.09    0.06
   0   5  -7    2.45    0.11
   0   5   7    2.64    0.12
   0  -5  -7    2.45    0.17
   0  -5   7    2.65    0.16
   0   5  -8    4.30    0.14
   0  -5  -8    3.99    0.22
   0  -5   8    4.10    0.21
   0   5  -9    3.39    0.17
   0  -5   9    3.47    0.20
   0  -5  -9    3.51    0.22
   0  -5  10    3.21    0.21
   0  -5 -10    3.68    0.23
   0  -5 -11    0.38    0.11
   0  -5  11    0.28    0.10
   0  -5 -12    0.28    0.12
   0  -5  12    0.33    0.11
   0  -6   0    0.04    0.05
   0  -6   0    0.04    0.03
   0  -6   1   -0.02    0.03
   0  -6   1    0.05    0.04
   0  -6  -1    0.09    0.03
   0  -6  -1    0.08    0.05
   0  -6   1    0.06    0.04
   0  -6   2    0.24    0.05
   0  -6  -2    0.16    0.06
   0  -6   2    0.16    0.05
   0  -6  -2    0.25    0.04
   0  -6   2    0.18    0.04
   0   6   3    1.76    0.08
   0  -6   3    1.60    0.08
   0  -6   3    1.63    0.10
   0  -6   3    1.98    0.12
   0  -6  -3    2.09    0.15
   0   6   4    1.03    0.07
   0  -6   4    1.10    0.09
   0  -6   4    0.85    0.05
   0  -6  -4    0.99    0.11
   0  -6   4    1.11    0.10
   0   6   5    3.19    0.16
   0  -6   5    2.93    0.13
   0  -6   5    3.28    0.15
   0  -6  -5    2.86    0.18
   0  -6   5    3.40    0.17
   0  -6   6    0.06    0.06
   0  -6  -6    0.15    0.09
   0  -6  -7    1.94    0.17
   0  -6   7    1.97    0.15
   0  -6   8    0.09    0.08
   0  -6  -8    0.11    0.10
   0  -6  -9    0.52    0.13
   0  -6   9    0.33    0.10
   0  -6  10    8.90    0.35
   0  -6 -10    9.79    0.37
   0  -6 -11    0.47    0.13
   0  -6  11    0.79    0.13
   0  -7   0   -0.02    0.04
   0  -7   0    0.00    0.04
   0  -7   0    0.10    0.06
   0  -7   1    0.20    0.06
   0  -7  -1    0.28    0.07
   0  -7   1    0.26    0.05
   0  -7   1    0.25    0.06
   0  -7  -2    0.00    0.07
   0  -7   2    0.07    0.05
   0  -7   2   -0.03    0.04
   0  -7   2    0.09    0.05
   0  -7   3    0.52    0.08
   0  -7  -3    0.49    0.09
   0  -7   3    0.64    0.08
   0  -7   4    0.38    0.08
   0  -7   4    0.47    0.08
   0  -7  -4    0.45    0.10
   0  -7  -5    0.30    0.10
   0  -7   5    0.37    0.07
   0  -7   5    0.46    0.09
   0  -7  -6    0.11    0.09
   0  -7   6    0.11    0.06
   0  -7   6    0.13    0.07
   0  -7  -7    1.23    0.16
   0  -7   7    1.16    0.13
   0  -7   7    1.27    0.12
   0  -7  -8    3.92    0.25
   0  -7   8    3.70    0.20
   0  -7   8    3.76    0.22
   0  -7  -9    0.11    0.11
   0  -7   9    0.25    0.10
   0  -8   0    2.23    0.13
   0  -8   0    1.99    0.14
   0  -8   1    0.16    0.06
   0  -8  -1    0.25    0.08
   0  -8  -1    0.11    0.05
   0  -8  -2    0.67    0.10
   0  -8   2    0.59    0.09
   0  -8   3    2.92    0.17
   0  -8  -3    3.31    0.20
   0  -8   4    0.30    0.08
   0  -8  -4    0.50    0.11
   0  -8   5   -0.07    0.06
   0  -8  -5   -0.14    0.09
   0  -8   6    0.12    0.08
   0  -8  -6    0.12    0.10
  -1   0  15   -0.08    0.09
   1   0 -15   -0.05    0.08
   1   0 -14    0.20    0.09
  -1   0  14    0.07    0.09
  -1   0  13   -0.04    0.07
   1   0 -13    0.01    0.07
   1   0 -12    4.00    0.18
  -1   0  12    4.15    0.20
  -1   0  11   -0.01    0.06
   1   0 -11   -0.04    0.05
  -1   0  10   17.32    0.45
   1   0 -10   17.66    0.43
  -1   0   9   -0.03    0.05
   1   0  -9    0.00    0.05
  -1   0   8   11.33    0.30
   1   0  -8   10.99    0.29
  -1   0   7    0.04    0.04
   1   0  -7   -0.05    0.04
   1   0  -7   -0.04    0.04
   1   0  -6   23.94    0.51
  -1   0   6   24.56    0.53
   1   0  -6   24.15    0.52
   1   0  -5   -0.02    0.03
  -1   0   5   -0.02    0.04
   1   0  -5   -0.02    0.03
   1   0  -4   23.53    0.49
  -1   0   4   23.66    0.49
   1   0  -4   23.70    0.48
   1   0  -3   -0.01    0.02
   1   0  -3    0.00    0.02
  -1   0   3   -0.05    0.02
  -1   0   3    0.02    0.03
  -1   0   2    0.90    0.04
   1   0  -1   -0.03    0.01
  -1   0   1   -0.02    0.01
   1   0  -1   -0.02    0.01
  -1   0   1   -0.02    0.01
  -1   0   1   -0.02    0.01
   1   0  -1   -0.01    0.01
  -1   0   0    0.00    0.00
   1   0   0    0.00    0.01
  -1   0   0    0.00    0.00
   1   0   0   -0.01    0.01
   1   0   0    0.00    0.00
  -1   0  -1   -0.11    0.01
   1   0   1   -0.10    0.01
   1   0   1   -0.11    0.01
  -1   0  -1   -0.10    0.01
  -1   0  -2  325.08    6.79
   1   0   2  386.41    6.84
  -1   0  -3   -0.17    0.03
   1   0   3   -0.19    0.03
   1   0   4   30.98    0.63
  -1   0  -4   31.66    0.63
  -1   0  -5   -0.01    0.03
   1   0   5    0.00    0.03
  -1   0  -6  167.57    3.20
   1   0   6  166.06    3.20
  -1   0  -7   -0.04    0.04
   1   0   7    0.07    0.04
  -1   0  -8    4.50    0.16
   1   0   8    4.33    0.17
  -1   0  -9    0.05    0.05
   1   0   9    0.01    0.05
  -1   0 -10   36.84    0.80
   1   0  10   36.99    0.82
  -1   0 -11    0.09    0.06
   1   0  11    0.05    0.07
   1   0  12   -0.01    0.07
  -1   0 -12    0.00    0.06
   1   0  13    0.02    0.08
  -1   0 -13    0.06    0.07
   1   0  14    0.04    0.08
  -1   0 -14    0.04    0.08
  -1   0 -15   -0.10    0.08
   1   0  15    0.01    0.10
  -1   1  15    1.00    0.15
  -1  -1  15    0.82    0.14
   1  -1 -15    0.76    0.13
  -1   1  14    2.30    0.18
   1   1 -14    2.25    0.16
  -1  -1  14    2.39    0.19
   1  -1 -14    1.92    0.16
   1   1 -13   -0.02    0.06
  -1   1  13    0.11    0.08
  -1  -1  13    0.06    0.08
   1  -1 -13    0.03    0.08
  -1   1  12    0.38    0.09
   1   1 -12    0.40    0.07
   1  -1 -12    0.40    0.09
  -1  -1  12    0.46    0.09
   1   1 -11    1.43    0.11
  -1   1  11    1.40    0.12
  -1  -1  11    1.27    0.12
   1  -1 -11    1.68    0.13
  -1   1  10    3.98    0.18
   1   1 -10    3.91    0.15
  -1  -1  10    3.82    0.18
   1  -1 -10    3.84    0.17
  -1   1   9    1.47    0.11
   1   1  -9    1.32    0.09
   1  -1  -9    1.07    0.10
  -1  -1   9    1.23    0.10
  -1   1   8    1.42    0.10
   1   1  -8    1.45    0.08
  -1  -1   8    1.40    0.11
   1  -1  -8    1.42    0.11
  -1   1   7    1.57    0.10
   1   1  -7    1.66    0.08
   1  -1  -7    1.76    0.10
   1  -1  -7    1.82    0.10
  -1  -1   7    1.63    0.10
  -1   1   6   10.49    0.26
   1   1  -6   10.41    0.24
   1   1  -6   10.37    0.27
   1  -1  -6    9.88    0.26
  -1  -1   6   10.55    0.27
   1  -1  -6   10.15    0.27
   1   1  -5   48.92    0.95
  -1   1   5   50.18    0.98
   1   1  -5   48.91    0.98
  -1   1   5   49.17    0.97
   1  -1  -5   47.56    0.98
   1  -1  -5   48.49    0.97
  -1  -1   5   47.76    0.98
   1   1  -4   43.19    0.84
  -1   1   4   44.02    0.87
   1   1  -4   43.38    0.87
  -1   1   4   43.12    0.87
   1  -1  -4   44.42    0.87
  -1  -1   4   43.91    0.87
   1  -1  -4   43.43    0.87
  -1   1   3   29.86    0.61
   1   1  -3   30.48    0.58
  -1   1   3   30.54    0.61
   1   1  -3   29.64    0.61
  -1   1   3   30.15    0.60
  -1  -1   3   30.30    0.61
   1  -1  -3   30.70    0.61
   1  -1  -3   29.68    0.60
  -1  -1   3   29.90    0.58
  -1   1   2   40.42    0.78
   1   1  -2   39.72    0.77
  -1   1   2   39.09    0.78
  -1   1   2   40.02    0.78
   1   1  -2   39.72    0.76
   1   1  -2   39.12    0.78
   1  -1  -2   39.85    0.78
   1  -1  -2   39.81    0.78
  -1  -1   2   39.69    0.78
   1  -1  -2   38.81    0.78
  -1  -1   2   40.43    0.76
  -1   1   1    3.60    0.09
   1   1  -1    3.16    0.09
   1  -1  -1    4.18    0.10
  -1  -1   1    3.82    0.09
   1  -1  -1    4.19    0.10
  -1  -1   0    0.15    0.04
   1  -1   0    0.28    0.05
   1   1   1   57.60    1.08
  -1  -1  -1   53.46    1.07
   1  -1   1   52.09    1.06
   1  -1   1   57.30    1.07
  -1  -1  -1   57.70    1.06
  -1   1  -2   20.50    0.43
  -1   1  -2   22.82    0.46
  -1   1  -2   23.16    0.44
   1   1   2   22.76    0.44
  -1  -1  -2   22.98    0.44
   1  -1   2   22.64    0.46
   1   1   3    5.35    0.13
  -1   1  -3    5.18    0.14
  -1  -1  -3    5.09    0.13
   1  -1   3    5.47    0.14
   1   1   4    1.96    0.08
   1  -1   4    1.95    0.09
  -1  -1  -4    1.99    0.08
   1   1   5    4.96    0.15
  -1   1  -5    5.14    0.16
  -1  -1  -5    4.92    0.14
  -1   1  -6   85.93    1.69
   1   1   6   87.32    1.69
   1  -1   6   86.65    1.70
  -1  -1  -6   84.96    1.68
   1   1   7    4.22    0.15
  -1  -1  -7    3.93    0.14
   1  -1   7    4.25    0.16
   1   1   8    4.93    0.18
  -1   1  -8    5.02    0.16
  -1  -1  -8    4.66    0.18
   1  -1   8    4.70    0.18
  -1   1  -9    8.69    0.24
   1   1   9    8.75    0.26
   1  -1   9    8.85    0.27
  -1  -1  -9    8.81    0.27
   1   1  10    0.05    0.06
  -1   1 -10    0.02    0.05
  -1  -1 -10    0.09    0.06
   1  -1  10   -0.03    0.06
   1   1  11    3.11    0.17
  -1   1 -11    2.83    0.14
   1  -1  11    3.00    0.18
  -1  -1 -11    2.87    0.16
  -1   1 -12    0.40    0.07
   1   1  12    0.46    0.09
  -1  -1 -12    0.57    0.10
   1  -1  12    0.50    0.10
  -1   1 -13    0.47    0.08
   1   1  13    0.57    0.10
  -1  -1 -13    0.47    0.10
   1  -1  13    0.54    0.11
   1   1  14    1.43    0.15
  -1   1 -14    1.32    0.13
  -1  -1 -14    1.49    0.15
   1  -1  14    1.38    0.15
   1   1  15    0.11    0.10
   1  -1  15    0.23    0.11
  -1  -1 -15   -0.02    0.09
  -1   2  15    0.12    0.10
   1  -2 -15    0.08    0.10
  -1  -2  15   -0.04    0.10
  -1   2  14    0.38    0.11
  -1  -2  14    0.18    0.10
   1  -2 -14    0.32    0.11
  -1   2  13    0.34    0.10
   1   2 -13    0.33    0.08
   1  -2 -13    0.38    0.10
  -1  -2  13    0.34    0.10
   1   2 -12    0.05    0.05
  -1   2  12   -0.01    0.06
   1  -2 -12   -0.04    0.08
  -1  -2  12    0.10    0.08
  -1   2  11    0.72    0.10
   1   2 -11    0.86    0.08
  -1  -2  11    0.74    0.10
   1  -2 -11    1.01    0.12
   1   2 -10    7.40    0.20
  -1   2  10    7.27    0.25
  -1  -2  10    7.07    0.26
   1  -2 -10    7.21    0.26
   1   2  -9    6.16    0.17
  -1   2   9    6.18    0.22
  -1  -2   9    6.82    0.23
   1  -2  -9    6.52    0.23
  -1   2   8    0.57    0.07
   1   2  -8    0.50    0.05
  -1  -2   8    0.49    0.08
   1  -2  -8    0.54    0.08
  -1   2   7    0.96    0.08
  -1   2   7    1.15    0.09
   1   2  -7    0.94    0.05
   1  -2  -7    1.10    0.08
   1  -2  -7    0.93    0.09
  -1  -2   7    0.86    0.08
  -1   2   6   18.64    0.42
   1   2  -6   18.24    0.42
   1   2  -6   18.38    0.37
  -1   2   6   18.30    0.41
   1  -2  -6   18.42    0.41
   1  -2  -6   17.96    0.43
  -1  -2   6   18.30    0.43
   1   2  -5   71.02    1.39
  -1   2   5   71.96    1.40
   1   2  -5   71.43    1.35
  -1   2   5   72.18    1.41
   1   2  -5   70.52    1.41
   1  -2  -5   74.06    1.42
  -1  -2   5   68.95    1.41
   1  -2  -5   71.40    1.40
  -1   2   4    7.25    0.19
   1   2  -4    7.26    0.18
   1   2  -4    7.21    0.19
  -1   2   4    7.55    0.19
   1  -2  -4    7.18    0.20
  -1  -2   4    7.08    0.19
   1  -2  -4    7.29    0.19
   1   2  -3    0.46    0.04
  -1   2   3    0.61    0.05
   1   2  -3    0.49    0.05
   1  -2  -3    0.47    0.04
   1  -2  -3    0.52    0.05
   1  -2  -3    0.52    0.06
  -1  -2   3    0.64    0.05
   1   2  -2  178.42    3.38
  -1   2   2  178.37    3.35
   1   2  -2  175.72    3.36
  -1   2   2  176.22    3.44
  -1  -2   2  173.54    3.39
  -1  -2   2  176.45    3.46
   1  -2  -2  170.27    3.42
   1  -2  -2  178.86    3.35
  -1   2   1  463.01    8.86
  -1   2   1  449.78    8.84
   1   2  -1  470.80    8.87
  -1  -2   1  462.20    8.84
   1  -2  -1  460.79    8.84
   1  -2  -1  459.59    8.84
  -1  -2   1  458.71    8.82
   1   2   0   21.36    0.44
  -1   2   0   22.19    0.43
  -1   2   0   20.87    0.43
   1  -2   0   21.03    0.43
   1  -2   0   21.00    0.43
  -1  -2   0   21.34    0.41
  -1  -2   0   21.34    0.44
  -1   2  -1  143.74    2.76
   1   2   1  141.76    2.76
  -1  -2  -1  148.67    2.76
   1  -2   1  145.44    2.79
   1  -2   1  144.13    2.78
   1  -2   1  144.19    2.79
  -1  -2  -1  142.27    2.75
  -1   2  -2   40.01    0.76
   1   2   2   39.99    0.77
  -1   2  -2   40.22    0.76
  -1  -2  -2   39.90    0.77
   1  -2   2   39.22    0.79
   1  -2   2   39.37    0.76
  -1  -2  -2   37.82    0.79
   1  -2   2   40.18    0.76
  -1   2  -3    0.07    0.02
  -1   2  -3    0.04    0.02
   1   2   3    0.11    0.03
   1   2   3    0.06    0.03
  -1  -2  -3    0.06    0.04
  -1  -2  -3    0.07    0.02
   1  -2   3    0.06    0.04
   1   2   4   11.51    0.26
  -1   2  -4   11.65    0.24
   1   2   4   11.31    0.26
  -1   2  -4   11.31    0.23
  -1  -2  -4   11.22    0.25
   1  -2   4   11.54    0.28
  -1   2  -5    1.13    0.05
   1   2   5    1.09    0.07
   1  -2   5    1.12    0.08
  -1  -2  -5    1.10    0.07
   1   2   6    2.94    0.12
  -1  -2  -6    3.00    0.11
   1   2   7    2.79    0.12
  -1   2  -7    2.73    0.09
  -1  -2  -7    2.60    0.11
   1  -2   7    3.02    0.14
  -1  -2  -7    2.79    0.14
  -1   2  -8    6.78    0.17
   1   2   8    6.63    0.21
   1  -2   8    6.55    0.22
  -1  -2  -8    6.61    0.23
   1   2   9    0.80    0.08
  -1   2  -9    0.73    0.06
  -1  -2  -9    0.56    0.09
   1  -2   9    0.51    0.09
  -1   2 -10    1.63    0.10
   1   2  10    1.63    0.13
  -1  -2 -10    1.69    0.14
   1  -2  10    1.33    0.12
   1   2  11    5.11    0.21
  -1   2 -11    4.97    0.17
   1  -2  11    5.35    0.23
  -1  -2 -11    4.82    0.22
   1   2  12    1.62    0.14
  -1   2 -12    1.36    0.11
  -1  -2 -12    1.13    0.13
   1  -2  12    1.56    0.15
   1   2  13    0.31    0.09
  -1   2 -13    0.22    0.08
  -1  -2 -13    0.32    0.10
   1  -2  13    0.26    0.10
   1   2  14   -0.04    0.08
  -1  -2 -14    0.13    0.09
   1  -2  14    0.00    0.09
   1   2  15    0.20    0.10
   1  -2  15    0.25    0.11
  -1  -2 -15    0.18    0.11
  -1   3  14    0.18    0.10
  -1  -3  14    0.32    0.11
   1  -3 -14    0.37    0.12
  -1   3  13    0.31    0.09
   1  -3 -13    0.25    0.10
  -1  -3  13    0.44    0.11
   1   3 -12    0.02    0.05
  -1   3  12    0.02    0.07
   1  -3 -12    0.04    0.08
  -1  -3  12    0.11    0.09
   1   3 -11    0.03    0.05
  -1   3  11   -0.02    0.06
   1   3 -11    0.00    0.04
  -1  -3  11    0.07    0.08
   1  -3 -11    0.08    0.09
   1   3 -10    5.91    0.18
  -1   3  10    6.04    0.22
   1   3 -10    5.86    0.14
  -1  -3  10    6.02    0.24
   1  -3 -10    6.25    0.25
   1   3  -9    1.11    0.09
  -1   3   9    1.02    0.10
   1   3  -9    0.87    0.04
   1  -3  -9    1.18    0.12
  -1  -3   9    1.02    0.11
  -1   3   8   16.26    0.40
   1   3  -8   16.28    0.37
  -1  -3   8   16.46    0.42
   1  -3  -8   17.06    0.44
  -1   3   7    6.17    0.19
  -1   3   7    5.93    0.19
   1   3  -7    5.99    0.17
   1  -3  -7    6.41    0.22
  -1  -3   7    5.68    0.21
   1  -3  -7    5.78    0.21
   1   3  -6   28.18    0.58
  -1   3   6   27.52    0.60
   1  -3  -6   27.80    0.63
  -1  -3   6   27.99    0.61
   1  -3  -6   27.49    0.59
   1   3  -5   29.01    0.59
   1   3  -5   28.59    0.62
  -1   3   5   28.66    0.60
  -1  -3   5   29.03    0.62
   1  -3  -5   27.95    0.60
   1  -3  -5   28.35    0.63
   1   3  -4    0.17    0.05
   1   3  -4    0.17    0.04
  -1   3   4    0.13    0.04
   1  -3  -4    0.15    0.04
  -1  -3   4    0.16    0.04
   1  -3  -4    0.13    0.05
   1  -3  -4    0.14    0.04
  -1   3   3   15.19    0.33
   1   3  -3   14.75    0.33
   1  -3  -3   15.33    0.34
   1  -3  -3   14.68    0.33
   1  -3  -3   14.79    0.35
  -1  -3   3   14.75    0.33
  -1  -3   3   15.08    0.29
  -1  -3   3   15.43    0.34
  -1   3   2   19.80    0.42
   1   3  -2   19.34    0.42
  -1  -3   2   19.89    0.42
   1  -3  -2   19.90    0.44
   1  -3  -2   19.74    0.41
  -1  -3   2   19.63    0.42
  -1  -3   2   19.97    0.40
  -1   3   1   12.68    0.28
   1   3  -1   13.03    0.30
  -1  -3   1   12.85    0.28
  -1  -3   1   13.09    0.27
  -1  -3   1   12.66    0.28
  -1  -3   1   12.50    0.29
   1  -3  -1   13.06    0.28
   1  -3  -1   13.02    0.30
   1  -3  -1   12.94    0.30
   1   3   0    3.88    0.13
   1  -3   0    4.08    0.12
  -1  -3   0    4.08    0.10
   1  -3   0    3.89    0.12
  -1  -3   0    4.11    0.13
   1  -3   0    3.84    0.12
  -1   3  -1    1.66    0.07
   1   3   1    1.71    0.05
   1  -3   1    1.79    0.08
   1  -3   1    1.78    0.07
  -1  -3  -1    1.68    0.05
  -1  -3  -1    1.77    0.09
   1  -3   1    1.69    0.07
  -1   3  -2   21.79    0.44
   1   3   2   22.24    0.44
  -1  -3  -2   21.29    0.48
   1  -3   2   21.99    0.47
   1  -3   2   21.85    0.44
   1  -3   2   21.80    0.45
   1   3   3    0.57    0.04
  -1   3  -3    0.47    0.04
  -1   3  -3    0.52    0.03
  -1  -3  -3    0.49    0.07
   1  -3   3    0.49    0.04
  -1  -3  -3    0.51    0.04
   1  -3   3    0.36    0.05
   1  -3   3    0.56    0.03
   1   3   4    5.48    0.15
  -1   3  -4    5.29    0.13
  -1  -3  -4    5.17    0.18
  -1  -3  -4    5.16    0.14
   1  -3   4    5.58    0.17
  -1   3  -5   48.47    0.94
   1   3   5   47.98    0.96
  -1  -3  -5   47.90    0.96
  -1  -3  -5   48.55    1.01
   1  -3   5   48.74    1.00
   1   3   6    6.43    0.18
   1   3   6    6.40    0.18
  -1   3  -6    6.19    0.15
   1  -3   6    6.24    0.21
  -1  -3  -6    6.44    0.22
  -1  -3  -6    5.99    0.17
  -1   3  -7    0.77    0.05
   1   3   7    0.98    0.08
   1   3   7    0.69    0.07
  -1  -3  -7    0.86    0.10
  -1  -3  -7    0.80    0.07
   1  -3   7    0.58    0.07
  -1   3  -8    1.45    0.05
   1   3   8    1.59    0.10
  -1   3  -8    1.56    0.07
   1   3   8    1.52    0.11
  -1   3  -8    1.51    0.06
   1  -3   8    1.55    0.12
  -1  -3  -8    1.47    0.13
  -1   3  -9    6.61    0.17
  -1   3  -9    6.57    0.16
   1   3   9    6.96    0.22
  -1   3  -9    6.55    0.16
   1  -3   9    6.60    0.25
  -1  -3  -9    6.90    0.26
  -1   3 -10    0.05    0.03
   1   3  10   -0.04    0.05
  -1   3 -10    0.04    0.03
  -1  -3 -10    0.01    0.08
   1  -3  10    0.00    0.07
  -1   3 -11    0.75    0.06
   1   3  11    0.48    0.09
  -1   3 -11    0.70    0.06
  -1  -3 -11    0.64    0.11
   1  -3  11    0.69    0.11
   1   3  12    0.00    0.07
   1  -3  12    0.04    0.08
  -1  -3 -12   -0.12    0.07
   1   3  13    0.93    0.12
   1  -3  13    0.69    0.13
  -1  -3 -13    0.72    0.13
   1   3  14    0.12    0.09
  -1  -3 -14    0.17    0.11
   1  -3  14    0.23    0.10
  -1   4  14   -0.05    0.08
   1  -4 -14    0.10    0.10
  -1  -4  14    0.15    0.10
  -1  -4  13    1.14    0.15
   1  -4 -13    1.26    0.16
   1  -4 -12    0.02    0.10
  -1  -4  12    0.13    0.09
   1   4 -11    5.09    0.19
  -1  -4  11    4.86    0.24
   1  -4 -11    5.52    0.26
   1   4 -10    0.91    0.08
  -1  -4  10    0.98    0.12
   1  -4 -10    1.03    0.14
   1   4  -9    8.68    0.24
  -1  -4   9    9.62    0.31
   1  -4  -9    9.20    0.32
   1   4  -8    5.76    0.17
   1  -4  -8    5.93    0.24
  -1  -4   8    6.01    0.23
   1   4  -7    3.82    0.13
  -1   4   7    3.70    0.15
  -1  -4   7    3.79    0.17
   1  -4  -7    3.51    0.18
   1   4  -6   16.86    0.38
  -1   4   6   16.13    0.39
   1  -4  -6   16.79    0.39
  -1  -4   6   16.78    0.42
   1  -4  -6   17.27    0.44
  -1   4   5    0.67    0.06
   1   4  -5    0.70    0.06
   1  -4  -5    0.45    0.08
  -1  -4   5    0.58    0.07
   1  -4  -5    0.60    0.06
   1   4  -4    1.30    0.08
  -1   4   4    1.22    0.07
   1  -4  -4    1.11    0.07
  -1  -4   4    1.02    0.08
  -1  -4   4    1.23    0.07
   1  -4  -4    1.05    0.09
   1  -4  -4    1.17    0.08
   1   4  -3   13.17    0.31
  -1   4   3   13.07    0.30
  -1  -4   3   13.15    0.31
   1  -4  -3   13.70    0.34
  -1  -4   3   13.14    0.32
  -1  -4   3   12.95    0.27
   1  -4  -3   12.99    0.30
  -1   4   2   17.64    0.38
   1   4  -2   17.63    0.40
   1  -4  -2   17.29    0.41
  -1  -4   2   17.09    0.39
  -1  -4   2   17.31    0.37
  -1  -4   2   17.60    0.39
   1  -4  -2   17.05    0.38
  -1  -4   2   17.90    0.38
   1  -4  -2   17.52    0.41
   1   4  -1    7.07    0.20
  -1   4   1    7.26    0.18
   1  -4  -1    6.46    0.19
  -1  -4   1    7.55    0.17
  -1  -4   1    6.85    0.18
   1  -4  -1    7.22    0.20
  -1  -4   1    6.34    0.19
  -1  -4   1    7.01    0.18
   1  -4  -1    7.18    0.18
  -1  -4   0    9.40    0.25
   1  -4   0    9.75    0.24
   1  -4   0    9.61    0.23
   1  -4   0    9.78    0.25
  -1  -4   0    9.29    0.21
  -1  -4   0    9.77    0.24
   1  -4   1    2.54    0.10
  -1  -4  -1    2.53    0.12
   1  -4   1    2.40    0.10
  -1  -4  -1    2.45    0.07
  -1  -4  -1    2.50    0.11
   1  -4   1    2.55    0.10
   1   4   2    5.29    0.13
   1  -4   2    5.21    0.17
   1  -4   2    5.37    0.15
   1  -4   2    5.32    0.14
   1  -4   2    5.41    0.16
  -1  -4  -2    5.36    0.18
  -1  -4  -2    5.49    0.13
   1   4   3    0.66    0.05
   1  -4   3    0.74    0.04
   1  -4   3    0.65    0.06
  -1  -4  -3    0.75    0.05
   1  -4   3    0.59    0.07
   1  -4   3    0.65    0.07
  -1  -4  -3    0.43    0.06
   1   4   4    8.96    0.22
   1  -4   4    8.81    0.21
  -1  -4  -4    9.44    0.27
   1  -4   4    9.16    0.26
  -1  -4  -4    9.01    0.22
   1   4   5    1.85    0.09
  -1   4  -5    1.85    0.08
  -1  -4  -5    1.99    0.13
  -1  -4  -5    1.87    0.09
   1  -4   5    1.89    0.12
  -1   4  -6    5.32    0.14
   1   4   6    5.42    0.17
  -1  -4  -6    5.38    0.21
  -1  -4  -6    5.50    0.16
   1  -4   6    5.47    0.20
   1   4   7    3.48    0.14
  -1   4  -7    3.22    0.10
  -1  -4  -7    3.34    0.13
   1  -4   7    3.27    0.16
  -1  -4  -7    3.06    0.17
  -1   4  -8   -0.01    0.03
   1   4   8   -0.01    0.05
  -1  -4  -8   -0.14    0.07
   1  -4   8    0.02    0.06
  -1   4  -9    0.33    0.04
   1  -4   9    0.21    0.08
  -1  -4  -9    0.14    0.08
   1   4  10   -0.01    0.06
  -1  -4 -10   -0.12    0.07
   1  -4  10   -0.07    0.08
   1   4  11    1.20    0.11
   1  -4  11    1.22    0.15
  -1  -4 -11    1.05    0.14
   1   4  12    1.04    0.12
   1  -4  12    1.25    0.15
  -1  -4 -12    1.33    0.16
   1   4  13    0.05    0.08
   1  -4  13    0.04    0.10
  -1  -4 -13    0.09    0.10
   1  -5 -13   -0.14    0.10
  -1  -5  13    0.11    0.10
   1  -5 -12   -0.03    0.10
  -1  -5  12    0.02    0.09
  -1  -5  11   -0.04    0.09
   1  -5 -11   -0.01    0.10
  -1  -5  10   -0.02    0.08
   1  -5 -10    0.08    0.10
   1   5  -9    1.98    0.11
   1  -5  -9    2.01    0.17
  -1  -5   9    2.35    0.18
   1   5  -8    1.48    0.10
   1  -5  -8    1.65    0.16
  -1  -5   8    2.04    0.16
   1   5  -7    2.14    0.11
  -1   5   7    2.38    0.12
  -1  -5   7    2.56    0.15
   1  -5  -7    2.26    0.17
  -1   5   6    2.14    0.11
   1   5  -6    1.98    0.11
  -1  -5   6    2.24    0.14
   1  -5  -6    2.39    0.16
   1   5  -5    1.22    0.09
  -1   5   5    1.09    0.08
  -1  -5   5    1.16    0.10
   1  -5  -5    1.22    0.12
  -1  -5   5    1.18    0.08
   1   5  -4    0.25    0.05
  -1   5   4    0.32    0.05
   1  -5  -4    0.19    0.07
   1  -5  -4    0.27    0.05
  -1  -5   4    0.14    0.05
   1  -5  -4    0.22    0.05
  -1  -5   4    0.24    0.05
  -1   5   3    0.02    0.03
   1   5  -3    0.09    0.05
   1  -5  -3   -0.06    0.06
   1  -5  -3    0.05    0.04
  -1  -5   3    0.08    0.03
  -1  -5   3    0.04    0.04
  -1  -5   3    0.02    0.04
  -1  -5   3    0.15    0.04
  -1   5   2    1.06    0.07
  -1  -5   2    1.01    0.07
  -1  -5   2    1.02    0.08
   1  -5  -2    0.92    0.09
  -1  -5   2    1.04    0.08
   1  -5  -2    0.91    0.07
  -1  -5   2    1.03    0.07
  -1  -5   1    0.78    0.05
  -1  -5   1    0.85    0.07
  -1  -5   1    0.89    0.07
   1  -5  -1    0.85    0.08
   1  -5  -1    1.03    0.07
  -1  -5   0    0.77    0.06
  -1  -5   0    0.88    0.07
   1  -5   0    0.76    0.06
   1  -5   0    0.87    0.07
  -1  -5   0    0.72    0.05
   1  -5   1    0.06    0.04
  -1  -5  -1   -0.01    0.02
  -1  -5  -1    0.12    0.05
   1  -5   1    0.01    0.04
   1  -5   1    0.06    0.04
   1  -5   2   10.52    0.25
  -1  -5  -2   10.48    0.23
  -1  -5  -2   10.48    0.29
   1  -5   2   10.57    0.29
   1  -5   2   10.12    0.27
   1  -5   2   10.75    0.27
   1   5   3   16.16    0.34
   1  -5   3   16.90    0.41
  -1  -5  -3   16.15    0.37
   1  -5   3   16.39    0.35
   1  -5   3   16.80    0.38
   1  -5   3   16.26    0.39
  -1  -5  -3   15.90    0.41
   1   5   4    0.03    0.03
  -1  -5  -4    0.00    0.03
   1  -5   4    0.03    0.05
   1  -5   4   -0.06    0.04
  -1  -5  -4   -0.02    0.06
   1  -5   4    0.02    0.02
   1  -5   4    0.01    0.03
   1   5   5    1.02    0.07
  -1  -5  -5    1.03    0.11
   1  -5   5    0.90    0.07
   1  -5   5    0.78    0.09
  -1  -5  -5    0.98    0.07
   1   5   6    1.17    0.08
  -1  -5  -6    1.50    0.14
   1  -5   6    1.56    0.12
  -1  -5  -6    1.25    0.09
   1   5   7    0.63    0.07
   1  -5   7    0.67    0.10
  -1  -5  -7    0.58    0.10
  -1  -5  -7    0.76    0.09
   1   5   8   12.02    0.32
   1  -5   8   12.24    0.37
  -1  -5  -8   12.55    0.39
   1  -5   9    5.51    0.25
  -1  -5  -9    5.72    0.27
  -1  -5 -10    1.35    0.15
   1  -5  10    1.60    0.16
  -1  -5 -11    1.02    0.15
   1  -5  11    1.18    0.15
  -1  -5 -12    0.55    0.13
   1  -5  12    0.34    0.11
   1  -6 -11    0.96    0.16
  -1  -6  11    1.21    0.15
   1  -6 -10    0.25    0.11
  -1  -6  10   -0.03    0.08
  -1  -6   9    7.11    0.29
   1  -6  -9    6.72    0.30
   1   6  -8    3.79    0.17
  -1  -6   8    4.05    0.21
   1  -6  -8    4.15    0.24
   1   6  -7    0.45    0.07
   1  -6  -7    0.28    0.09
  -1  -6   7    0.37    0.09
   1   6  -6    0.05    0.06
  -1  -6   6    0.11    0.06
   1  -6  -6    0.12    0.08
  -1   6   5    0.24    0.05
   1   6  -5    0.16    0.06
  -1  -6   5    0.29    0.07
  -1  -6   5    0.20    0.06
   1  -6  -5    0.16    0.08
  -1   6   4    8.18    0.22
   1  -6  -4    8.56    0.23
  -1  -6   4    8.26    0.18
   1  -6  -4    8.28    0.28
  -1  -6   4    8.16    0.26
  -1  -6   4    8.21    0.24
  -1   6   3    6.10    0.18
   1  -6  -3    6.11    0.18
  -1  -6   3    5.82    0.16
  -1  -6   3    6.13    0.18
   1  -6  -3    6.18    0.23
  -1  -6   3    5.88    0.20
   1  -6  -2    1.32    0.11
   1  -6  -2    1.50    0.09
  -1  -6   2    1.28    0.08
  -1  -6   2    1.39    0.10
  -1  -6   2    1.43    0.08
  -1  -6   1    1.23    0.09
   1  -6  -1    1.30    0.08
  -1  -6   1    1.01    0.06
   1  -6  -1    1.05    0.09
  -1  -6   1    1.04    0.08
   1  -6   0    0.12    0.05
   1  -6   0    0.10    0.04
  -1  -6   0    0.13    0.03
  -1  -6   0    0.13    0.05
  -1  -6   0    0.09    0.04
  -1  -6  -1    0.62    0.08
  -1  -6  -1    0.62    0.05
   1  -6   1    0.55    0.06
   1  -6   1    0.58    0.07
   1  -6   1    0.62    0.08
   1  -6   2    0.68    0.06
   1  -6   2    0.56    0.08
  -1  -6  -2    0.80    0.09
   1  -6   2    0.73    0.07
   1  -6   3    0.72    0.08
  -1  -6  -3    0.70    0.07
   1  -6   3    0.66    0.06
   1  -6   3    0.62    0.08
  -1  -6  -3    0.58    0.09
   1   6   4    0.07    0.03
  -1  -6  -4    0.13    0.07
   1  -6   4    0.08    0.05
   1  -6   4    0.06    0.05
  -1  -6  -4    0.06    0.04
   1  -6   4    0.01    0.05
   1  -6   4    0.05    0.03
   1  -6   5    0.17    0.07
   1  -6   5    0.11    0.06
  -1  -6  -5    0.24    0.09
   1  -6   6    0.51    0.09
  -1  -6  -6    0.61    0.11
   1  -6   6    0.63    0.09
   1  -6   7    0.90    0.12
  -1  -6  -7    0.77    0.13
   1  -6   8    6.72    0.28
  -1  -6  -8    7.37    0.31
  -1  -6  -9    1.10    0.15
   1  -6   9    1.13    0.14
   1  -6  10    0.22    0.10
  -1  -6 -10    0.44    0.12
  -1  -6 -11    0.27    0.12
   1  -6  11    0.33    0.11
   1  -7  -9    0.10    0.11
  -1  -7   9   -0.05    0.09
   1  -7  -8    0.01    0.10
  -1  -7   8    0.07    0.09
   1  -7  -7    0.88    0.14
  -1  -7   7    0.84    0.12
  -1  -7   7    0.60    0.09
  -1  -7   6    0.03    0.07
   1  -7  -6   -0.01    0.09
  -1  -7   6    0.14    0.06
  -1  -7   5    0.05    0.06
   1  -7  -5   -0.08    0.08
  -1  -7   5   -0.04    0.04
   1  -7  -4    0.28    0.09
  -1  -7   4    0.19    0.06
  -1  -7   4    0.19    0.07
  -1  -7   3    0.90    0.10
  -1  -7   3    0.75    0.08
   1  -7  -3    0.89    0.11
   1  -7  -2    1.09    0.08
  -1  -7   2    1.22    0.09
   1  -7  -2    1.28    0.12
  -1  -7   2    1.18    0.09
  -1  -7   2    1.16    0.10
  -1  -7   1    1.63    0.11
  -1  -7   1    1.92    0.11
   1  -7  -1    1.49    0.12
   1  -7  -1    1.54    0.09
   1  -7   0    0.77    0.09
  -1  -7   0    0.78    0.09
  -1  -7   0    0.65    0.07
   1  -7   0    0.71    0.09
   1  -7   0    0.68    0.07
  -1  -7  -1    2.20    0.14
  -1  -7  -1    2.08    0.12
   1  -7   1    2.30    0.13
   1  -7   1    2.28    0.12
   1  -7   1    2.31    0.13
   1  -7   2    0.54    0.07
   1  -7   2    0.45    0.08
   1  -7   2    0.45    0.06
  -1  -7  -2    0.32    0.08
   1  -7   3    0.68    0.09
   1  -7   3    0.69    0.08
  -1  -7  -3    0.64    0.10
   1  -7   4    1.06    0.11
   1  -7   4    1.14    0.11
  -1  -7  -4    1.16    0.13
   1  -7   5   -0.07    0.06
  -1  -7  -5   -0.01    0.08
   1  -7   5    0.02    0.06
  -1  -7  -6    0.05    0.09
   1  -7   6    0.10    0.07
   1  -7   6    0.16    0.07
   1  -7   7    1.05    0.13
  -1  -7  -7    1.01    0.14
   1  -7   7    1.05    0.12
   1  -7   8    0.13    0.08
   1  -7   8    0.06    0.08
  -1  -7  -8    0.07    0.10
   1  -7   9    0.31    0.10
   1  -7   9    0.47    0.11
  -1  -7  -9    0.32    0.12
   1  -8  -6    0.33    0.12
  -1  -8   6    0.31    0.09
   1  -8  -5    0.18    0.10
  -1  -8   5    0.19    0.08
  -1  -8   4    0.03    0.06
   1  -8  -4    0.05    0.08
   1  -8  -3    0.16    0.09
  -1  -8   3    0.18    0.07
   1  -8  -2    2.13    0.17
  -1  -8   2    1.92    0.13
   1  -8  -1    0.00    0.07
  -1  -8   1   -0.05    0.05
   1  -8  -1    0.05    0.05
   1  -8   0    0.06    0.07
   1  -8   0    0.04    0.05
  -1  -8   0    0.03    0.06
   1  -8   1    0.30    0.07
  -1  -8  -1    0.37    0.09
  -1  -8  -2    1.59    0.14
   1  -8   2    1.61    0.13
   1  -8   3    0.20    0.07
  -1  -8  -3    0.12    0.09
  -1  -8  -4   -0.07    0.08
   1  -8   4    0.02    0.06
  -1  -8  -5    0.12    0.09
   1  -8   5    0.13    0.08
  -1  -8  -6    1.43    0.17
   1  -8   6    1.26    0.14
   2   0 -15   -0.08    0.09
  -2   0  15    0.09    0.10
   2   0 -14    4.09    0.21
  -2   0  14    4.11    0.23
  -2   0  13    0.02    0.08
   2   0 -13    0.00    0.07
  -2   0  12    1.19    0.12
   2   0 -12    1.15    0.11
  -2   0  11    0.03    0.07
   2   0 -11   -0.09    0.05
   2   0 -10   11.25    0.30
  -2   0  10   10.52    0.32
   2   0  -9   -0.03    0.05
  -2   0   9    0.07    0.06
   2   0  -8   27.57    0.59
  -2   0   8   26.82    0.61
  -2   0   7   -0.01    0.04
   2   0  -7    0.00    0.04
   2   0  -7    0.02    0.04
   2   0  -6   18.94    0.43
   2   0  -6   19.32    0.42
  -2   0   6   19.42    0.43
   2   0  -5    0.00    0.03
   2   0  -5   -0.01    0.03
  -2   0   5    0.00    0.04
  -2   0   5    0.00    0.03
  -2   0   4   -0.01    0.03
  -2   0   4   -0.05    0.03
   2   0  -4   -0.07    0.03
  -2   0   4   -0.05    0.03
   2   0  -4    0.00    0.03
   2   0  -3    0.02    0.03
  -2   0   3   -0.01    0.02
  -2   0   3   -0.02    0.03
  -2   0   3    0.00    0.03
   2   0  -3   -0.03    0.03
   2   0  -2   16.96    0.33
   2   0  -2   15.62    0.34
  -2   0   2   16.50    0.34
  -2   0   2   16.66    0.34
  -2   0   2   15.40    0.33
  -2   0   1    0.00    0.01
   2   0  -1    0.02    0.02
  -2   0   1   -0.01    0.01
   2   0  -1    0.01    0.01
  -2   0   1    0.00    0.01
   2   0  -1    0.01    0.01
  -2   0   0   -0.28    0.01
   2   0   0   -0.29    0.01
  -2   0   0   -0.29    0.01
   2   0   0   -0.28    0.02
   2   0   0   -0.29    0.01
   2   0   1   -0.10    0.02
  -2   0  -1   -0.16    0.01
  -2   0  -2   69.26    1.34
   2   0   2   70.73    1.34
   2   0   2   71.43    1.35
  -2   0  -2   69.65    1.35
  -2   0  -3   -0.07    0.02
  -2   0  -3   -0.05    0.02
   2   0   3   -0.04    0.03
   2   0   4  117.16    2.26
  -2   0  -4  119.00    2.26
   2   0   5    0.02    0.04
  -2   0  -5    0.01    0.03
   2   0   6  161.67    3.09
  -2   0  -6  159.68    3.09
   2   0   7   -0.02    0.04
  -2   0  -7   -0.08    0.04
   2   0   8    1.41    0.11
   2   0   9   -0.07    0.05
   2   0  10   24.77    0.59
  -2   0 -10   25.06    0.58
  -2   0 -11    0.02    0.06
   2   0  11    0.01    0.06
   2   0  12    5.03    0.23
  -2   0 -12    5.82    0.22
  -2   0 -13    0.10    0.07
   2   0  13    0.03    0.07
  -2   0 -14    1.20    0.13
   2   0  14    1.05    0.14
  -2   0 -15    0.06    0.09
   2   0  15    0.05    0.10
  -2   1  15    0.00    0.10
  -2  -1  15    0.13    0.10
   2  -1 -15   -0.04    0.09
  -2   1  14    1.21    0.14
   2   1 -14    1.71    0.14
   2  -1 -14    1.43    0.15
  -2  -1  14    1.46    0.16
   2   1 -13    0.23    0.07
  -2   1  13    0.15    0.09
   2  -1 -13    0.27    0.09
  -2  -1  13    0.23    0.09
  -2   1  12    1.38    0.13
   2   1 -12    1.23    0.10
   2  -1 -12    1.07    0.11
  -2  -1  12    1.56    0.15
  -2   1  11    2.66    0.16
   2   1 -11    2.74    0.14
   2  -1 -11    2.75    0.16
  -2  -1  11    2.88    0.17
  -2   1  10   16.00    0.42
   2   1 -10   16.09    0.38
  -2  -1  10   15.85    0.42
   2  -1 -10   16.08    0.41
   2   1  -9    0.54    0.06
  -2   1   9    0.48    0.08
  -2  -1   9    0.50    0.08
   2  -1  -9    0.71    0.08
  -2   1   8    0.13    0.05
   2   1  -8    0.05    0.04
  -2  -1   8    0.01    0.05
   2  -1  -8    0.08    0.05
  -2   1   7   26.71    0.58
  -2   1   7   25.47    0.57
   2   1  -7   26.62    0.55
   2  -1  -7   26.56    0.58
   2  -1  -7   25.62    0.57
  -2  -1   7   26.23    0.58
  -2   1   6    8.81    0.24
  -2   1   6    8.94    0.24
   2   1  -6    8.93    0.21
   2   1  -6    9.29    0.24
   2  -1  -6    9.19    0.24
   2  -1  -6    9.29    0.24
  -2  -1   6    8.55    0.24
   2   1  -5   41.96    0.85
  -2   1   5   42.55    0.85
  -2   1   5   42.20    0.85
  -2   1   5   41.59    0.85
   2   1  -5   41.83    0.82
   2  -1  -5   41.39    0.85
  -2  -1   5   40.77    0.82
   2  -1  -5   41.13    0.84
  -2  -1   5   42.14    0.85
  -2   1   4  147.94    2.82
   2   1  -4  146.38    2.81
  -2   1   4  147.69    2.82
   2   1  -4  148.23    2.82
  -2   1   4  146.44    2.82
  -2  -1   4  147.58    2.79
  -2  -1   4  149.73    2.82
   2  -1  -4  145.35    2.82
   2  -1  -4  147.67    2.82
  -2   1   3   17.04    0.36
   2   1  -3   16.56    0.34
  -2   1   3   16.27    0.36
  -2   1   3   17.27    0.36
   2   1  -3   17.05    0.36
  -2  -1   3   16.39    0.33
   2  -1  -3   16.58    0.36
   2  -1  -3   16.11    0.36
   2  -1  -3   16.77    0.36
  -2  -1   3   17.43    0.36
   2   1  -2    3.70    0.10
  -2   1   2    3.64    0.11
  -2   1   2    3.62    0.10
   2   1  -2    3.62    0.09
   2   1  -2    3.65    0.10
   2  -1  -2    3.64    0.11
   2  -1  -2    3.83    0.11
  -2  -1   2    3.67    0.09
   2  -1  -2    3.73    0.11
  -2  -1   2    3.77    0.10
  -2   1   1  166.02    3.27
  -2   1   1  170.04    3.29
   2   1  -1  162.97    3.25
   2   1  -1  171.42    3.26
   2  -1  -1  170.65    3.34
   2  -1  -1  166.73    3.27
  -2  -1   1  167.87    3.27
  -2  -1   1  176.06    3.26
  -2  -1   1  171.82    3.25
   2   1   0  145.87    2.82
  -2   1   0  146.53    2.83
  -2   1   0  144.94    2.88
   2   1   0  152.09    2.91
  -2  -1   0  142.61    2.83
  -2  -1   0  148.73    2.81
   2  -1   0  150.61    2.92
   2  -1   0  149.31    2.88
  -2  -1   0  149.85    2.83
   2   1   1   32.85    0.66
  -2   1  -1   32.28    0.65
  -2  -1  -1   32.93    0.65
   2  -1   1   33.35    0.65
  -2  -1  -1   33.28    0.63
   2  -1   1   33.94    0.66
  -2   1  -2   15.10    0.31
   2   1   2   15.19    0.30
   2   1   2   15.08    0.32
  -2  -1  -2   15.30    0.30
  -2  -1  -2   15.20    0.32
   2  -1   2   15.23    0.32
  -2   1  -3    0.86    0.06
   2   1   3    0.77    0.05
  -2   1  -3    0.79    0.03
   2  -1   3    0.84    0.06
  -2  -1  -3    0.82    0.05
  -2  -1  -3    0.74    0.06
   2   1   4  111.93    2.12
  -2   1  -4  112.81    2.14
   2  -1   4  109.07    2.14
  -2  -1  -4  111.24    2.12
  -2  -1  -4  109.11    2.13
   2   1   5  100.45    1.91
  -2   1  -5   99.20    1.93
  -2  -1  -5   99.76    1.91
   2  -1   5   96.79    1.93
  -2   1  -6    2.99    0.13
   2   1   6    3.28    0.12
  -2  -1  -6    3.08    0.12
   2  -1   6    3.17    0.13
   2   1   7    4.54    0.16
   2  -1   7    4.37    0.16
  -2  -1  -7    4.62    0.15
   2   1   8   -0.05    0.04
   2  -1   8    0.05    0.05
   2   1   9    4.44    0.18
   2  -1   9    4.52    0.19
  -2   1 -10    5.75    0.20
   2   1  10    5.75    0.22
  -2  -1 -10    6.19    0.23
   2  -1  10    5.55    0.22
  -2   1 -11    0.01    0.05
   2   1  11    0.03    0.06
  -2  -1 -11    0.09    0.07
   2  -1  11    0.04    0.07
   2   1  12    0.10    0.07
  -2   1 -12    0.06    0.06
   2  -1  12   -0.02    0.08
  -2  -1 -12    0.07    0.07
   2   1  13    0.81    0.11
  -2   1 -13    0.81    0.10
  -2  -1 -13    0.79    0.12
   2  -1  13    0.79    0.12
  -2   1 -14    2.84    0.18
   2   1  14    2.79    0.19
  -2  -1 -14    2.92    0.19
   2  -1  14    2.68    0.20
   2   1  15    0.80    0.14
   2  -1  15    0.88    0.14
  -2  -1 -15    0.65    0.13
  -2   2  15    0.34    0.11
  -2  -2  15    0.23    0.11
   2  -2 -15    0.24    0.12
  -2   2  14    0.13    0.09
  -2  -2  14    0.12    0.09
   2  -2 -14   -0.04    0.09
  -2   2  13    0.23    0.09
   2   2 -13    0.15    0.08
   2  -2 -13    0.31    0.10
  -2  -2  13    0.04    0.08
   2   2 -12    9.52    0.25
  -2   2  12    9.30    0.31
  -2  -2  12    9.06    0.32
   2  -2 -12    9.61    0.32
  -2   2  11    1.06    0.11
   2   2 -11    1.04    0.08
   2  -2 -11    0.86    0.11
  -2  -2  11    0.91    0.11
   2   2 -10    4.71    0.15
  -2   2  10    4.53    0.19
  -2  -2  10    4.69    0.21
   2  -2 -10    4.25    0.20
  -2   2   9    0.57    0.08
   2   2  -9    0.59    0.05
  -2  -2   9    0.52    0.08
   2  -2  -9    0.53    0.08
  -2   2   8    0.81    0.09
   2   2  -8    0.85    0.06
  -2  -2   8    0.94    0.09
   2  -2  -8    0.87    0.10
  -2   2   7    2.33    0.12
   2   2  -7    2.35    0.08
  -2   2   7    2.38    0.12
   2  -2  -7    2.43    0.13
  -2  -2   7    2.09    0.12
   2  -2  -7    1.93    0.13
  -2   2   6   15.43    0.36
  -2   2   6   15.03    0.36
   2   2  -6   15.30    0.31
   2   2  -6   14.95    0.36
   2  -2  -6   14.94    0.37
   2  -2  -6   14.91    0.35
  -2  -2   6   15.19    0.37
   2   2  -5    5.47    0.17
  -2   2   5    5.35    0.16
   2   2  -5    5.25    0.12
   2   2  -5    5.44    0.15
  -2   2   5    5.37    0.17
   2  -2  -5    5.19    0.17
   2  -2  -5    5.26    0.16
  -2  -2   5    5.38    0.17
  -2   2   4   69.52    1.34
   2   2  -4   68.47    1.34
   2   2  -4   67.13    1.33
  -2   2   4   66.41    1.34
  -2  -2   4   67.33    1.29
   2  -2  -4   70.12    1.35
  -2  -2   4   67.40    1.34
   2  -2  -4   68.64    1.33
   2  -2  -4   66.94    1.34
  -2   2   3    0.94    0.07
   2   2  -3    1.06    0.07
  -2   2   3    0.93    0.06
   2   2  -3    1.02    0.07
  -2  -2   3    1.00    0.04
   2  -2  -3    1.00    0.08
   2  -2  -3    0.87    0.06
   2  -2  -3    0.93    0.06
  -2  -2   3    0.91    0.06
   2   2  -2   66.29    1.30
  -2   2   2   67.48    1.31
  -2   2   2   68.16    1.32
   2   2  -2   67.65    1.31
   2  -2  -2   68.83    1.31
  -2  -2   2   66.06    1.30
   2  -2  -2   67.49    1.32
  -2  -2   2   66.65    1.31
  -2   2   1  167.95    3.24
   2   2  -1  164.00    3.20
   2   2  -1  168.46    3.18
  -2   2   1  169.54    3.18
   2  -2  -1  164.88    3.24
  -2  -2   1  167.04    3.21
  -2  -2   1  167.23    3.22
   2  -2  -1  168.18    3.18
  -2   2   0 1000.00   18.41
  -2   2   0  977.65   18.44
   2   2   0  969.30   18.47
   2  -2   0  980.57   18.42
   2  -2   0  946.03   18.45
  -2  -2   0  932.56   18.43
   2   2   1  334.50    6.46
  -2   2  -1  325.43    6.33
   2  -2   1  330.13    6.34
   2  -2   1  323.42    6.41
  -2  -2  -1  341.72    6.45
  -2   2  -2  103.64    1.94
  -2  -2  -2   98.80    1.93
   2  -2   2  102.29    1.93
   2  -2   2  104.10    1.94
  -2  -2  -2  101.72    1.97
  -2   2  -3   13.43    0.28
   2   2   3   13.27    0.28
  -2  -2  -3   13.49    0.28
   2  -2   3   13.27    0.31
  -2  -2  -3   13.21    0.31
  -2   2  -4   16.69    0.34
   2   2   4   17.35    0.36
  -2  -2  -4   16.97    0.38
  -2  -2  -4   16.72    0.35
   2  -2   4   16.53    0.38
  -2   2  -5    1.48    0.06
   2   2   5    1.55    0.08
  -2   2  -5    1.73    0.10
  -2   2  -5    1.59    0.05
  -2  -2  -5    1.50    0.07
  -2  -2  -5    1.71    0.10
   2  -2   5    1.48    0.10
   2   2   6   -0.02    0.03
  -2  -2  -6   -0.07    0.04
  -2  -2  -6    0.00    0.03
   2  -2   6   -0.04    0.04
   2   2   7   19.32    0.43
  -2  -2  -7   18.94    0.42
   2  -2   7   18.64    0.45
   2   2   8    0.21    0.05
  -2  -2  -8    0.25    0.06
   2  -2   8    0.13    0.06
   2   2   9   11.82    0.31
  -2  -2  -9   11.67    0.34
   2  -2   9   11.11    0.33
   2   2  10    1.70    0.13
  -2   2 -10    1.90    0.11
   2  -2  10    2.07    0.15
  -2  -2 -10    1.56    0.13
   2   2  11    0.42    0.08
  -2   2 -11    0.39    0.06
   2  -2  11    0.38    0.09
  -2  -2 -11    0.30    0.08
   2   2  12    1.32    0.13
  -2   2 -12    1.38    0.11
   2  -2  12    1.21    0.14
  -2  -2 -12    1.40    0.14
  -2   2 -13    1.89    0.18
   2   2  13    2.03    0.16
   2  -2  13    1.75    0.16
  -2  -2 -13    1.62    0.16
   2   2  14    1.58    0.15
   2  -2  14    1.55    0.17
  -2  -2 -14    1.54    0.16
  -2   3  14    0.08    0.09
   2  -3 -14    0.02    0.10
  -2  -3  14   -0.08    0.09
  -2   3  13    2.87    0.19
   2   3 -13    3.09    0.23
   2  -3 -13    3.39    0.22
  -2  -3  13    3.15    0.21
   2   3 -12    1.19    0.11
  -2   3  12    0.87    0.11
   2  -3 -12    0.98    0.14
  -2  -3  12    0.87    0.13
   2   3 -11    0.80    0.09
  -2   3  11    0.82    0.10
   2   3 -11    0.77    0.07
  -2  -3  11    0.80    0.12
   2  -3 -11    0.64    0.11
  -2   3  10    0.09    0.07
   2   3 -10    0.01    0.05
   2   3 -10    0.07    0.03
   2  -3 -10    0.13    0.08
  -2  -3  10   -0.02    0.07
  -2   3   9    4.91    0.20
   2   3  -9    4.85    0.17
   2  -3  -9    5.21    0.22
  -2  -3   9    4.79    0.21
   2   3  -8    7.19    0.21
  -2   3   8    7.25    0.23
  -2  -3   8    7.06    0.24
   2  -3  -8    7.23    0.26
   2   3  -7    5.35    0.16
  -2   3   7    5.17    0.18
   2  -3  -7    4.79    0.20
  -2  -3   7    4.91    0.19
   2   3  -6    2.40    0.11
  -2   3   6    2.49    0.12
  -2  -3   6    2.36    0.12
   2  -3  -6    2.45    0.11
   2  -3  -6    2.46    0.13
  -2   3   5    0.04    0.04
   2   3  -5    0.04    0.04
   2   3  -5    0.01    0.04
   2  -3  -5    0.01    0.04
   2  -3  -5    0.01    0.05
   2  -3  -5    0.00    0.03
  -2  -3   5   -0.03    0.04
  -2   3   4    0.58    0.06
   2   3  -4    0.53    0.06
   2   3  -4    0.57    0.06
   2  -3  -4    0.41    0.05
   2  -3  -4    0.48    0.05
   2  -3  -4    0.53    0.07
  -2  -3   4    0.51    0.06
   2   3  -3   16.01    0.36
   2   3  -3   16.45    0.36
  -2   3   3   14.89    0.37
  -2   3   3   16.31    0.36
  -2  -3   3   16.12    0.36
   2  -3  -3   15.81    0.36
  -2  -3   3   16.02    0.36
  -2   3   2   48.85    1.00
  -2   3   2   49.24    0.99
   2   3  -2   50.91    1.00
  -2  -3   2   49.27    0.99
  -2  -3   2   49.93    0.98
   2  -3  -2   50.81    1.00
   2  -3  -2   49.46    0.99
   2   3  -1    8.21    0.22
  -2   3   1    8.10    0.20
  -2   3   1    8.11    0.21
  -2  -3   1    8.18    0.19
  -2  -3   1    8.43    0.21
   2  -3  -1    8.13    0.20
   2  -3  -1    8.65    0.21
  -2   3   0    2.21    0.09
   2   3   0    2.28    0.11
  -2   3   0    2.33    0.09
   2  -3   0    2.15    0.09
  -2  -3   0    2.29    0.10
  -2  -3   0    2.23    0.07
   2  -3   0    2.12    0.09
   2   3   1    0.89    0.08
  -2   3  -1    0.85    0.06
   2  -3   1    1.24    0.07
   2  -3   1    0.85    0.06
   2  -3   1    0.83    0.06
  -2  -3  -1    0.69    0.06
  -2   3  -2   27.24    0.54
   2   3   2   26.72    0.52
   2  -3   2   26.61    0.54
   2  -3   2   27.00    0.54
  -2  -3  -2   26.47    0.58
   2  -3   2   27.35    0.57
  -2  -3  -2   26.13    0.53
   2   3   3    1.77    0.06
  -2   3  -3    1.65    0.06
   2  -3   3    1.59    0.09
   2  -3   3    1.80    0.06
  -2  -3  -3    1.65    0.06
   2  -3   3    1.77    0.06
  -2  -3  -3    1.68    0.10
  -2   3  -4   25.79    0.50
   2   3   4   25.93    0.52
  -2  -3  -4   25.58    0.57
   2  -3   4   25.91    0.56
  -2  -3  -4   24.87    0.52
  -2   3  -5    8.09    0.17
   2   3   5    7.92    0.21
  -2  -3  -5    7.79    0.20
   2  -3   5    8.41    0.24
   2   3   6    1.04    0.08
  -2   3  -6    1.11    0.05
   2   3   6    1.22    0.08
   2  -3   6    0.89    0.09
  -2  -3  -6    1.08    0.07
   2   3   7    1.52    0.09
  -2   3  -7    1.54    0.06
   2   3   7    1.66    0.10
  -2  -3  -7    1.51    0.09
   2  -3   7    1.48    0.11
  -2   3  -8    1.65    0.06
   2   3   8    1.53    0.11
  -2   3  -8    1.57    0.07
  -2   3  -8    1.63    0.07
   2   3   8    1.53    0.10
  -2  -3  -8    1.33    0.12
  -2  -3  -8    1.74    0.10
   2  -3   8    1.77    0.13
  -2   3  -9    0.10    0.03
  -2   3  -9    0.09    0.03
  -2   3  -9    0.10    0.03
   2   3   9    0.06    0.05
  -2  -3  -9   -0.01    0.07
   2  -3   9    0.05    0.06
   2   3  10    2.40    0.14
  -2   3 -10    2.23    0.09
  -2   3 -10    2.20    0.08
  -2  -3 -10    2.29    0.17
   2  -3  10    2.29    0.16
  -2   3 -11    0.06    0.04
   2   3  11    0.00    0.06
  -2  -3 -11    0.07    0.08
   2  -3  11    0.00    0.07
   2   3  12    0.63    0.10
   2  -3  12    0.72    0.12
  -2  -3 -12    0.61    0.12
   2   3  13    0.94    0.12
  -2  -3 -13    0.61    0.12
   2  -3  13    0.58    0.12
   2   3  14    0.10    0.09
   2  -3  14    0.08    0.10
  -2  -3 -14    0.11    0.11
  -2  -4  14    0.87    0.15
   2  -4 -14    0.83    0.15
   2  -4 -13    0.04    0.10
  -2  -4  13    0.08    0.09
  -2  -4  12    3.24    0.21
   2  -4 -12    3.31    0.21
   2   4 -11    0.84    0.09
   2  -4 -11    0.68    0.12
  -2  -4  11    0.72    0.12
   2   4 -10   22.09    0.50
   2  -4 -10   22.33    0.59
  -2  -4  10   22.24    0.57
   2   4  -9   22.55    0.51
   2  -4  -9   22.86    0.59
  -2  -4   9   22.92    0.57
   2   4  -8    0.23    0.06
  -2  -4   8    0.24    0.08
   2  -4  -8    0.33    0.09
   2   4  -7    2.50    0.12
  -2   4   7    2.57    0.13
  -2  -4   7    2.30    0.14
   2  -4  -7    2.46    0.16
   2   4  -6    4.95    0.16
  -2   4   6    4.66    0.16
  -2  -4   6    4.97    0.18
   2  -4  -6    4.72    0.20
   2   4  -5    2.49    0.11
  -2   4   5    2.39    0.11
   2  -4  -5    2.57    0.14
   2  -4  -5    2.59    0.12
   2  -4  -5    2.41    0.11
  -2  -4   5    2.65    0.13
  -2   4   4    0.21    0.05
   2   4  -4    0.17    0.05
   2  -4  -4    0.22    0.05
   2  -4  -4    0.22    0.06
   2  -4  -4    0.18    0.05
  -2  -4   4    0.10    0.04
  -2  -4   4    0.16    0.04
  -2   4   3    3.51    0.12
   2   4  -3    3.64    0.14
  -2  -4   3    3.58    0.13
   2  -4  -3    3.48    0.15
  -2  -4   3    3.59    0.13
   2  -4  -3    3.50    0.13
  -2  -4   3    3.51    0.10
   2   4  -2    8.80    0.24
  -2   4   2    8.88    0.22
  -2  -4   2    8.68    0.21
  -2  -4   2    8.49    0.23
   2  -4  -2    8.70    0.24
   2  -4  -2    8.98    0.22
  -2  -4   2    8.70    0.22
   2   4  -1    0.78    0.08
  -2   4   1    0.73    0.06
  -2  -4   1    0.99    0.05
   2  -4  -1    0.70    0.07
  -2  -4   1    0.87    0.06
  -2  -4   1    0.78    0.08
   2  -4  -1    0.77    0.07
   2  -4  -1    0.67    0.06
  -2   4   0    0.15    0.04
   2   4   0    0.09    0.06
  -2  -4   0    0.08    0.05
   2  -4   0    0.19    0.04
   2  -4   0    0.17    0.04
   2  -4   0    0.17    0.04
  -2  -4   0    0.14    0.03
  -2   4  -1    5.13    0.15
  -2  -4  -1    5.07    0.18
   2  -4   1    5.02    0.16
   2  -4   1    5.02    0.15
   2  -4   1    5.39    0.15
  -2   4  -2   35.67    0.71
   2  -4   2   36.21    0.71
   2  -4   2   35.48    0.74
   2  -4   2   34.61    0.72
   2   4   3    3.02    0.09
  -2   4  -3    3.02    0.09
   2  -4   3    3.19    0.13
   2  -4   3    3.16    0.09
   2  -4   3    2.83    0.13
   2  -4   3    2.87    0.10
  -2  -4  -3    3.01    0.09
  -2   4  -4   12.76    0.27
   2   4   4   12.47    0.28
  -2  -4  -4   12.70    0.28
   2  -4   4   13.22    0.33
   2  -4   4   12.46    0.28
   2   4   5    2.55    0.10
   2  -4   5    2.28    0.13
  -2  -4  -5    2.37    0.09
   2   4   6    4.76    0.15
  -2  -4  -6    4.96    0.21
   2  -4   6    5.16    0.20
  -2  -4  -6    4.97    0.15
   2   4   7    0.04    0.04
  -2  -4  -7    0.08    0.04
  -2  -4  -7    0.08    0.07
   2  -4   7    0.16    0.06
   2   4   8   12.12    0.32
   2  -4   8   11.87    0.36
  -2  -4  -8   13.01    0.33
  -2  -4  -8   12.90    0.38
  -2  -4  -9    0.47    0.10
   2  -4   9    0.54    0.10
   2   4  10    8.28    0.26
   2  -4  10    8.77    0.31
  -2  -4 -10    8.09    0.31
   2   4  11    2.76    0.16
  -2  -4 -11    3.00    0.21
   2  -4  11    2.92    0.20
   2   4  12    0.16    0.07
  -2  -4 -12    0.10    0.10
   2  -4  12   -0.10    0.08
   2   4  13    0.04    0.08
   2  -4  13   -0.07    0.09
  -2  -4 -13    0.16    0.11
  -2  -5  13    0.28    0.11
   2  -5 -13    0.23    0.13
   2  -5 -12   -0.03    0.10
  -2  -5  12    0.06    0.10
   2  -5 -11   -0.12    0.09
  -2  -5  11   -0.03    0.08
   2   5 -10    3.31    0.15
  -2  -5  10    3.63    0.21
   2  -5 -10    3.29    0.22
   2   5  -9    3.36    0.15
   2  -5  -9    3.28    0.21
  -2  -5   9    3.82    0.21
   2   5  -8    0.27    0.06
   2  -5  -8    0.06    0.09
  -2  -5   8    0.17    0.08
   2   5  -7   12.97    0.33
  -2  -5   7   13.54    0.38
   2  -5  -7   14.08    0.40
  -2   5   6    0.31    0.06
   2   5  -6    0.21    0.06
  -2  -5   6    0.25    0.07
   2  -5  -6    0.23    0.08
   2   5  -5    7.34    0.22
  -2   5   5    7.01    0.21
   2  -5  -5    7.31    0.21
   2  -5  -5    7.31    0.25
  -2  -5   5    7.05    0.23
  -2  -5   5    6.90    0.21
   2   5  -4    2.46    0.12
  -2   5   4    2.15    0.11
   2  -5  -4    2.42    0.11
  -2  -5   4    2.24    0.12
  -2  -5   4    2.31    0.11
  -2  -5   4    2.22    0.07
   2  -5  -4    2.41    0.15
  -2   5   3    0.08    0.04
   2   5  -3    0.07    0.05
  -2  -5   3    0.06    0.04
   2  -5  -3    0.08    0.04
  -2  -5   3    0.01    0.03
   2  -5  -3   -0.02    0.06
  -2   5   2    0.27    0.05
   2   5  -2    0.26    0.06
  -2  -5   2    0.24    0.04
  -2  -5   2    0.21    0.04
  -2  -5   2    0.28    0.04
   2  -5  -2    0.20    0.06
   2  -5  -2    0.25    0.05
   2   5  -1    0.05    0.05
  -2  -5   1    0.19    0.04
  -2  -5   1    0.20    0.04
   2  -5  -1    0.16    0.04
   2  -5  -1    0.10    0.05
  -2  -5   1    0.17    0.03
  -2  -5   0    4.21    0.10
   2  -5   0    4.78    0.16
   2  -5   0    4.78    0.16
  -2  -5   0    4.45    0.16
  -2  -5   0    4.54    0.14
   2  -5   0    4.24    0.15
   2  -5   1    3.66    0.13
  -2  -5  -1    3.80    0.15
   2  -5   1    3.58    0.14
   2  -5   1    3.48    0.14
   2  -5   2    5.40    0.19
  -2  -5  -2    5.54    0.20
   2  -5   2    5.39    0.18
   2  -5   2    5.42    0.16
   2  -5   2    5.37    0.17
  -2  -5  -3    0.02    0.03
   2  -5   3    0.05    0.04
   2  -5   3    0.02    0.04
   2  -5   3    0.03    0.03
  -2  -5  -3    0.00    0.06
   2  -5   3    0.00    0.05
   2   5   4    1.94    0.07
  -2  -5  -4    2.09    0.14
   2  -5   4    1.97    0.07
  -2  -5  -4    1.99    0.09
   2  -5   4    2.12    0.13
   2  -5   4    2.04    0.09
   2  -5   4    2.03    0.13
   2   5   5    1.79    0.08
   2  -5   5    1.73    0.08
   2  -5   5    1.72    0.12
  -2  -5  -5    1.99    0.09
   2  -5   5    1.80    0.13
  -2  -5  -5    1.92    0.14
   2   5   6    1.48    0.08
  -2  -5  -6    1.81    0.15
   2  -5   6    1.68    0.13
  -2  -5  -6    1.63    0.09
   2   5   7    0.04    0.04
   2  -5   7    0.10    0.07
  -2  -5  -7   -0.04    0.07
  -2  -5  -7    0.01    0.04
  -2  -5  -8    0.02    0.09
   2  -5   8    0.08    0.07
   2  -5   9    0.28    0.09
  -2  -5  -9    0.17    0.10
   2  -5  10    0.01    0.08
  -2  -5 -10    0.04    0.08
   2  -5  11    0.16    0.09
  -2  -5 -11   -0.08    0.08
   2  -5  12    1.39    0.16
  -2  -5 -12    1.05    0.16
  -2  -6  11    0.47    0.11
   2  -6 -11    0.44    0.13
   2  -6 -10    1.09    0.16
  -2  -6  10    1.05    0.14
   2  -6  -9    0.08    0.10
  -2  -6   9    0.22    0.09
   2   6  -8    0.07    0.06
  -2  -6   8    0.07    0.08
   2  -6  -8    0.06    0.10
   2   6  -7    1.77    0.12
   2  -6  -7    1.97    0.17
  -2  -6   7    1.87    0.15
   2   6  -6   -0.02    0.05
  -2  -6   6    0.01    0.06
   2  -6  -6    0.02    0.08
  -2   6   5    0.06    0.05
   2   6  -5    0.06    0.06
  -2  -6   5    0.09    0.05
   2  -6  -5    0.05    0.05
   2  -6  -5    0.01    0.07
  -2   6   4    1.50    0.09
   2   6  -4    1.43    0.11
  -2  -6   4    1.61    0.12
  -2  -6   4    1.53    0.07
   2  -6  -4    1.52    0.10
  -2  -6   4    1.61    0.10
   2  -6  -4    1.76    0.14
   2   6  -3   13.80    0.36
  -2   6   3   13.23    0.33
  -2  -6   3   13.66    0.32
   2  -6  -3   13.64    0.38
   2  -6  -3   13.14    0.33
  -2  -6   3   13.38    0.31
  -2  -6   3   14.28    0.35
   2  -6  -2    3.65    0.14
   2  -6  -2    3.51    0.17
  -2  -6   2    3.55    0.13
  -2  -6   2    3.61    0.14
  -2  -6   2    3.81    0.12
  -2  -6   1    5.39    0.14
   2  -6  -1    5.40    0.18
   2  -6  -1    5.34    0.20
  -2  -6   1    5.34    0.17
  -2  -6   1    5.49    0.18
  -2  -6   0    0.13    0.04
  -2  -6   0    0.12    0.05
   2  -6   0    0.21    0.06
   2  -6   0    0.50    0.07
   2  -6   1    4.43    0.16
  -2  -6  -1    4.46    0.14
  -2  -6  -1    4.52    0.18
   2  -6   1    4.26    0.16
   2  -6   2    2.51    0.11
  -2  -6  -2    2.41    0.15
   2  -6   2    2.27    0.14
   2  -6   2    2.45    0.13
   2  -6   3    2.29    0.12
  -2  -6  -3    2.74    0.16
   2  -6   3    2.35    0.10
   2  -6   3    2.43    0.14
  -2  -6  -3    2.27    0.10
   2  -6   3    2.35    0.13
   2  -6   4    0.05    0.04
   2  -6   4    0.09    0.03
  -2  -6  -4    0.03    0.04
  -2  -6  -4   -0.04    0.06
   2  -6   4   -0.02    0.05
   2  -6   4    0.05    0.05
  -2  -6  -5    0.17    0.08
   2  -6   5    0.18    0.07
   2  -6   5    0.12    0.06
   2  -6   6    1.35    0.13
   2  -6   6    1.22    0.12
  -2  -6  -6    1.00    0.13
   2  -6   7    3.08    0.19
   2  -6   7    2.73    0.18
  -2  -6  -7    3.05    0.21
   2  -6   8    0.14    0.09
  -2  -6  -8    0.22    0.10
   2  -6   9    0.47    0.11
  -2  -6  -9    0.50    0.12
   2  -6  10    0.84    0.14
  -2  -6 -10    0.67    0.14
  -2  -6 -11    0.05    0.11
   2  -6  11    0.02    0.09
  -2  -7   9    0.36    0.11
   2  -7  -9    0.14    0.12
   2  -7  -8    0.30    0.12
  -2  -7   8    0.51    0.11
   2  -7  -7    3.09    0.22
  -2  -7   7    3.23    0.19
  -2  -7   6    0.15    0.06
  -2  -7   6    0.10    0.07
   2  -7  -6    0.18    0.10
  -2  -7   5    0.06    0.05
   2  -7  -5    0.02    0.09
  -2  -7   5    0.05    0.06
  -2  -7   4    0.34    0.07
   2  -7  -4    0.46    0.07
   2  -7  -4    0.34    0.09
  -2  -7   4    0.33    0.07
   2  -7  -3    0.00    0.07
  -2  -7   3    0.05    0.05
   2  -7  -3    0.02    0.05
  -2  -7   2    0.05    0.05
  -2  -7   2   -0.06    0.04
   2  -7  -2    0.08    0.05
   2  -7  -2   -0.03    0.06
  -2  -7   1    2.18    0.12
   2  -7  -1    2.18    0.12
  -2  -7   1    2.16    0.12
   2  -7  -1    2.25    0.15
  -2  -7   0    0.24    0.07
   2  -7   0    0.29    0.06
   2  -7   0    0.23    0.07
  -2  -7   0    0.21    0.05
   2  -7   1    1.31    0.10
   2  -7   1    1.28    0.11
  -2  -7  -1    1.48    0.12
  -2  -7  -1    1.53    0.09
   2  -7   1    1.51    0.11
  -2  -7  -2    0.25    0.05
  -2  -7  -2    0.28    0.08
   2  -7   2    0.29    0.07
   2  -7   2    0.18    0.06
   2  -7   2    0.29    0.06
  -2  -7  -3    1.19    0.13
   2  -7   3    1.11    0.11
   2  -7   3    1.17    0.11
   2  -7   4    0.20    0.07
   2  -7   4    0.27    0.08
  -2  -7  -4    0.33    0.10
   2  -7   5    0.01    0.06
   2  -7   5   -0.01    0.06
  -2  -7  -5   -0.08    0.07
  -2  -7  -6    0.15    0.09
   2  -7   6    0.22    0.08
   2  -7   6    0.32    0.09
   2  -7   7    1.21    0.14
   2  -7   7    1.40    0.14
  -2  -7  -7    1.50    0.17
  -2  -7  -8    0.30    0.13
   2  -7   8    0.18    0.09
   2  -7   8    0.05    0.08
   2  -7   9    0.44    0.12
   2  -7   9    0.25    0.10
  -2  -7  -9    0.55    0.14
  -2  -8   6    0.07    0.08
   2  -8  -6    0.08    0.11
  -2  -8   5   -0.08    0.07
   2  -8  -5   -0.06    0.09
  -2  -8   4   -0.09    0.05
   2  -8  -4    0.05    0.09
   2  -8  -3    0.12    0.09
  -2  -8   3    0.23    0.07
   2  -8  -2    0.00    0.08
   2  -8  -1    0.05    0.07
   2  -8   0    0.59    0.09
  -2  -8   0    0.62    0.09
   2  -8   0    0.60    0.09
  -2  -8  -1    1.15    0.12
   2  -8   1    1.10    0.12
  -2  -8  -2    0.78    0.11
   2  -8   2    0.81    0.11
   2  -8   3   -0.05    0.06
  -2  -8  -3   -0.12    0.07
   2  -8   4   -0.09    0.06
  -2  -8  -4    0.02    0.08
  -2  -8  -5    0.08    0.10
   2  -8   5    0.21    0.08
  -2  -8  -6    0.29    0.12
   2  -8   6    0.21    0.09
   3   0 -15   -0.08    0.09
  -3   0  15   -0.04    0.09
  -3   0  14    4.34    0.25
   3   0 -14    4.62    0.22
  -3   0  13   -0.06    0.07
   3   0 -13    0.02    0.07
  -3   0  12    2.03    0.16
   3   0 -12    2.18    0.15
  -3   0  11   -0.04    0.06
   3   0 -11    0.02    0.06
   3   0 -10    1.15    0.10
  -3   0  10    1.27    0.12
   3   0  -9   -0.02    0.05
  -3   0   9    0.08    0.05
  -3   0   8   11.84    0.32
   3   0  -8   11.84    0.30
   3   0  -7    0.03    0.04
  -3   0   7   -0.04    0.04
  -3   0   7   -0.01    0.03
  -3   0   7    0.00    0.04
  -3   0   6    8.26    0.23
  -3   0   6    8.23    0.21
   3   0  -6    8.33    0.22
   3   0  -6    8.43    0.23
  -3   0   6    8.62    0.23
  -3   0   5   -0.09    0.04
  -3   0   5   -0.16    0.03
  -3   0   5   -0.23    0.04
   3   0  -5   -0.08    0.04
   3   0  -5   -0.10    0.04
   3   0  -4   86.03    1.60
  -3   0   4   83.64    1.61
   3   0  -4   80.41    1.61
  -3   0   4   79.62    1.60
  -3   0   4   84.58    1.61
  -3   0   3   -0.01    0.03
   3   0  -3   -0.09    0.03
   3   0  -3   -0.06    0.03
  -3   0   3   -0.05    0.03
   3   0  -3   -0.08    0.03
  -3   0   3   -0.06    0.03
   3   0  -2   10.78    0.24
   3   0  -2   10.82    0.24
  -3   0   2   11.19    0.24
  -3   0   2   10.98    0.24
  -3   0   2   10.94    0.24
   3   0  -2   10.81    0.24
   3   0  -1   -0.01    0.02
  -3   0   1   -0.04    0.02
   3   0  -1    0.01    0.03
  -3   0   0    9.35    0.21
   3   0   0    9.61    0.21
   3   0   0    9.67    0.21
  -3   0   0    9.61    0.21
   3   0   0    9.35    0.21
   3   0   1    0.00    0.02
  -3   0  -1    0.03    0.02
   3   0   1    0.04    0.02
   3   0   2  155.12    2.99
   3   0   2  157.92    2.99
  -3   0  -2  154.83    2.98
  -3   0  -3   -0.12    0.02
   3   0   3   -0.06    0.03
  -3   0  -3   -0.01    0.03
  -3   0  -4   40.88    0.81
   3   0   4   42.00    0.82
  -3   0  -4   40.74    0.82
  -3   0  -5   -0.01    0.03
   3   0   5    0.01    0.03
  -3   0  -5    0.01    0.03
  -3   0  -6   15.39    0.34
  -3   0  -6   15.41    0.36
   3   0   6   15.27    0.36
   3   0   7    0.00    0.04
  -3   0  -7   -0.03    0.03
  -3   0  -7    0.00    0.04
   3   0   8    0.12    0.05
   3   0   9   -0.03    0.05
  -3   0 -10    4.30    0.16
   3   0  10    4.11    0.19
   3   0  11    0.12    0.07
   3   0  12    3.34    0.19
  -3   0 -12    3.80    0.19
   3   0  13   -0.06    0.07
  -3   0 -13    0.12    0.07
   3   0  14    2.63    0.19
  -3   0 -14    2.21    0.18
  -3   0 -15   -0.02    0.09
   3   0  15    0.05    0.10
  -3   1  15    0.04    0.10
   3  -1 -15    0.05    0.10
  -3  -1  15    0.17    0.11
  -3   1  14    0.86    0.13
   3   1 -14    0.96    0.11
  -3  -1  14    0.88    0.13
   3  -1 -14    1.01    0.13
   3   1 -13    2.02    0.14
  -3   1  13    1.72    0.15
   3  -1 -13    1.80    0.15
  -3  -1  13    1.68    0.16
   3   1 -12    0.10    0.06
  -3   1  12    0.17    0.08
   3  -1 -12   -0.02    0.06
  -3  -1  12    0.05    0.07
   3   1 -11    1.53    0.11
  -3   1  11    1.47    0.13
   3  -1 -11    1.50    0.13
  -3  -1  11    1.88    0.15
   3   1 -10    3.34    0.14
  -3   1  10    3.56    0.17
  -3  -1  10    3.20    0.17
   3  -1 -10    3.40    0.17
   3   1  -9    4.30    0.15
  -3   1   9    3.87    0.17
   3  -1  -9    3.95    0.17
  -3  -1   9    4.09    0.18
  -3   1   8    0.54    0.07
   3   1  -8    0.66    0.06
  -3  -1   8    0.67    0.08
   3  -1  -8    0.69    0.08
  -3   1   7   22.48    0.51
  -3   1   7   22.34    0.51
   3   1  -7   22.51    0.47
  -3   1   7   21.09    0.49
  -3  -1   7   22.24    0.50
   3  -1  -7   22.22    0.50
  -3   1   6    9.52    0.25
   3   1  -6    9.83    0.23
  -3   1   6    9.78    0.25
   3   1  -6    9.51    0.25
   3  -1  -6    9.65    0.26
  -3  -1   6    9.25    0.25
   3  -1  -6    9.47    0.25
  -3  -1   6    9.81    0.23
  -3   1   5    0.06    0.04
  -3   1   5    0.07    0.04
  -3   1   5    0.08    0.04
   3   1  -5    0.09    0.03
   3   1  -5    0.12    0.04
  -3  -1   5    0.08    0.04
   3  -1  -5    0.09    0.04
   3  -1  -5    0.05    0.04
  -3  -1   5    0.11    0.03
  -3   1   4   42.66    0.85
  -3   1   4   42.07    0.85
   3   1  -4   41.30    0.85
   3   1  -4   42.36    0.83
  -3   1   4   43.57    0.86
   3  -1  -4   42.15    0.85
  -3  -1   4   42.97    0.85
  -3  -1   4   42.33    0.83
  -3  -1   4   41.89    0.85
   3  -1  -4   41.04    0.85
   3  -1  -4   43.28    0.86
   3   1  -3    9.78    0.22
   3   1  -3    9.84    0.23
  -3   1   3   10.12    0.24
  -3   1   3    9.93    0.24
  -3   1   3   10.17    0.24
  -3  -1   3    9.70    0.22
   3  -1  -3   10.18    0.24
  -3  -1   3    9.91    0.23
   3  -1  -3    9.61    0.24
  -3  -1   3   10.15    0.23
   3  -1  -3    9.89    0.23
   3   1  -2   20.38    0.41
   3   1  -2   19.85    0.41
   3   1  -2   20.35    0.41
  -3   1   2   19.25    0.42
   3   1  -2   20.90    0.42
  -3   1   2   20.53    0.42
  -3  -1   2   20.40    0.41
   3  -1  -2   20.06    0.43
  -3  -1   2   20.17    0.41
  -3  -1   2   20.41    0.41
   3  -1  -2   19.90    0.42
   3  -1  -2   20.89    0.42
  -3   1   1  376.10    7.10
   3   1  -1  374.94    7.06
  -3   1   1  360.58    6.95
   3   1  -1  357.78    6.94
   3   1  -1  363.39    6.99
  -3  -1   1  361.23    7.05
   3  -1  -1  366.27    7.00
  -3  -1   1  358.88    6.98
  -3  -1   1  358.15    6.97
   3  -1  -1  368.35    7.11
  -3  -1   1  359.71    6.95
  -3   1   0    4.78    0.13
   3   1   0    4.72    0.11
   3   1   0    4.91    0.13
  -3   1   0    4.70    0.13
   3   1   0    4.73    0.10
   3  -1   0    4.74    0.13
  -3  -1   0    4.77    0.11
  -3  -1   0    4.53    0.13
   3  -1   0    4.77    0.13
  -3   1  -1    0.67    0.05
   3   1   1    0.75    0.03
   3   1   1    0.74    0.05
  -3   1  -1    0.68    0.05
   3   1   1    0.69    0.04
  -3  -1  -1    0.73    0.06
   3  -1   1    0.74    0.05
   3  -1   1    0.68    0.06
  -3   1  -2   48.52    0.96
   3   1   2   50.57    0.97
   3   1   2   48.80    0.94
  -3  -1  -2   48.77    0.97
   3  -1   2   49.28    0.93
  -3   1  -3    0.04    0.02
   3   1   3    0.08    0.03
  -3  -1  -3    0.05    0.02
  -3  -1  -3    0.00    0.03
   3  -1   3   -0.01    0.03
  -3   1  -4    5.14    0.11
   3   1   4    5.32    0.14
   3  -1   4    5.04    0.15
  -3  -1  -4    5.06    0.14
  -3  -1  -4    5.20    0.15
  -3   1  -5   33.22    0.65
  -3   1  -5   33.35    0.70
   3   1   5   34.19    0.68
  -3  -1  -5   33.89    0.68
   3  -1   5   32.84    0.70
  -3  -1  -5   33.66    0.69
   3   1   6   90.45    1.73
  -3   1  -6   89.55    1.75
  -3   1  -6   86.44    1.70
  -3  -1  -6   88.19    1.74
  -3  -1  -6   88.77    1.73
   3  -1   6   89.47    1.75
   3   1   7    5.83    0.18
   3  -1   7    5.73    0.19
  -3  -1  -7    5.77    0.18
  -3  -1  -7    5.79    0.18
   3   1   8    1.37    0.10
  -3  -1  -8    1.37    0.10
   3  -1   8    1.29    0.11
   3   1   9    3.73    0.16
   3  -1   9    4.06    0.18
   3   1  10    6.56    0.23
   3  -1  10    6.45    0.24
   3   1  11    0.97    0.11
  -3   1 -11    0.84    0.09
   3  -1  11    0.81    0.11
   3   1  12    1.89    0.15
  -3   1 -12    2.15    0.14
   3  -1  12    1.85    0.15
  -3  -1 -12    1.61    0.14
   3   1  13    0.00    0.07
  -3   1 -13   -0.03    0.06
  -3  -1 -13    0.02    0.08
   3  -1  13   -0.06    0.08
   3   1  14    0.09    0.08
  -3   1 -14   -0.02    0.07
  -3  -1 -14    0.12    0.09
   3  -1  14   -0.03    0.08
   3   1  15    4.90    0.26
   3  -1  15    4.24    0.26
  -3  -1 -15    4.93    0.27
  -3   2  15    4.53    0.25
   3  -2 -15    4.84    0.27
  -3  -2  15    4.35    0.26
  -3   2  14    0.25    0.10
  -3  -2  14    0.24    0.10
   3  -2 -14    0.24    0.10
  -3   2  13    1.45    0.15
   3   2 -13    1.40    0.14
   3  -2 -13    1.46    0.15
  -3  -2  13    1.40    0.16
  -3   2  12   -0.05    0.07
   3   2 -12    0.00    0.05
   3  -2 -12   -0.09    0.07
  -3  -2  12    0.02    0.07
  -3   2  11    7.70    0.27
   3   2 -11    7.82    0.22
  -3  -2  11    7.97    0.28
   3  -2 -11    7.58    0.28
   3   2 -10   18.01    0.41
  -3   2  10   18.58    0.47
   3  -2 -10   18.45    0.48
  -3  -2  10   18.63    0.48
  -3   2   9   14.59    0.38
   3   2  -9   14.07    0.32
   3  -2  -9   14.76    0.39
  -3  -2   9   13.94    0.39
   3   2  -8   11.89    0.27
  -3   2   8   11.81    0.32
  -3  -2   8   11.79    0.33
   3  -2  -8   11.49    0.33
  -3   2   7   55.42    1.13
   3   2  -7   54.81    1.07
  -3   2   7   54.79    1.12
   3  -2  -7   53.32    1.13
  -3  -2   7   55.86    1.13
  -3   2   6    1.62    0.10
   3   2  -6    1.74    0.07
  -3   2   6    1.60    0.12
  -3   2   6    1.78    0.10
   3   2  -6    1.64    0.10
   3   2  -6    1.68    0.09
   3  -2  -6    1.45    0.11
   3  -2  -6    1.59    0.09
  -3  -2   6    1.66    0.06
  -3  -2   6    1.67    0.10
   3   2  -5   14.53    0.34
   3   2  -5   14.31    0.30
   3   2  -5   14.40    0.33
  -3   2   5   13.30    0.34
  -3   2   5   14.18    0.34
  -3  -2   5   14.59    0.30
   3  -2  -5   13.95    0.35
   3  -2  -5   14.19    0.34
   3  -2  -5   14.40    0.34
  -3  -2   5   14.99    0.34
   3   2  -4    0.02    0.04
  -3   2   4    0.02    0.03
   3   2  -4    0.00    0.02
  -3   2   4   -0.05    0.03
   3   2  -4    0.01    0.04
   3  -2  -4    0.00    0.04
  -3  -2   4    0.00    0.03
  -3  -2   4    0.02    0.02
   3  -2  -4    0.04    0.04
   3  -2  -4   -0.01    0.03
  -3   2   3   12.87    0.30
   3   2  -3   13.02    0.29
  -3   2   3   13.05    0.31
   3   2  -3   13.07    0.30
  -3  -2   3   12.85    0.29
  -3  -2   3   12.79    0.27
   3  -2  -3   13.15    0.30
   3  -2  -3   13.09    0.31
   3  -2  -3   12.90    0.30
   3   2  -2    0.34    0.05
  -3   2   2    0.35    0.05
  -3   2   2    0.36    0.05
   3   2  -2    0.30    0.04
   3  -2  -2    0.40    0.05
  -3  -2   2    0.32    0.03
   3  -2  -2    0.29    0.05
  -3  -2   2    0.32    0.03
  -3  -2   2    0.30    0.03
  -3  -2   2    0.42    0.05
   3   2  -1  156.80    2.92
  -3   2   1  155.02    3.05
  -3   2   1  156.09    2.92
   3   2  -1  155.06    2.94
   3  -2  -1  143.20    2.92
  -3  -2   1  153.33    2.92
  -3  -2   1  152.98    2.92
  -3  -2   1  153.09    2.92
   3  -2  -1  149.13    2.92
   3   2   0    4.33    0.13
  -3   2   0    4.43    0.13
  -3   2   0    4.19    0.12
  -3  -2   0    4.16    0.09
  -3  -2   0    4.30    0.13
   3  -2   0    4.25    0.13
   3  -2   0    4.12    0.12
   3   2   1    3.72    0.13
  -3   2  -1    3.52    0.11
   3   2   1    3.58    0.08
   3  -2   1    3.55    0.12
   3  -2   1    3.53    0.11
   3   2   2   71.58    1.40
  -3   2  -2   71.21    1.38
   3  -2   2   71.55    1.40
   3  -2   2   72.02    1.38
  -3  -2  -2   70.68    1.35
  -3  -2  -2   72.28    1.41
  -3   2  -3   22.85    0.47
   3   2   3   23.60    0.46
  -3  -2  -3   23.44    0.46
   3  -2   3   23.59    0.50
  -3  -2  -3   23.27    0.50
  -3   2  -4    9.65    0.22
   3   2   4    9.61    0.22
  -3  -2  -4    9.86    0.25
   3  -2   4    9.57    0.25
  -3  -2  -4    9.43    0.21
  -3   2  -5  120.22    2.29
   3   2   5  119.64    2.29
  -3  -2  -5  116.72    2.29
  -3  -2  -5  121.39    2.33
   3  -2   5  119.82    2.33
   3   2   6    8.15    0.21
  -3  -2  -6    8.07    0.23
  -3  -2  -6    8.16    0.21
   3  -2   6    8.35    0.24
   3   2   7    5.73    0.17
  -3   2  -7    5.57    0.12
   3  -2   7    5.27    0.20
  -3  -2  -7    5.44    0.17
   3   2   8    0.67    0.07
  -3   2  -8    0.55    0.04
  -3  -2  -8    0.60    0.07
   3  -2   8    0.51    0.08
   3   2   9    6.06    0.20
  -3   2  -9    5.86    0.15
   3  -2   9    6.45    0.23
   3   2  10    9.06    0.27
  -3   2 -10    8.53    0.21
   3  -2  10    8.76    0.30
   3   2  11    5.82    0.23
  -3   2 -11    6.15    0.20
  -3  -2 -11    6.31    0.26
   3  -2  11    6.24    0.25
  -3   2 -12    1.21    0.10
   3   2  12    1.02    0.11
   3  -2  12    1.10    0.13
  -3  -2 -12    0.79    0.11
   3   2  13    0.44    0.10
   3  -2  13    0.48    0.11
  -3  -2 -13    0.49    0.12
   3   2  14    0.09    0.09
  -3  -2 -14    0.25    0.10
   3  -2  14    0.10    0.10
  -3   3  14    0.88    0.13
  -3  -3  14    1.47    0.17
   3  -3 -14    1.04    0.15
   3   3 -13    0.12    0.07
  -3   3  13    0.16    0.09
  -3  -3  13   -0.01    0.09
   3  -3 -13    0.14    0.10
  -3   3  12    0.18    0.08
   3   3 -12    0.29    0.08
   3  -3 -12    0.30    0.10
  -3  -3  12    0.33    0.10
   3   3 -11    2.74    0.11
  -3   3  11    2.68    0.17
   3   3 -11    2.33    0.14
  -3  -3  11    2.66    0.18
   3  -3 -11    2.73    0.19
   3   3 -10    0.50    0.08
  -3   3  10    0.45    0.09
   3   3 -10    0.54    0.04
  -3  -3  10    0.60    0.10
   3  -3 -10    0.50    0.10
   3   3  -9   18.90    0.39
   3   3  -9   19.80    0.46
  -3   3   9   19.81    0.49
   3  -3  -9   19.35    0.51
  -3  -3   9   20.28    0.50
   3   3  -8   11.07    0.23
   3   3  -8   11.46    0.30
   3  -3  -8   12.01    0.34
  -3  -3   8   11.19    0.32
   3   3  -7    1.94    0.11
  -3   3   7    1.98    0.13
   3  -3  -7    1.84    0.14
  -3  -3   7    2.10    0.12
  -3   3   6   12.54    0.32
   3   3  -6   12.28    0.31
  -3  -3   6   12.40    0.32
   3  -3  -6   12.50    0.34
   3   3  -5    3.43    0.13
   3   3  -5    3.41    0.13
  -3   3   5    3.57    0.13
   3  -3  -5    3.41    0.13
   3  -3  -5    3.35    0.15
  -3  -3   5    3.49    0.13
   3  -3  -5    3.29    0.13
  -3  -3   5    3.39    0.08
  -3   3   4    0.36    0.05
  -3   3   4    0.35    0.06
   3   3  -4    0.43    0.05
   3   3  -4    0.40    0.06
  -3  -3   4    0.42    0.03
   3  -3  -4    0.38    0.05
   3  -3  -4    0.47    0.07
   3  -3  -4    0.52    0.06
  -3  -3   4    0.53    0.06
   3   3  -3   19.18    0.42
  -3   3   3   19.10    0.43
   3   3  -3   18.45    0.41
  -3   3   3   18.94    0.42
  -3  -3   3   18.76    0.38
  -3  -3   3   18.93    0.41
   3  -3  -3   19.05    0.42
   3  -3  -3   19.20    0.43
  -3  -3   3   18.09    0.42
  -3   3   2   -0.03    0.03
   3   3  -2    0.01    0.04
  -3   3   2    0.02    0.04
   3   3  -2    0.08    0.03
   3  -3  -2   -0.04    0.04
  -3  -3   2    0.03    0.02
  -3  -3   2    0.08    0.04
  -3   3   1   35.90    0.73
   3   3  -1   35.92    0.74
  -3   3   1   35.26    0.73
  -3  -3   1   35.95    0.74
   3  -3  -1   36.65    0.74
  -3  -3   1   36.14    0.69
   3  -3  -1   34.74    0.73
  -3  -3   1   35.53    0.70
  -3   3   0    1.15    0.07
  -3   3   0    0.99    0.07
   3  -3   0    1.07    0.07
   3  -3   0    1.04    0.08
  -3  -3   0    1.03    0.08
  -3  -3   0    1.08    0.05
  -3   3  -1   28.91    0.59
   3   3   1   28.15    0.61
  -3  -3  -1   28.07    0.61
   3  -3   1   28.92    0.61
   3  -3   1   29.24    0.59
  -3  -3  -1   29.20    0.56
   3   3   2    1.37    0.10
  -3   3  -2    1.31    0.07
   3  -3   2    1.34    0.07
  -3  -3  -2    1.28    0.04
   3  -3   2    1.28    0.09
  -3  -3  -2    1.35    0.10
   3  -3   2    1.29    0.06
  -3   3  -3   24.33    0.49
   3   3   3   24.81    0.48
   3  -3   3   24.18    0.49
  -3  -3  -3   24.08    0.48
  -3  -3  -3   24.24    0.54
   3  -3   3   24.72    0.54
   3  -3   3   23.48    0.48
   3  -3   3   24.35    0.54
   3   3   4    0.06    0.03
  -3   3  -4    0.12    0.03
   3  -3   4    0.06    0.05
  -3  -3  -4    0.06    0.02
  -3   3  -5    0.98    0.06
   3   3   5    0.96    0.06
   3  -3   5    0.94    0.09
  -3  -3  -5    1.04    0.06
  -3   3  -6    1.65    0.07
   3   3   6    1.73    0.09
   3  -3   6    1.71    0.12
  -3  -3  -6    1.72    0.08
   3   3   7    7.67    0.21
  -3   3  -7    7.47    0.18
   3  -3   7    7.63    0.25
  -3  -3  -7    7.55    0.20
   3   3   8    0.24    0.05
  -3   3  -8    0.21    0.04
  -3  -3  -8    0.21    0.05
   3  -3   8    0.16    0.07
  -3   3  -9    0.20    0.04
   3   3   9    0.15    0.06
   3  -3   9    0.16    0.07
  -3   3 -10    0.96    0.08
   3   3  10    0.88    0.09
  -3  -3 -10    0.60    0.11
   3  -3  10    0.90    0.11
   3   3  11    0.06    0.06
  -3   3 -11    0.01    0.04
   3  -3  11    0.12    0.08
  -3  -3 -11    0.31    0.09
   3   3  12    7.44    0.26
  -3  -3 -12    7.76    0.31
   3  -3  12    6.83    0.29
   3   3  13    0.30    0.09
   3  -3  13    0.27    0.11
  -3  -3 -13    0.26    0.10
   3   3  14    0.46    0.10
  -3  -3 -14    0.46    0.12
   3  -3  14    0.39    0.12
   3  -4 -14    0.00    0.11
  -3  -4  14    0.05    0.10
   3  -4 -13    0.00    0.10
  -3  -4  13   -0.03    0.09
   3   4 -12    0.00    0.07
   3  -4 -12   -0.04    0.09
  -3  -4  12    0.05    0.08
   3   4 -11    0.01    0.06
   3  -4 -11   -0.06    0.09
  -3  -4  11    0.03    0.08
   3   4 -10    1.28    0.10
  -3  -4  10    1.22    0.14
   3  -4 -10    0.86    0.13
   3   4  -9    5.66    0.20
   3  -4  -9    5.65    0.24
  -3  -4   9    6.13    0.24
   3   4  -8   23.91    0.55
   3  -4  -8   25.00    0.61
  -3  -4   8   24.40    0.58
   3   4  -7    0.41    0.07
  -3  -4   7    0.42    0.08
   3  -4  -7    0.35    0.08
  -3   4   6    6.69    0.21
   3   4  -6    7.06    0.21
   3  -4  -6    6.79    0.24
   3  -4  -6    7.00    0.22
  -3  -4   6    7.28    0.23
   3   4  -5   44.64    0.91
  -3   4   5   43.54    0.92
   3  -4  -5   43.40    0.95
   3  -4  -5   44.49    0.92
  -3  -4   5   45.42    0.92
  -3   4   4   29.57    0.63
   3   4  -4   29.27    0.62
   3   4  -4   29.26    0.63
   3  -4  -4   28.60    0.63
  -3  -4   4   28.81    0.57
  -3  -4   4   29.54    0.63
  -3  -4   4   29.58    0.63
   3  -4  -4   29.23    0.64
   3  -4  -4   29.80    0.66
  -3   4   3    8.45    0.23
   3   4  -3    8.64    0.24
   3  -4  -3    8.67    0.23
  -3  -4   3    8.59    0.24
   3  -4  -3    8.27    0.25
  -3  -4   3    8.55    0.22
   3   4  -2   98.26    1.90
  -3   4   2   96.06    1.90
  -3   4   2   95.24    1.89
   3  -4  -2   96.71    1.89
   3  -4  -2   99.93    1.91
  -3  -4   2   95.17    1.90
  -3  -4   2   96.57    1.87
  -3   4   1  131.73    2.50
   3   4  -1  130.25    2.52
  -3   4   1  125.41    2.50
  -3  -4   1  130.38    2.51
   3  -4  -1  129.67    2.50
  -3  -4   1  129.51    2.47
  -3  -4   1  130.18    2.45
   3  -4  -1  127.08    2.50
   3   4   0    8.60    0.25
  -3   4   0    8.63    0.23
  -3   4   0    8.43    0.23
   3  -4   0    8.48    0.23
  -3  -4   0    8.55    0.24
  -3  -4   0    8.59    0.20
   3  -4   0    8.06    0.23
   3  -4   0    8.25    0.22
  -3   4  -1   58.44    1.14
   3   4   1   56.95    1.18
   3  -4   1   57.48    1.14
   3  -4   1   58.21    1.14
  -3  -4  -1   57.40    1.11
   3  -4   1   57.85    1.16
  -3   4  -2    4.03    0.13
   3  -4   2    3.89    0.12
   3  -4   2    3.83    0.15
   3  -4   2    3.85    0.12
  -3  -4  -2    3.88    0.10
  -3   4  -3   12.96    0.29
   3   4   3   13.42    0.27
  -3  -4  -3   13.20    0.28
   3  -4   3   13.23    0.29
   3  -4   3   13.09    0.29
   3  -4   3   12.94    0.34
   3  -4   3   13.61    0.34
  -3   4  -4    0.07    0.03
   3   4   4    0.17    0.03
   3  -4   4    0.16    0.06
   3  -4   4    0.16    0.03
  -3  -4  -4    0.17    0.03
   3  -4   4    0.06    0.05
   3   4   5    0.84    0.06
  -3   4  -5    0.74    0.05
  -3  -4  -5    0.71    0.05
   3  -4   5    0.69    0.08
  -3   4  -6    0.80    0.05
   3   4   6    0.84    0.07
   3  -4   6    0.79    0.09
  -3  -4  -6    0.82    0.06
  -3   4  -7    0.00    0.02
   3   4   7   -0.03    0.04
   3  -4   7    0.02    0.06
  -3  -4  -7   -0.03    0.03
   3   4   8   22.92    0.53
  -3  -4  -8   23.96    0.60
   3  -4   8   23.10    0.58
  -3  -4  -8   22.89    0.51
   3   4   9    0.87    0.09
   3  -4   9    1.13    0.13
  -3  -4  -9    0.86    0.12
   3   4  10    0.30    0.07
  -3  -4 -10    0.25    0.10
   3  -4  10    0.22    0.09
   3   4  11    0.78    0.10
  -3  -4 -11    0.87    0.13
   3  -4  11    1.14    0.14
   3   4  12    0.17    0.08
  -3  -4 -12    0.08    0.09
   3  -4  12    0.13    0.10
   3   4  13    0.16    0.08
  -3  -4 -13    0.11    0.11
   3  -4  13    0.29    0.11
  -3  -5  13   -0.02    0.09
   3  -5 -13    0.06    0.11
  -3  -5  12    0.62    0.13
   3  -5 -12    0.53    0.12
  -3  -5  11    1.42    0.15
   3  -5 -11    1.52    0.17
   3   5 -10    1.70    0.12
   3  -5 -10    1.78    0.18
  -3  -5  10    1.50    0.15
   3   5  -9    1.45    0.12
  -3  -5   9    1.27    0.13
   3  -5  -9    1.07    0.14
   3   5  -8    2.37    0.14
   3  -5  -8    2.58    0.19
  -3  -5   8    2.54    0.16
   3   5  -7    1.05    0.10
  -3  -5   7    1.13    0.11
   3  -5  -7    0.86    0.11
   3   5  -6    9.64    0.28
   3  -5  -6    9.95    0.32
   3  -5  -6    9.76    0.28
  -3  -5   6    9.95    0.29
  -3   5   5    5.02    0.18
   3   5  -5    4.94    0.18
  -3  -5   5    4.84    0.18
   3  -5  -5    5.00    0.21
   3  -5  -5    4.96    0.18
  -3   5   4    5.44    0.18
   3   5  -4    5.73    0.20
   3  -5  -4    5.83    0.22
  -3  -5   4    5.49    0.14
  -3  -5   4    5.65    0.19
   3  -5  -4    5.71    0.19
  -3  -5   4    5.37    0.13
   3   5  -3    1.47    0.11
  -3   5   3    1.16    0.09
  -3  -5   3    1.34    0.07
   3  -5  -3    1.21    0.11
   3  -5  -3    1.45    0.10
  -3  -5   3    1.38    0.09
  -3   5   2    0.30    0.05
   3   5  -2    0.32    0.07
  -3  -5   2    0.36    0.04
  -3  -5   2    0.28    0.04
  -3  -5   2    0.27    0.05
   3  -5  -2    0.25    0.06
   3  -5  -2    0.45    0.06
   3   5  -1    7.13    0.23
  -3   5   1    7.28    0.21
  -3  -5   1    7.22    0.19
   3  -5  -1    7.20    0.21
   3  -5  -1    7.34    0.22
  -3  -5   1    7.00    0.20
  -3  -5   1    7.10    0.15
  -3   5   0    0.06    0.05
   3   5   0   -0.03    0.05
   3  -5   0    0.08    0.05
  -3  -5   0    0.04    0.03
   3  -5   0    0.01    0.04
   3  -5   0    0.02    0.04
  -3   5  -1    2.73    0.12
   3  -5   1    2.68    0.12
   3  -5   1    2.59    0.11
  -3  -5  -1    2.54    0.09
   3  -5   1    2.67    0.13
  -3   5  -2    0.27    0.05
   3  -5   2    0.37    0.06
   3  -5   2    0.31    0.05
   3  -5   2    0.36    0.05
  -3  -5  -2    0.24    0.03
  -3   5  -3    5.94    0.17
   3  -5   3    5.93    0.21
   3  -5   3    6.15    0.17
  -3  -5  -3    5.85    0.15
   3  -5   3    6.16    0.22
   3  -5   3    6.16    0.17
  -3   5  -4    6.25    0.16
   3  -5   4    6.28    0.22
  -3  -5  -4    6.11    0.16
   3  -5   4    6.48    0.22
   3  -5   4    6.23    0.16
   3  -5   4    5.91    0.16
   3   5   5    0.57    0.05
  -3  -5  -5    0.61    0.05
   3  -5   5    0.46    0.08
  -3  -5  -5    0.71    0.10
   3  -5   5    0.44    0.08
   3   5   6    0.29    0.05
  -3  -5  -6    0.35    0.09
   3  -5   6    0.22    0.07
  -3  -5  -6    0.21    0.04
   3  -5   6    0.29    0.07
   3   5   7    1.92    0.11
   3  -5   7    1.89    0.15
  -3  -5  -7    2.19    0.17
  -3  -5  -8    0.07    0.08
   3  -5   8    0.19    0.08
  -3  -5  -9    2.07    0.17
   3  -5   9    1.98    0.16
  -3  -5 -10    0.06    0.08
   3  -5  10    0.17    0.09
  -3  -5 -11    0.36    0.12
   3  -5  11    0.16    0.10
   3  -5  12    0.81    0.14
  -3  -5 -12    0.47    0.13
   3  -6 -11    0.02    0.10
  -3  -6  11    0.05    0.09
   3  -6 -10    1.04    0.15
  -3  -6  10    1.87    0.17
   3   6  -9    0.03    0.07
  -3  -6   9    0.08    0.08
   3  -6  -9    0.04    0.10
   3   6  -8    0.11    0.06
  -3  -6   8    0.03    0.07
   3  -6  -8   -0.11    0.09
   3   6  -7    0.90    0.10
  -3  -6   7    0.91    0.11
   3  -6  -7    1.05    0.14
   3   6  -6    1.51    0.12
   3  -6  -6    1.80    0.15
  -3  -6   6    1.62    0.13
   3   6  -5   -0.01    0.06
  -3   6   5   -0.05    0.05
   3  -6  -5    0.04    0.05
   3  -6  -5    0.06    0.07
  -3  -6   5    0.01    0.05
   3   6  -4    3.39    0.16
  -3   6   4    3.17    0.14
  -3  -6   4    3.40    0.15
  -3  -6   4    3.22    0.10
  -3  -6   4    2.98    0.12
   3  -6  -4    3.22    0.18
   3  -6  -4    3.22    0.14
  -3   6   3    2.20    0.11
   3   6  -3    2.02    0.14
  -3  -6   3    1.89    0.11
  -3  -6   3    1.99    0.09
   3  -6  -3    1.91    0.11
  -3  -6   3    1.99    0.09
   3  -6  -3    1.92    0.15
  -3   6   2    0.38    0.06
   3   6  -2    0.34    0.08
   3  -6  -2    0.35    0.06
   3  -6  -2    0.41    0.08
  -3  -6   2    0.42    0.04
  -3  -6   2    0.37    0.06
  -3  -6   2    0.28    0.05
  -3  -6   1    5.59    0.18
   3  -6  -1    5.54    0.19
  -3  -6   1    5.43    0.17
   3  -6  -1    5.69    0.21
   3  -6   0    0.24    0.06
  -3  -6   0    0.42    0.07
  -3  -6   0    0.36    0.05
   3  -6   0    0.30    0.06
   3  -6   1    4.31    0.17
  -3  -6  -1    4.47    0.14
   3  -6   1    4.69    0.17
  -3  -6  -1    4.67    0.18
   3  -6   2    1.52    0.11
   3  -6   2    1.62    0.10
   3  -6   2    1.33    0.10
   3  -6   2    1.49    0.12
  -3  -6  -2    1.68    0.13
  -3  -6  -2    1.62    0.08
  -3  -6  -2    1.47    0.07
  -3  -6  -3    0.77    0.06
   3  -6   3    0.71    0.09
   3  -6   3    0.83    0.07
  -3  -6  -3    0.68    0.10
   3  -6   3    0.82    0.07
   3  -6   3    0.83    0.10
   3  -6   4    0.01    0.05
  -3  -6  -4    0.04    0.07
   3  -6   4    0.02    0.03
   3  -6   4   -0.06    0.05
   3  -6   5    0.15    0.07
  -3  -6  -5    0.06    0.07
   3  -6   5    0.04    0.06
  -3  -6  -6   -0.04    0.07
   3  -6   6    0.05    0.07
   3  -6   6   -0.02    0.06
   3  -6   7   18.95    0.52
  -3  -6  -7   19.56    0.54
   3  -6   7   18.63    0.51
  -3  -6  -8    0.06    0.10
   3  -6   8    0.06    0.08
   3  -6   8    0.35    0.10
  -3  -6  -9   -0.06    0.10
   3  -6   9    0.01    0.08
   3  -6  10    0.03    0.09
  -3  -6 -10   -0.05    0.10
  -3  -6 -11   -0.24    0.09
   3  -6  11    0.00    0.09
  -3  -7   9    0.06    0.09
   3  -7  -9    0.06    0.11
   3  -7  -8    0.14    0.11
  -3  -7   8    0.06    0.08
   3   7  -7    1.00    0.11
  -3  -7   7    0.91    0.12
   3  -7  -7    1.03    0.15
   3   7  -6    0.23    0.08
   3  -7  -6    0.28    0.11
  -3  -7   6    0.36    0.08
   3   7  -5   -0.06    0.07
   3  -7  -5    0.02    0.09
  -3  -7   5    0.06    0.06
   3  -7  -5    0.05    0.06
   3  -7  -4    0.11    0.06
  -3  -7   4    0.02    0.05
   3  -7  -4    0.11    0.08
  -3  -7   3    0.06    0.05
   3  -7  -3    0.09    0.05
   3  -7  -3   -0.10    0.07
  -3  -7   2    0.11    0.05
  -3  -7   2    0.09    0.05
   3  -7  -2    0.35    0.08
   3  -7  -2    0.18    0.06
   3  -7  -1    0.43    0.08
  -3  -7   1    0.32    0.06
   3  -7  -1    0.25    0.06
  -3  -7   1    0.19    0.06
   3  -7   0    0.18    0.07
  -3  -7   0    0.23    0.05
  -3  -7   0    0.19    0.07
   3  -7   0    0.18    0.06
   3  -7   1    0.50    0.08
  -3  -7  -1    0.46    0.08
  -3  -7  -1    0.38    0.05
   3  -7   1    0.48    0.08
  -3  -7  -2    0.71    0.10
   3  -7   2    0.78    0.08
   3  -7   2    0.58    0.09
   3  -7   2    0.54    0.09
   3  -7   3    1.21    0.11
  -3  -7  -3    1.43    0.14
   3  -7   3    1.33    0.13
   3  -7   4   -0.03    0.06
   3  -7   4   -0.12    0.06
  -3  -7  -4   -0.08    0.07
   3  -7   5    0.15    0.07
   3  -7   5    0.13    0.07
  -3  -7  -5    0.16    0.09
  -3  -7  -6    0.07    0.09
   3  -7   6   -0.05    0.07
   3  -7   6   -0.03    0.07
   3  -7   7    3.35    0.20
  -3  -7  -7    3.73    0.24
   3  -7   7    3.68    0.21
   3  -7   8   -0.04    0.08
  -3  -7  -8   -0.03    0.10
   3  -7   8    0.06    0.09
  -3  -7  -9    0.53    0.13
   3  -7   9    0.46    0.12
   3  -7   9    0.51    0.12
   3  -8  -6    0.03    0.11
  -3  -8   6    0.11    0.08
  -3  -8   5    0.42    0.10
   3  -8  -5    0.39    0.11
   3  -8  -4    0.19    0.10
   3  -8  -3    0.34    0.10
   3  -8  -2    0.22    0.09
   3  -8  -1    1.06    0.12
  -3  -8   0    0.01    0.06
   3  -8   0    0.06    0.07
   3  -8   0    0.04    0.06
  -3  -8  -1    0.00    0.07
   3  -8   1   -0.03    0.06
   3  -8   2    0.37    0.09
  -3  -8  -2    0.17    0.09
  -3  -8  -3   -0.11    0.07
   3  -8   3   -0.04    0.06
   3  -8   4    0.55    0.11
  -3  -8  -4    0.67    0.12
   3  -8   5    0.32    0.10
  -3  -8  -5    0.31    0.11
  -3  -8  -6    0.00    0.10
   3  -8   6    0.10    0.09
   4   0 -15   -0.02    0.09
  -4   0  15   -0.05    0.09
  -4   0  14    7.08    0.30
   4   0 -14    6.30    0.26
  -4   0  13   -0.13    0.07
   4   0 -13   -0.06    0.07
   4   0 -12   32.63    0.73
  -4   0  12   32.06    0.76
  -4   0  11   -0.02    0.06
   4   0 -11   -0.02    0.06
  -4   0  10    4.02    0.19
   4   0 -10    3.85    0.17
  -4   0   9    0.16    0.06
   4   0  -9   -0.01    0.05
  -4   0   8   45.94    0.96
  -4   0   8   45.41    0.94
   4   0  -8   45.47    0.94
   4   0  -7   -0.01    0.04
  -4   0   7    0.00    0.04
  -4   0   7    0.04    0.04
  -4   0   7    0.00    0.03
   4   0  -6   18.92    0.42
  -4   0   6   19.00    0.43
  -4   0   6   18.38    0.42
  -4   0   6   18.91    0.43
   4   0  -6   18.86    0.43
   4   0  -5   -0.03    0.03
  -4   0   5   -0.01    0.04
  -4   0   5    0.00    0.03
  -4   0   5    0.01    0.04
   4   0  -5   -0.03    0.04
   4   0  -4  101.92    1.97
   4   0  -4  100.38    1.97
  -4   0   4  102.10    1.97
  -4   0   4  104.51    1.98
  -4   0   4  101.27    1.97
  -4   0   3    0.04    0.03
   4   0  -3    0.04    0.03
   4   0  -3    0.06    0.03
   4   0  -3    0.02    0.03
  -4   0   3    0.00    0.03
  -4   0   3   -0.04    0.03
  -4   0   2    0.11    0.03
  -4   0   2    0.06    0.03
  -4   0   2    0.27    0.03
   4   0  -2    0.10    0.04
   4   0  -2    0.09    0.03
   4   0  -2    0.06    0.03
  -4   0   1   -0.02    0.03
   4   0  -1   -0.09    0.03
  -4   0   1   -0.02    0.03
   4   0  -1    0.03    0.03
   4   0   0  189.16    3.78
   4   0   0  195.23    3.80
  -4   0   0  192.32    3.70
  -4   0   0  201.38    3.78
   4   0   0  195.30    3.82
   4   0   1   -0.22    0.03
  -4   0  -1   -0.18    0.03
  -4   0  -1   -0.20    0.03
  -4   0  -1   -0.22    0.03
   4   0   1   -0.19    0.03
   4   0   2  122.26    2.33
   4   0   2  122.04    2.31
  -4   0  -2  120.03    2.31
  -4   0  -3   -0.16    0.03
   4   0   3   -0.13    0.03
   4   0   3   -0.21    0.03
  -4   0  -4   22.20    0.46
   4   0   4   22.15    0.47
   4   0   5   -0.02    0.03
  -4   0  -5    0.01    0.03
  -4   0  -5   -0.02    0.03
   4   0   6   29.76    0.64
  -4   0  -6   29.46    0.62
  -4   0  -6   31.05    0.64
  -4   0  -7   -0.03    0.04
   4   0   7    0.00    0.05
  -4   0  -7   -0.05    0.03
  -4   0  -8    2.83    0.11
   4   0   8    2.86    0.14
   4   0   9    0.02    0.05
  -4   0  -9   -0.08    0.04
  -4   0 -10    3.71    0.15
   4   0  10    3.82    0.18
   4   0  11    0.00    0.07
   4   0  12    3.09    0.19
  -4   0 -13   -0.02    0.07
   4   0  13   -0.05    0.07
   4   0  14    5.88    0.27
  -4   0 -14    5.96    0.26
  -4   1  15    1.89    0.18
   4  -1 -15    2.20    0.19
  -4  -1  15    1.66    0.18
   4   1 -14    0.01    0.07
  -4   1  14    0.11    0.09
  -4  -1  14    0.02    0.09
   4  -1 -14   -0.13    0.08
  -4   1  13    0.64    0.11
   4   1 -13    0.53    0.09
  -4  -1  13    0.58    0.11
   4  -1 -13    0.75    0.11
  -4   1  12    0.11    0.07
   4   1 -12    0.20    0.07
  -4  -1  12    0.17    0.08
   4  -1 -12    0.11    0.08
   4   1 -11    1.13    0.10
  -4   1  11    1.34    0.13
   4  -1 -11    1.13    0.11
  -4  -1  11    1.18    0.12
   4   1 -10   12.45    0.32
  -4   1  10   13.11    0.36
  -4  -1  10   12.91    0.36
   4  -1 -10   12.20    0.35
   4   1  -9    2.87    0.13
  -4   1   9    3.00    0.15
  -4  -1   9    2.99    0.16
   4  -1  -9    2.92    0.15
   4   1  -8   26.02    0.56
  -4   1   8   25.94    0.59
  -4  -1   8   26.57    0.60
  -4  -1   8   26.28    0.56
   4  -1  -8   25.84    0.59
   4   1  -7    0.01    0.03
  -4   1   7   -0.03    0.04
  -4   1   7    0.05    0.05
  -4   1   7    0.11    0.05
  -4  -1   7    0.04    0.03
  -4  -1   7    0.02    0.04
  -4  -1   7    0.03    0.05
   4  -1  -7    0.04    0.05
  -4   1   6    6.02    0.19
   4   1  -6    6.09    0.19
   4   1  -6    6.05    0.17
  -4   1   6    6.18    0.19
  -4   1   6    6.07    0.19
  -4  -1   6    6.20    0.19
   4  -1  -6    6.28    0.19
  -4  -1   6    6.10    0.19
   4  -1  -6    6.33    0.19
  -4  -1   6    6.06    0.17
  -4   1   5   12.32    0.30
   4   1  -5   12.27    0.30
   4   1  -5   12.34    0.28
  -4   1   5   11.89    0.30
  -4   1   5   12.17    0.30
  -4  -1   5   12.37    0.30
  -4  -1   5   11.93    0.27
   4  -1  -5   11.96    0.30
  -4  -1   5   12.53    0.30
   4  -1  -5   12.44    0.30
   4  -1  -5   12.44    0.30
  -4   1   4    5.18    0.16
  -4   1   4    5.54    0.16
  -4   1   4    4.99    0.15
   4   1  -4    5.18    0.15
   4   1  -4    5.09    0.14
  -4  -1   4    5.24    0.15
   4  -1  -4    5.03    0.16
   4  -1  -4    5.15    0.16
  -4  -1   4    5.36    0.15
  -4  -1   4    5.18    0.14
   4  -1  -4    5.09    0.16
  -4   1   3   30.24    0.62
   4   1  -3   30.42    0.61
   4   1  -3   28.90    0.61
   4   1  -3   29.84    0.60
  -4  -1   3   30.18    0.61
  -4  -1   3   30.11    0.60
   4  -1  -3   27.96    0.61
   4  -1  -3   30.76    0.62
   4  -1  -3   30.07    0.62
  -4  -1   3   29.17    0.60
   4   1  -2   10.02    0.22
   4   1  -2    9.96    0.24
   4   1  -2    9.97    0.23
  -4   1   2    9.64    0.24
   4   1  -2   10.10    0.23
  -4   1   2   10.22    0.24
  -4  -1   2    9.69    0.22
  -4  -1   2   10.02    0.22
   4  -1  -2    9.79    0.24
  -4  -1   2    9.76    0.22
   4   1  -1   12.64    0.27
   4   1  -1   12.45    0.26
   4   1  -1   12.52    0.29
  -4   1   1   12.60    0.29
  -4   1   1   12.44    0.28
  -4  -1   1   12.72    0.29
  -4  -1   1   12.52    0.26
   4  -1  -1   12.68    0.29
  -4  -1   1   12.48    0.28
   4  -1  -1   12.66    0.28
  -4  -1   1   12.65    0.27
  -4   1   0  271.52    5.27
   4   1   0  268.06    5.27
   4   1   0  263.50    5.20
   4   1   0  277.13    5.21
  -4   1   0  266.88    5.30
   4  -1   0  273.11    5.36
   4  -1   0  280.87    5.34
  -4  -1   0  272.83    5.22
  -4  -1   0  279.51    5.26
   4   1   1   74.79    1.41
   4   1   1   74.12    1.42
  -4   1  -1   73.39    1.43
  -4   1  -1   71.92    1.42
   4  -1   1   72.25    1.42
  -4  -1  -1   73.98    1.42
   4  -1   1   72.94    1.43
   4   1   2   69.70    1.36
  -4   1  -2   69.29    1.36
   4   1   2   68.59    1.33
  -4  -1  -2   69.68    1.36
   4  -1   2   70.36    1.37
   4  -1   2   71.72    1.33
  -4   1  -3   11.72    0.24
   4   1   3   11.59    0.27
   4   1   3   11.54    0.25
  -4   1  -3   12.06    0.27
   4  -1   3   11.84    0.28
   4  -1   3   11.57    0.24
  -4  -1  -3   11.85    0.27
  -4   1  -4   20.11    0.39
   4   1   4   20.05    0.42
  -4  -1  -4   20.00    0.41
   4  -1   4   19.30    0.44
  -4  -1  -4   20.00    0.43
   4   1   5    6.02    0.16
  -4   1  -5    5.78    0.14
   4  -1   5    6.07    0.18
  -4  -1  -5    5.72    0.17
  -4  -1  -5    5.83    0.16
  -4   1  -6   23.90    0.48
  -4   1  -6   24.77    0.54
   4   1   6   24.32    0.52
  -4  -1  -6   24.24    0.52
  -4  -1  -6   23.85    0.52
   4  -1   6   23.69    0.54
  -4   1  -7    4.67    0.13
   4   1   7    4.55    0.16
  -4  -1  -7    4.73    0.16
   4  -1   7    4.68    0.17
  -4  -1  -7    4.74    0.16
  -4   1  -8    1.59    0.08
   4   1   8    1.61    0.11
  -4  -1  -8    1.84    0.11
   4  -1   8    1.67    0.12
   4   1   9    0.01    0.05
  -4   1  -9   -0.03    0.03
   4  -1   9   -0.05    0.06
   4   1  10    4.67    0.19
  -4   1 -10    4.26    0.14
   4  -1  10    4.44    0.20
   4   1  11    0.49    0.09
   4  -1  11    0.56    0.10
   4   1  12    0.03    0.07
   4  -1  12   -0.08    0.07
  -4   1 -13    2.50    0.16
   4   1  13    1.89    0.16
   4  -1  13    2.38    0.18
  -4  -1 -13    2.29    0.18
  -4   1 -14    0.00    0.08
   4   1  14   -0.04    0.08
   4  -1  14    0.15    0.09
  -4  -1 -14    0.09    0.09
  -4   2  15    0.59    0.13
   4  -2 -15    0.47    0.13
  -4  -2  15    0.63    0.13
  -4   2  14   -0.10    0.08
  -4  -2  14    0.05    0.09
   4  -2 -14    0.10    0.10
   4   2 -13    4.95    0.23
  -4   2  13    4.47    0.24
  -4  -2  13    4.47    0.24
   4  -2 -13    4.89    0.24
   4   2 -12    0.23    0.06
  -4   2  12    0.22    0.09
   4  -2 -12    0.13    0.09
  -4  -2  12    0.09    0.07
  -4   2  11   10.70    0.34
   4   2 -11   10.83    0.28
  -4  -2  11   10.79    0.34
   4  -2 -11   10.77    0.34
   4   2 -10   18.48    0.41
  -4   2  10   18.84    0.48
  -4  -2  10   18.24    0.48
   4  -2 -10   18.47    0.48
  -4   2   9   56.89    1.18
   4   2  -9   57.17    1.12
   4  -2  -9   56.03    1.19
  -4  -2   9   55.86    1.18
  -4   2   8    1.76    0.12
   4   2  -8    1.67    0.08
  -4  -2   8    1.78    0.12
   4  -2  -8    1.88    0.12
   4   2  -7    4.63    0.13
  -4   2   7    4.43    0.17
  -4  -2   7    4.64    0.13
  -4  -2   7    4.50    0.17
   4  -2  -7    4.33    0.18
  -4   2   6    4.77    0.17
   4   2  -6    4.67    0.13
   4   2  -6    4.85    0.17
   4   2  -6    4.63    0.16
  -4   2   6    4.92    0.17
  -4  -2   6    4.67    0.16
   4  -2  -6    5.26    0.19
   4  -2  -6    4.65    0.17
  -4  -2   6    4.75    0.16
  -4  -2   6    4.71    0.13
   4  -2  -6    4.97    0.18
  -4   2   5    0.25    0.05
   4   2  -5    0.32    0.04
  -4   2   5    0.39    0.06
   4   2  -5    0.33    0.05
   4   2  -5    0.27    0.05
   4  -2  -5    0.27    0.06
  -4  -2   5    0.28    0.05
   4  -2  -5    0.29    0.05
  -4  -2   5    0.32    0.03
   4  -2  -5    0.30    0.06
  -4  -2   5    0.29    0.05
   4   2  -4    5.64    0.14
  -4   2   4    5.13    0.17
  -4   2   4    5.54    0.17
   4   2  -4    5.29    0.17
   4   2  -4    5.32    0.16
   4  -2  -4    5.51    0.17
   4  -2  -4    5.37    0.17
  -4  -2   4    5.51    0.14
  -4  -2   4    5.50    0.16
   4  -2  -4    5.17    0.17
  -4  -2   4    5.39    0.16
   4   2  -3    7.11    0.20
  -4   2   3    7.13    0.19
  -4   2   3    7.15    0.20
   4   2  -3    6.97    0.18
   4  -2  -3    7.08    0.20
  -4  -2   3    7.06    0.18
  -4  -2   3    6.82    0.17
   4  -2  -3    6.93    0.20
  -4  -2   3    7.18    0.18
   4  -2  -3    7.07    0.20
  -4   2   2    1.65    0.09
   4   2  -2    1.63    0.09
   4   2  -2    1.66    0.07
   4  -2  -2    1.61    0.09
  -4  -2   2    1.63    0.06
  -4  -2   2    1.69    0.07
  -4  -2   2    1.65    0.07
   4  -2  -2    1.65    0.09
  -4  -2   2    1.76    0.09
  -4   2   1    0.10    0.04
   4   2  -1    0.05    0.02
   4   2  -1    0.12    0.02
   4   2  -1    0.10    0.04
  -4   2   1    0.07    0.04
  -4  -2   1    0.11    0.04
  -4  -2   1    0.11    0.02
   4  -2  -1    0.07    0.04
   4  -2  -1    0.13    0.04
  -4  -2   1    0.12    0.02
   4   2   0    9.09    0.19
  -4   2   0    9.18    0.22
   4   2   0    9.00    0.23
  -4   2   0    8.76    0.23
   4   2   0    9.10    0.18
  -4  -2   0    9.09    0.23
   4  -2   0    9.30    0.23
   4  -2   0    9.04    0.22
  -4  -2   0    9.03    0.18
  -4  -2   0    9.15    0.19
  -4   2  -1    6.01    0.17
   4   2   1    5.65    0.13
   4   2   1    5.60    0.17
  -4   2  -1    5.35    0.15
  -4  -2  -1    5.77    0.17
   4  -2   1    5.42    0.17
   4  -2   1    5.58    0.15
   4   2   2   40.41    0.79
  -4   2  -2   39.41    0.80
   4   2   2   40.16    0.83
   4  -2   2   40.60    0.83
  -4  -2  -2   41.36    0.83
   4  -2   2   40.61    0.81
  -4   2  -3   19.37    0.41
   4   2   3   19.48    0.43
   4   2   3   19.20    0.38
  -4  -2  -3   19.07    0.38
   4  -2   3   18.56    0.43
  -4  -2  -3   19.38    0.43
   4  -2   3   19.59    0.44
   4   2   4    0.64    0.05
  -4   2  -4    0.69    0.05
   4  -2   4    0.51    0.06
  -4  -2  -4    0.63    0.04
  -4  -2  -4    0.57    0.07
  -4   2  -5   20.30    0.43
   4   2   5   20.44    0.43
   4  -2   5   20.16    0.47
  -4  -2  -5   20.62    0.46
  -4  -2  -5   20.12    0.42
  -4   2  -6   29.22    0.61
   4   2   6   29.74    0.61
  -4  -2  -6   28.93    0.61
  -4  -2  -6   29.70    0.72
   4  -2   6   29.68    0.65
   4   2   7    0.04    0.04
  -4  -2  -7   -0.01    0.03
   4  -2   7   -0.03    0.05
  -4   2  -8    1.63    0.05
   4   2   8    1.65    0.10
  -4  -2  -8    1.81    0.10
   4  -2   8    1.65    0.12
   4   2   9    9.31    0.27
  -4   2  -9    9.15    0.20
   4  -2   9    9.19    0.30
   4   2  10    0.16    0.06
  -4   2 -10    0.21    0.05
   4  -2  10    0.13    0.08
   4   2  11    1.43    0.12
   4  -2  11    1.60    0.15
   4   2  12    1.43    0.13
  -4   2 -12    1.35    0.11
   4  -2  12    1.36    0.14
  -4  -2 -12    1.47    0.15
   4   2  13    0.11    0.08
   4  -2  13    0.23    0.10
  -4  -2 -13   -0.02    0.09
   4   2  14    0.02    0.08
   4  -2  14    0.03    0.10
  -4  -2 -14    0.19    0.10
  -4   3  14    0.06    0.09
  -4  -3  14    0.24    0.11
   4  -3 -14    0.02    0.11
  -4   3  13    0.90    0.13
   4   3 -13    0.85    0.11
  -4  -3  13    0.94    0.13
   4  -3 -13    0.96    0.14
  -4   3  12    0.34    0.10
   4   3 -12    0.52    0.09
  -4  -3  12    0.28    0.10
   4  -3 -12    0.35    0.11
  -4   3  11    0.14    0.08
   4   3 -11    0.18    0.07
   4   3 -11    0.19    0.05
  -4  -3  11    0.16    0.08
   4  -3 -11    0.12    0.09
  -4   3  10    1.64    0.13
   4   3 -10    1.58    0.12
   4   3 -10    1.72    0.08
  -4  -3  10    1.74    0.14
   4  -3 -10    1.76    0.15
   4   3  -9    0.14    0.03
   4   3  -9    0.25    0.07
  -4  -3   9    0.15    0.07
   4  -3  -9    0.12    0.07
   4   3  -8    1.55    0.06
   4   3  -8    1.75    0.12
   4  -3  -8    1.37    0.12
  -4  -3   8    1.61    0.12
   4   3  -7    0.16    0.06
  -4  -3   7    0.32    0.07
   4  -3  -7    0.21    0.07
   4   3  -6   16.53    0.39
  -4   3   6   16.23    0.39
   4  -3  -6   15.64    0.41
  -4  -3   6   16.61    0.39
  -4  -3   6   16.09    0.33
   4  -3  -6   15.94    0.40
   4   3  -5   13.58    0.33
  -4   3   5   12.97    0.33
   4   3  -5   13.14    0.32
   4  -3  -5   12.98    0.33
   4  -3  -5   12.67    0.34
   4  -3  -5   12.79    0.42
  -4  -3   5   13.11    0.27
  -4  -3   5   13.26    0.32
   4   3  -4   20.98    0.46
  -4   3   4   21.13    0.51
  -4   3   4   20.58    0.47
   4   3  -4   21.45    0.47
  -4  -3   4   21.22    0.45
   4  -3  -4   21.27    0.48
  -4  -3   4   20.50    0.43
   4  -3  -4   21.49    0.48
  -4  -3   4   20.34    0.46
  -4   3   3    6.48    0.20
   4   3  -3    6.82    0.18
  -4   3   3    6.99    0.20
   4   3  -3    6.73    0.20
  -4  -3   3    6.86    0.17
   4  -3  -3    6.77    0.21
  -4  -3   3    7.07    0.18
   4  -3  -3    6.65    0.20
  -4  -3   3    6.63    0.20
  -4  -3   3    6.61    0.16
  -4   3   2   -0.02    0.04
   4   3  -2    0.01    0.03
  -4   3   2    0.00    0.03
   4   3  -2   -0.02    0.04
  -4  -3   2    0.10    0.04
  -4  -3   2    0.03    0.02
   4  -3  -2    0.04    0.04
   4  -3  -2    0.06    0.04
  -4  -3   2    0.03    0.02
   4   3  -1    0.05    0.05
  -4   3   1   -0.01    0.03
  -4   3   1    0.06    0.04
   4  -3  -1    0.01    0.04
  -4  -3   1    0.01    0.02
  -4  -3   1    0.08    0.04
  -4  -3   1    0.11    0.02
   4  -3  -1    0.06    0.04
   4   3   0    3.80    0.14
  -4   3   0    3.79    0.13
  -4   3   0    3.70    0.13
   4  -3   0    3.84    0.13
  -4  -3   0    3.56    0.09
  -4  -3   0    3.54    0.14
   4  -3   0    3.82    0.14
   4   3   1   78.56    1.56
  -4   3  -1   79.53    1.53
   4  -3   1   79.28    1.56
   4  -3   1   78.39    1.54
  -4  -3  -1   78.11    1.56
  -4   3  -2   23.14    0.49
   4   3   2   23.37    0.52
   4  -3   2   22.99    0.52
   4  -3   2   23.73    0.49
  -4  -3  -2   22.97    0.52
   4   3   3   13.39    0.34
  -4   3  -3   13.65    0.30
   4  -3   3   13.49    0.27
   4  -3   3   13.80    0.31
   4  -3   3   13.54    0.34
  -4   3  -4    4.00    0.12
   4  -3   4    3.76    0.15
  -4  -3  -4    3.73    0.10
  -4   3  -5   26.43    0.55
   4   3   5   27.48    0.55
  -4  -3  -5   26.58    0.54
   4  -3   5   27.39    0.61
  -4   3  -6    8.00    0.20
   4   3   6    8.51    0.21
  -4  -3  -6    8.16    0.20
   4  -3   6    8.36    0.26
  -4   3  -7   11.17    0.26
   4   3   7   11.37    0.28
   4  -3   7   11.34    0.33
  -4  -3  -7   11.32    0.27
   4   3   8    0.86    0.08
  -4   3  -8    0.89    0.07
  -4  -3  -8    0.90    0.08
   4  -3   8    0.97    0.11
  -4   3  -9    3.30    0.12
   4   3   9    3.41    0.15
   4  -3   9    3.30    0.18
   4   3  10    0.23    0.06
   4  -3  10    0.25    0.09
   4   3  11    0.32    0.08
   4  -3  11    0.46    0.10
  -4  -3 -11    0.30    0.10
   4   3  12    1.41    0.13
  -4  -3 -12    1.58    0.17
   4  -3  12    1.57    0.16
   4   3  13    0.40    0.10
  -4  -3 -13    0.37    0.11
   4  -3  13    0.47    0.12
  -4  -4  14    0.42    0.12
   4  -4 -13    0.09    0.11
  -4  -4  13    0.09    0.09
   4   4 -12    1.77    0.14
  -4  -4  12    1.56    0.16
   4  -4 -12    1.47    0.16
   4   4 -11    0.07    0.07
   4  -4 -11    0.06    0.10
  -4  -4  11   -0.07    0.07
   4   4 -10    4.22    0.18
   4  -4 -10    4.28    0.23
  -4  -4  10    4.16    0.21
   4   4  -9   -0.09    0.05
   4  -4  -9   -0.12    0.08
  -4  -4   9   -0.02    0.06
   4   4  -8    0.97    0.10
  -4  -4   8    0.90    0.10
   4  -4  -8    1.06    0.13
   4   4  -7    1.47    0.11
   4  -4  -7    1.49    0.13
  -4  -4   7    1.57    0.12
   4   4  -6    2.96    0.14
   4  -4  -6    2.99    0.17
   4  -4  -6    3.20    0.15
  -4  -4   6    2.84    0.14
   4   4  -5    0.26    0.06
   4   4  -5    0.22    0.06
  -4   4   5    0.21    0.05
   4  -4  -5    0.26    0.06
  -4  -4   5    0.28    0.03
   4  -4  -5    0.08    0.06
  -4  -4   5    0.12    0.05
   4   4  -4    2.12    0.12
  -4   4   4    2.18    0.11
   4   4  -4    2.02    0.10
  -4  -4   4    2.12    0.11
   4  -4  -4    1.93    0.11
  -4  -4   4    2.00    0.07
  -4  -4   4    2.10    0.12
   4  -4  -4    2.37    0.14
  -4   4   3   35.47    0.74
   4   4  -3   34.43    0.74
  -4  -4   3   33.55    0.74
   4  -4  -3   35.28    0.75
  -4  -4   3   34.71    0.72
   4  -4  -3   35.32    0.74
  -4  -4   3   35.14    0.70
   4   4  -2   54.82    1.12
  -4   4   2   53.40    1.11
  -4   4   2   53.51    1.11
  -4  -4   2   54.71    1.06
   4  -4  -2   53.25    1.12
   4  -4  -2   54.44    1.11
  -4  -4   2   58.74    1.16
  -4  -4   2   55.02    1.08
  -4   4   1    4.08    0.15
   4   4  -1    4.14    0.16
  -4   4   1    3.93    0.15
   4  -4  -1    4.09    0.15
  -4  -4   1    4.03    0.12
   4  -4  -1    4.01    0.16
   4   4   0   84.41    1.65
  -4   4   0   80.47    1.62
  -4   4   0   82.92    1.64
   4  -4   0   81.80    1.64
   4  -4   0   82.75    1.63
  -4  -4   0   83.87    1.58
   4   4   1    9.08    0.26
  -4   4  -1    8.82    0.23
   4  -4   1    8.85    0.25
   4  -4   1    8.63    0.22
  -4  -4  -1    9.03    0.19
   4  -4   1    8.99    0.23
  -4   4  -2    5.94    0.17
   4   4   2    6.23    0.21
   4  -4   2    6.16    0.20
   4  -4   2    5.97    0.16
   4  -4   2    6.30    0.17
  -4   4  -3    0.23    0.04
  -4  -4  -3    0.25    0.02
   4  -4   3    0.21    0.03
   4  -4   3    0.12    0.05
   4  -4   3    0.21    0.04
   4   4   4    4.58    0.12
  -4   4  -4    4.43    0.13
   4  -4   4    4.88    0.18
  -4  -4  -4    4.53    0.11
   4  -4   4    4.23    0.17
   4  -4   4    4.50    0.11
   4   4   5    0.50    0.05
  -4   4  -5    0.53    0.05
   4  -4   5    0.46    0.07
  -4  -4  -5    0.51    0.04
   4  -4   5    0.50    0.08
  -4   4  -6    3.10    0.10
   4   4   6    3.10    0.12
  -4  -4  -6    3.04    0.10
   4  -4   6    3.06    0.16
   4   4   7    0.09    0.05
  -4   4  -7    0.11    0.03
  -4  -4  -7    0.08    0.04
   4  -4   7    0.09    0.07
  -4   4  -8    2.99    0.12
   4   4   8    2.95    0.14
   4  -4   8    2.69    0.18
  -4  -4  -8    2.74    0.12
   4   4   9    7.58    0.22
   4  -4   9    7.28    0.28
   4   4  10    0.56    0.08
  -4  -4 -10    0.39    0.11
   4  -4  10    0.54    0.11
   4   4  11    0.23    0.07
  -4  -4 -11    0.08    0.09
   4  -4  11    0.32    0.10
   4   4  12    0.00    0.06
  -4  -4 -12    0.00    0.10
   4  -4  12    0.07    0.09
  -4  -4 -13    0.38    0.12
   4  -4  13    0.58    0.13
  -4  -5  12    0.13    0.09
   4  -5 -12    0.13    0.11
   4   5 -11    0.14    0.07
   4  -5 -11    0.18    0.11
  -4  -5  11    0.07    0.09
   4   5 -10    0.33    0.08
  -4  -5  10    0.39    0.10
   4  -5 -10    0.43    0.12
   4   5  -9    2.89    0.15
   4  -5  -9    2.65    0.20
  -4  -5   9    2.64    0.17
   4   5  -8   -0.03    0.06
   4  -5  -8   -0.07    0.08
  -4  -5   8    0.02    0.07
   4   5  -7    1.50    0.12
   4  -5  -7    1.58    0.15
  -4  -5   7    1.73    0.13
   4   5  -6    3.19    0.15
   4  -5  -6    2.98    0.18
   4  -5  -6    3.11    0.15
  -4  -5   6    3.09    0.15
   4   5  -5    1.89    0.13
  -4  -5   5    1.92    0.06
  -4  -5   5    1.93    0.12
   4  -5  -5    1.90    0.14
  -4  -5   5    1.96    0.06
   4  -5  -5    1.97    0.12
   4   5  -4    0.16    0.06
  -4   5   4    0.14    0.05
   4  -5  -4    0.15    0.07
  -4  -5   4    0.09    0.03
  -4  -5   4    0.13    0.03
   4  -5  -4    0.08    0.05
  -4  -5   4    0.07    0.04
   4   5  -3    1.88    0.12
  -4   5   3    2.04    0.11
  -4  -5   3    2.13    0.09
  -4  -5   3    2.30    0.10
   4  -5  -3    1.99    0.12
   4  -5  -3    2.09    0.14
   4   5  -2    0.06    0.06
  -4   5   2    0.08    0.04
   4  -5  -2    0.14    0.05
  -4  -5   2    0.07    0.02
   4  -5  -2    0.11    0.06
  -4  -5   2    0.05    0.02
  -4  -5   2    0.03    0.03
  -4   5   1    2.00    0.11
   4   5  -1    2.09    0.14
  -4  -5   1    2.13    0.09
   4  -5  -1    1.97    0.11
   4  -5  -1    2.09    0.13
   4   5   0   13.01    0.36
  -4   5   0   13.33    0.33
   4  -5   0   13.67    0.34
  -4  -5   0   13.49    0.29
   4  -5   0   13.57    0.33
   4  -5   0   13.42    0.34
  -4   5  -1    0.09    0.05
   4   5   1    0.06    0.06
   4  -5   1    0.09    0.05
   4  -5   1    0.02    0.04
  -4  -5  -1    0.08    0.02
   4  -5   1    0.07    0.04
  -4   5  -2    0.03    0.04
  -4  -5  -2    0.01    0.02
   4  -5   2    0.08    0.04
   4  -5   2    0.09    0.04
  -4  -5  -2    0.10    0.02
   4  -5   2    0.08    0.05
  -4   5  -3    0.54    0.06
   4  -5   3    0.51    0.08
   4  -5   3    0.57    0.05
   4  -5   3    0.57    0.06
   4  -5   3    0.57    0.08
  -4  -5  -3    0.48    0.04
  -4   5  -4    1.97    0.09
  -4  -5  -4    2.19    0.07
   4  -5   4    2.33    0.14
   4  -5   4    2.16    0.09
   4  -5   4    2.15    0.08
   4  -5   4    2.24    0.14
   4   5   5    0.03    0.02
  -4   5  -5    0.07    0.03
   4  -5   5    0.06    0.06
   4  -5   5   -0.03    0.06
  -4  -5  -5    0.01    0.03
   4   5   6    4.53    0.14
  -4   5  -6    4.78    0.13
   4  -5   6    4.54    0.20
  -4  -5  -6    4.52    0.15
   4  -5   6    4.78    0.21
   4  -5   7    1.30    0.13
   4  -5   7    1.24    0.13
   4  -5   8    1.26    0.14
  -4  -5  -8    1.29    0.15
  -4  -5  -9    1.90    0.17
   4  -5   9    2.23    0.17
  -4  -5 -10    1.77    0.18
   4  -5  10    1.63    0.17
  -4  -5 -11    0.26    0.11
   4  -5  11    0.28    0.11
  -4  -5 -12   -0.10    0.09
   4  -5  12    0.05    0.10
  -4  -6  11    4.37    0.24
   4  -6 -11    4.45    0.28
  -4  -6  10    0.03    0.08
   4  -6 -10   -0.10    0.10
   4   6  -9   -0.12    0.06
  -4  -6   9   -0.05    0.07
   4  -6  -9    0.04    0.10
   4   6  -8    0.79    0.10
  -4  -6   8    0.79    0.11
   4  -6  -8    0.67    0.13
   4   6  -7    1.83    0.14
  -4  -6   7    1.81    0.14
   4  -6  -7    1.43    0.15
   4   6  -6    2.13    0.14
   4  -6  -6    1.97    0.16
  -4  -6   6    2.05    0.14
   4  -6  -6    2.12    0.14
   4   6  -5    0.03    0.06
   4  -6  -5    0.08    0.06
   4  -6  -5    0.04    0.08
  -4  -6   5    0.06    0.05
   4   6  -4    0.72    0.10
   4  -6  -4    0.92    0.09
  -4  -6   4    0.80    0.08
   4  -6  -4    0.75    0.10
  -4  -6   4    0.77    0.06
   4   6  -3    7.28    0.25
  -4  -6   3    7.32    0.22
   4  -6  -3    7.51    0.26
   4  -6  -3    7.78    0.24
  -4  -6   3    7.13    0.18
  -4  -6   3    7.43    0.20
   4   6  -2    1.74    0.14
  -4   6   2    1.66    0.12
  -4  -6   2    1.68    0.09
   4  -6  -2    1.81    0.14
   4  -6  -2    1.63    0.12
  -4  -6   2    1.63    0.10
   4   6  -1    0.00    0.07
   4  -6  -1   -0.02    0.06
   4  -6  -1    0.07    0.06
  -4  -6   1    0.09    0.05
  -4  -6   1    0.00    0.03
   4  -6   0    5.13    0.19
  -4  -6   0    5.32    0.15
   4  -6   0    5.34    0.20
  -4  -6   0    5.44    0.19
   4  -6   1    2.35    0.13
  -4  -6  -1    2.37    0.09
  -4  -6  -1    2.36    0.14
   4  -6   1    2.48    0.14
  -4  -6  -2    0.59    0.04
   4  -6   2    0.59    0.07
  -4  -6  -2    0.58    0.05
   4  -6   2    0.50    0.08
  -4  -6  -2    0.50    0.09
   4  -6   2    0.65    0.07
   4  -6   3   -0.06    0.06
   4  -6   3    0.05    0.04
   4  -6   3    0.02    0.05
  -4  -6  -3    0.07    0.02
  -4  -6  -3    0.03    0.07
   4  -6   3    0.06    0.05
   4  -6   4    0.73    0.10
  -4  -6  -4    0.84    0.11
   4  -6   4    0.69    0.09
   4  -6   4    0.85    0.07
   4  -6   5    0.07    0.07
   4  -6   5    0.06    0.06
  -4  -6  -5    0.13    0.08
  -4  -6  -6   -0.02    0.08
   4  -6   6    0.08    0.07
   4  -6   6    0.16    0.08
  -4  -6  -7    0.68    0.13
   4  -6   7    0.49    0.10
   4  -6   7    0.54    0.11
  -4  -6  -8    2.23    0.18
   4  -6   8    2.60    0.19
   4  -6   8    1.96    0.17
   4  -6   9    3.63    0.23
   4  -6   9    3.77    0.23
  -4  -6  -9    3.64    0.24
   4  -6  10   -0.02    0.09
  -4  -6 -10   -0.04    0.11
   4  -6  10    0.09    0.09
   4  -7  -9   -0.04    0.10
  -4  -7   9   -0.02    0.09
   4  -7  -8   -0.04    0.11
  -4  -7   8   -0.05    0.08
   4   7  -7    0.58    0.10
  -4  -7   7    0.45    0.10
   4  -7  -7    0.44    0.12
   4   7  -6    1.88    0.15
   4  -7  -6    1.82    0.14
   4  -7  -6    1.97    0.17
  -4  -7   6    2.07    0.15
   4   7  -5    1.86    0.15
   4  -7  -5    2.00    0.17
  -4  -7   5    1.76    0.13
   4  -7  -5    1.83    0.13
   4   7  -4    0.08    0.08
   4  -7  -4    0.24    0.09
  -4  -7   4    0.24    0.06
   4  -7  -4    0.23    0.07
   4   7  -3    0.30    0.09
   4  -7  -3    0.40    0.10
   4  -7  -3    0.34    0.07
  -4  -7   3    0.41    0.07
   4  -7  -2    0.13    0.07
  -4  -7   2    0.16    0.05
  -4  -7   2    0.34    0.06
   4  -7  -2    0.23    0.08
   4  -7  -1    1.59    0.13
   4  -7  -1    1.38    0.12
  -4  -7   1    1.59    0.10
  -4  -7   1    1.50    0.11
  -4  -7   0    2.66    0.15
   4  -7   0    2.59    0.15
   4  -7   0    2.45    0.15
  -4  -7  -1    1.89    0.15
   4  -7   1    1.82    0.14
   4  -7   1    2.32    0.14
   4  -7   2    0.28    0.07
  -4  -7  -2    0.31    0.09
   4  -7   2    0.20    0.07
   4  -7   2    0.18    0.06
  -4  -7  -3    3.82    0.21
   4  -7   3    3.84    0.19
   4  -7   3    4.10    0.20
   4  -7   4   -0.01    0.06
  -4  -7  -4    0.08    0.08
   4  -7   4   -0.02    0.07
  -4  -7  -5    0.05    0.09
   4  -7   5    0.13    0.08
   4  -7   5    0.15    0.08
   4  -7   6    0.39    0.10
  -4  -7  -6    0.47    0.12
   4  -7   6    0.48    0.10
   4  -7   7    2.54    0.20
  -4  -7  -7    2.89    0.22
   4  -7   7    2.34    0.19
   4  -7   8    0.76    0.13
  -4  -7  -8    0.45    0.13
   4  -7   8    0.44    0.11
   4  -8  -6    0.17    0.11
   4  -8  -5    0.25    0.11
   4  -8  -4    0.10    0.09
   4  -8  -3    0.12    0.09
   4  -8  -2    0.03    0.08
   4  -8  -1    2.26    0.17
   4  -8   0    0.84    0.11
  -4  -8   0    0.85    0.11
  -4  -8  -1    0.60    0.11
   4  -8   1    0.61    0.10
  -4  -8  -2    0.09    0.08
   4  -8   2    0.23    0.08
   4  -8   3    0.02    0.07
   4  -8   3    0.03    0.09
  -4  -8  -3   -0.05    0.08
  -4  -8  -4    0.32    0.10
   4  -8   4    0.02    0.07
   4  -8   4    0.08    0.08
   4  -8   5    0.06    0.08
   4  -8   5    0.04    0.08
  -4  -8  -5    0.00    0.10
   5   0 -15   -0.10    0.09
  -5   0  15    0.07    0.09
  -5   0  14    4.25    0.24
   5   0 -14    4.36    0.22
  -5   0  13    0.06    0.08
   5   0 -13    0.00    0.07
   5   0 -12    0.84    0.10
  -5   0  12    0.86    0.12
   5   0 -11    0.05    0.06
  -5   0  11    0.02    0.07
   5   0 -10   47.61    1.00
  -5   0  10   46.72    1.02
   5   0  -9   -0.03    0.05
  -5   0   9    0.01    0.06
  -5   0   8   24.95    0.57
  -5   0   8   24.45    0.55
   5   0  -8   25.27    0.56
  -5   0   7    0.04    0.04
  -5   0   7   -0.03    0.04
   5   0  -7   -0.01    0.04
  -5   0   7   -0.04    0.05
  -5   0   6   46.62    0.94
  -5   0   6   45.35    0.92
   5   0  -6   45.13    0.93
  -5   0   6   44.83    0.93
   5   0  -6   43.47    0.92
  -5   0   5   -0.02    0.03
  -5   0   5    0.05    0.04
   5   0  -5    0.02    0.04
   5   0  -5   -0.02    0.03
  -5   0   5   -0.01    0.04
   5   0  -5   -0.02    0.04
  -5   0   4   24.57    0.52
   5   0  -4   25.62    0.53
   5   0  -4   25.01    0.53
   5   0  -4   24.46    0.54
  -5   0   4   24.74    0.53
  -5   0   4   24.64    0.53
  -5   0   3   -0.02    0.03
  -5   0   3    0.04    0.04
   5   0  -3   -0.04    0.03
   5   0  -3   -0.01    0.03
  -5   0   3   -0.03    0.03
   5   0  -3   -0.03    0.03
  -5   0   2    3.97    0.13
  -5   0   2    4.00    0.12
   5   0  -2    3.95    0.12
   5   0  -2    4.12    0.13
   5   0  -2    3.92    0.13
   5   0  -1   -0.07    0.03
  -5   0   1   -0.08    0.03
  -5   0   1    0.02    0.04
   5   0  -1   -0.05    0.03
  -5   0   0   20.61    0.44
   5   0   0   20.87    0.43
   5   0   0   20.41    0.44
  -5   0   0   21.08    0.44
   5   0   0   19.99    0.44
   5   0   1    0.02    0.03
   5   0   1   -0.04    0.03
  -5   0  -1   -0.01    0.03
  -5   0  -1    0.01    0.03
  -5   0  -1   -0.03    0.03
  -5   0  -2  183.49    3.43
   5   0   2  178.80    3.45
   5   0   2  179.18    3.43
   5   0   3   -0.01    0.03
  -5   0  -3   -0.02    0.03
   5   0   3    0.00    0.03
  -5   0  -4   19.20    0.40
   5   0   4   19.00    0.40
   5   0   4   18.68    0.41
  -5   0  -5    0.00    0.03
   5   0   5    0.02    0.04
   5   0   6   21.02    0.47
  -5   0  -6   20.70    0.45
   5   0   7   -0.01    0.04
  -5   0  -7    0.02    0.04
  -5   0  -8   10.28    0.26
   5   0   8   10.40    0.29
   5   0   9   -0.15    0.05
  -5   0  -9   -0.06    0.04
  -5   0 -10    3.29    0.14
   5   0  10    3.56    0.18
   5   0  11   -0.02    0.07
   5   0  12    7.73    0.29
   5   0  13   -0.07    0.07
   5   0  14    1.07    0.14
  -5   0 -14    0.96    0.13
  -5   1  15    1.43    0.16
   5  -1 -15    1.22    0.15
  -5  -1  15    1.26    0.15
   5   1 -14    0.26    0.09
  -5   1  14    0.45    0.11
   5  -1 -14    0.25    0.10
  -5  -1  14    0.43    0.11
  -5   1  13    0.05    0.08
   5   1 -13    0.06    0.07
  -5  -1  13    0.01    0.08
   5  -1 -13    0.01    0.08
   5   1 -12    1.06    0.10
  -5   1  12    1.04    0.13
   5  -1 -12    1.43    0.14
  -5  -1  12    1.28    0.14
  -5   1  11    2.15    0.16
   5   1 -11    2.21    0.13
  -5  -1  11    2.11    0.16
   5  -1 -11    2.35    0.16
  -5   1  10    0.11    0.07
   5   1 -10    0.15    0.06
   5  -1 -10    0.12    0.07
  -5  -1  10    0.09    0.07
  -5   1   9   25.89    0.61
   5   1  -9   26.17    0.57
  -5  -1   9   26.27    0.57
  -5  -1   9   26.09    0.61
   5  -1  -9   26.66    0.61
  -5   1   8   45.50    0.95
   5   1  -8   45.07    0.91
  -5  -1   8   45.03    0.95
  -5  -1   8   43.36    0.91
   5  -1  -8   43.76    0.94
  -5   1   7    6.72    0.22
   5   1  -7    6.85    0.19
  -5  -1   7    7.28    0.22
  -5  -1   7    6.88    0.19
   5  -1  -7    6.52    0.21
  -5  -1   7    7.19    0.22
   5   1  -6    5.18    0.17
  -5   1   6    5.22    0.18
  -5   1   6    5.40    0.18
   5   1  -6    5.43    0.16
  -5   1   6    5.05    0.17
   5  -1  -6    5.12    0.18
   5  -1  -6    5.10    0.18
  -5  -1   6    5.28    0.18
  -5  -1   6    5.42    0.18
   5  -1  -6    6.17    0.21
  -5  -1   6    5.51    0.16
  -5   1   5   10.93    0.29
  -5   1   5   11.07    0.28
   5   1  -5   11.34    0.28
   5   1  -5   11.02    0.27
  -5   1   5   11.35    0.29
  -5  -1   5   11.27    0.26
   5  -1  -5   11.27    0.29
   5  -1  -5   11.07    0.29
  -5  -1   5   11.54    0.28
   5  -1  -5   11.67    0.29
  -5  -1   5   11.17    0.28
   5   1  -4    4.98    0.14
  -5   1   4    4.64    0.15
   5   1  -4    4.74    0.15
  -5   1   4    4.90    0.15
  -5  -1   4    4.67    0.15
   5  -1  -4    4.93    0.16
  -5  -1   4    4.52    0.14
   5  -1  -4    4.79    0.15
  -5  -1   4    4.68    0.14
   5   1  -3   13.97    0.33
   5   1  -3   13.78    0.31
   5   1  -3   13.97    0.32
  -5   1   3   14.38    0.33
   5   1  -3   13.68    0.31
  -5   1   3   13.66    0.32
   5  -1  -3   13.76    0.32
  -5  -1   3   14.24    0.31
  -5  -1   3   13.90    0.31
   5  -1  -3   13.91    0.33
  -5  -1   3   14.14    0.32
   5  -1  -3   13.86    0.32
  -5   1   2   95.35    1.81
   5   1  -2   92.92    1.79
  -5   1   2   94.57    1.82
   5   1  -2   94.22    1.80
   5   1  -2   93.91    1.81
   5   1  -2   93.08    1.80
  -5  -1   2   92.93    1.80
  -5  -1   2   91.79    1.80
  -5  -1   2   93.66    1.79
   5  -1  -2   90.44    1.81
   5  -1  -2   93.60    1.81
  -5   1   1    7.32    0.19
   5   1  -1    7.44    0.19
   5   1  -1    7.04    0.18
   5   1  -1    7.10    0.17
  -5   1   1    6.84    0.19
  -5  -1   1    6.87    0.19
   5  -1  -1    7.24    0.19
  -5  -1   1    7.20    0.18
  -5  -1   1    7.22    0.18
   5   1   0  217.39    4.16
   5   1   0  219.54    4.10
  -5   1   0  218.04    4.10
  -5   1   0  216.14    4.24
  -5  -1   0  216.50    4.13
   5  -1   0  213.56    4.10
   5  -1   0  206.65    4.11
  -5  -1   0  219.56    4.21
  -5  -1   0  213.38    4.10
  -5   1  -1   14.89    0.34
   5   1   1   15.41    0.33
   5   1   1   15.33    0.34
  -5   1  -1   15.04    0.34
   5  -1   1   15.26    0.34
   5  -1   1   14.66    0.34
  -5  -1  -1   14.72    0.32
  -5  -1  -1   15.23    0.34
   5  -1   1   14.77    0.32
   5   1   2    0.06    0.02
  -5   1  -2    0.07    0.03
   5   1   2    0.06    0.04
   5   1   2   -0.01    0.03
  -5  -1  -2   -0.01    0.03
   5  -1   2    0.02    0.04
   5  -1   2    0.02    0.02
  -5   1  -3   12.98    0.30
   5   1   3   13.12    0.30
   5   1   3   12.94    0.28
  -5  -1  -3   12.85    0.30
   5  -1   3   13.06    0.27
   5  -1   3   12.47    0.31
   5   1   4    0.31    0.05
   5   1   4    0.33    0.04
  -5   1  -4    0.35    0.03
  -5  -1  -4    0.29    0.05
   5  -1   4    0.26    0.05
  -5   1  -5    7.56    0.17
   5   1   5    7.58    0.19
  -5  -1  -5    7.43    0.19
  -5  -1  -5    7.24    0.20
   5  -1   5    7.44    0.21
   5   1   6   27.22    0.58
  -5   1  -6   26.87    0.54
   5  -1   6   27.30    0.60
  -5  -1  -6   27.19    0.58
  -5  -1  -6   26.75    0.57
  -5   1  -7    9.13    0.21
   5   1   7    9.31    0.25
   5  -1   7    9.76    0.27
  -5  -1  -7    9.23    0.25
  -5  -1  -7    8.98    0.24
  -5   1  -8    0.08    0.03
   5   1   8    0.04    0.05
  -5  -1  -8    0.02    0.05
   5  -1   8    0.11    0.06
  -5   1  -9    1.03    0.07
   5   1   9    1.11    0.10
   5  -1   9    1.17    0.11
   5   1  10    1.24    0.11
  -5   1 -10    1.19    0.08
   5  -1  10    1.27    0.12
   5   1  11    0.21    0.07
   5  -1  11    0.11    0.08
   5   1  12    0.38    0.09
   5  -1  12    0.30    0.10
   5   1  13    2.10    0.17
   5  -1  13    2.05    0.18
  -5   1 -14   -0.03    0.08
   5   1  14   -0.03    0.08
   5  -1  14    0.11    0.10
  -5  -1 -14   -0.07    0.09
  -5   2  15    0.19    0.11
   5  -2 -15    0.22    0.11
  -5  -2  15    0.17    0.11
  -5   2  14    1.47    0.16
   5  -2 -14    1.61    0.17
  -5  -2  14    1.92    0.18
   5   2 -13    3.56    0.23
  -5   2  13    3.75    0.22
   5  -2 -13    3.75    0.23
  -5  -2  13    3.68    0.22
  -5   2  12    1.14    0.13
   5   2 -12    1.35    0.11
  -5  -2  12    1.25    0.14
   5  -2 -12    1.26    0.14
  -5   2  11    3.20    0.19
   5   2 -11    3.05    0.13
  -5  -2  11    2.93    0.18
   5  -2 -11    3.23    0.19
   5   2 -10    0.10    0.05
  -5   2  10    0.14    0.07
  -5  -2  10    0.05    0.06
   5  -2 -10   -0.03    0.08
   5   2  -9    3.22    0.13
  -5   2   9    3.62    0.18
   5  -2  -9    3.46    0.18
  -5  -2   9    3.43    0.17
   5   2  -8   17.14    0.38
  -5   2   8   16.57    0.43
  -5  -2   8   17.22    0.38
  -5  -2   8   17.66    0.43
   5  -2  -8   17.46    0.44
   5   2  -7    0.03    0.03
  -5   2   7   -0.02    0.05
  -5  -2   7    0.01    0.05
  -5  -2   7    0.03    0.05
  -5  -2   7    0.02    0.03
   5  -2  -7    0.01    0.06
   5   2  -6    5.36    0.18
  -5   2   6    5.65    0.19
   5   2  -6    5.37    0.18
   5   2  -6    5.43    0.15
  -5  -2   6    5.43    0.18
   5  -2  -6    5.21    0.19
   5  -2  -6    5.11    0.19
  -5  -2   6    5.53    0.18
  -5  -2   6    5.41    0.15
   5   2  -5   88.70    1.73
  -5   2   5   88.79    1.74
   5   2  -5   87.41    1.72
  -5   2   5   89.01    1.74
   5   2  -5   85.98    1.69
  -5  -2   5   86.94    1.72
  -5  -2   5   88.04    1.69
   5  -2  -5   86.26    1.74
   5  -2  -5   87.60    1.73
  -5  -2   5   89.99    1.72
   5  -2  -5   86.87    1.74
  -5   2   4  143.92    2.80
  -5   2   4  142.11    2.80
   5   2  -4  147.33    2.79
   5   2  -4  142.79    2.80
   5   2  -4  143.00    2.77
   5  -2  -4  145.76    2.80
  -5  -2   4  144.25    2.77
  -5  -2   4  149.04    2.79
   5  -2  -4  147.32    2.81
  -5  -2   4  144.95    2.78
   5  -2  -4  145.38    2.81
   5   2  -3    0.22    0.04
   5   2  -3    0.26    0.06
  -5   2   3    0.14    0.04
  -5   2   3    0.30    0.05
   5  -2  -3    0.22    0.05
  -5  -2   3    0.24    0.04
   5  -2  -3    0.26    0.06
  -5  -2   3    0.22    0.04
  -5  -2   3    0.27    0.04
   5   2  -2   73.23    1.43
  -5   2   2   73.70    1.43
   5   2  -2   71.32    1.39
   5   2  -2   70.78    1.40
  -5   2   2   72.29    1.42
  -5  -2   2   72.77    1.43
  -5  -2   2   72.08    1.40
   5  -2  -2   71.21    1.43
   5  -2  -2   74.69    1.43
  -5  -2   2   71.72    1.39
  -5  -2   2   71.06    1.41
  -5   2   1   44.45    0.92
   5   2  -1   44.44    0.88
   5   2  -1   45.07    0.87
  -5   2   1   45.78    0.91
   5   2  -1   45.99    0.92
   5  -2  -1   43.55    0.92
  -5  -2   1   44.85    0.87
   5  -2  -1   45.84    0.91
  -5  -2   1   46.56    0.88
  -5  -2   1   45.12    0.92
   5   2   0   14.42    0.29
   5   2   0   14.47    0.30
  -5   2   0   14.92    0.33
   5   2   0   14.46    0.34
  -5   2   0   14.21    0.34
   5  -2   0   14.56    0.34
  -5  -2   0   14.26    0.30
   5  -2   0   14.75    0.33
  -5  -2   0   14.69    0.34
   5   2   1   19.48    0.40
  -5   2  -1   19.38    0.42
  -5   2  -1   20.05    0.44
   5   2   1   20.03    0.44
   5  -2   1   19.54    0.44
   5  -2   1   19.17    0.42
  -5  -2  -1   18.78    0.43
  -5   2  -2    1.64    0.08
   5   2   2    1.53    0.06
   5   2   2    1.52    0.09
   5  -2   2    1.53    0.10
   5  -2   2    1.48    0.08
  -5   2  -3   38.44    0.79
   5   2   3   38.31    0.81
   5   2   3   39.20    0.75
  -5  -2  -3   39.80    0.81
   5  -2   3   39.01    0.75
   5  -2   3   39.58    0.82
   5   2   4    0.97    0.09
   5   2   4    0.87    0.05
  -5   2  -4    0.98    0.07
   5  -2   4    0.68    0.07
  -5  -2  -4    1.08    0.09
  -5   2  -5    0.11    0.04
   5   2   5    0.15    0.03
  -5  -2  -5    0.08    0.03
  -5  -2  -5    0.10    0.05
   5  -2   5    0.06    0.05
   5   2   6    7.25    0.19
  -5   2  -6    6.67    0.19
   5  -2   6    6.88    0.22
  -5  -2  -6    6.98    0.18
   5   2   7    7.23    0.20
  -5   2  -7    6.71    0.20
   5  -2   7    6.88    0.23
  -5  -2  -7    6.53    0.19
   5   2   8   20.98    0.47
  -5  -2  -8   20.63    0.47
   5  -2   8   20.64    0.51
   5   2   9   24.89    0.56
   5  -2   9   24.68    0.60
   5   2  10    0.02    0.06
   5  -2  10    0.05    0.07
   5   2  11    4.38    0.19
   5  -2  11    4.27    0.22
   5   2  12    0.21    0.08
   5  -2  12    0.29    0.10
   5   2  13    0.39    0.10
   5  -2  13    0.63    0.12
  -5  -2 -13    0.47    0.11
   5   2  14   -0.15    0.08
  -5  -2 -14    0.06    0.10
   5  -2  14    0.12    0.10
  -5   3  14    0.06    0.09
   5   3 -14   -0.10    0.08
   5  -3 -14   -0.18    0.10
  -5  -3  14   -0.07    0.09
  -5   3  13    0.19    0.10
   5   3 -13    0.10    0.09
  -5  -3  13    0.13    0.09
   5  -3 -13    0.20    0.10
   5   3 -12    0.94    0.12
  -5   3  12    1.05    0.13
   5  -3 -12    0.98    0.14
  -5  -3  12    0.90    0.12
   5   3 -11    0.36    0.09
   5   3 -11    0.30    0.05
   5  -3 -11    0.29    0.10
  -5  -3  11    0.29    0.09
   5   3 -10    5.79    0.16
   5   3 -10    5.97    0.22
   5  -3 -10    5.86    0.25
  -5  -3  10    6.26    0.24
   5   3  -9    4.37    0.13
   5   3  -9    4.61    0.19
  -5  -3   9    4.47    0.19
   5  -3  -9    4.14    0.21
   5   3  -8    1.91    0.13
   5   3  -8    1.99    0.08
  -5  -3   8    1.87    0.13
  -5  -3   8    1.72    0.07
   5  -3  -8    1.86    0.14
   5   3  -7    0.27    0.06
  -5  -3   7    0.28    0.04
  -5  -3   7    0.32    0.06
   5  -3  -7    0.23    0.07
   5  -3  -7    0.23    0.07
   5   3  -6   20.91    0.48
  -5  -3   6   21.13    0.48
  -5  -3   6   20.32    0.43
   5  -3  -6   20.24    0.49
  -5  -3   6   21.18    0.48
   5  -3  -6   21.04    0.51
   5   3  -5    2.38    0.12
  -5   3   5    2.25    0.12
   5   3  -5    2.14    0.11
   5  -3  -5    2.17    0.12
  -5  -3   5    2.24    0.11
  -5  -3   5    2.21    0.08
  -5  -3   5    2.29    0.11
   5  -3  -5    2.08    0.12
   5   3  -4    0.08    0.04
   5   3  -4    0.10    0.05
  -5   3   4    0.11    0.05
  -5  -3   4    0.09    0.03
  -5  -3   4    0.10    0.03
  -5  -3   4    0.06    0.04
   5  -3  -4    0.07    0.06
   5  -3  -4    0.08    0.05
  -5   3   3   27.48    0.61
   5   3  -3   28.26    0.61
  -5   3   3   28.32    0.61
   5   3  -3   28.24    0.58
   5  -3  -3   28.09    0.61
  -5  -3   3   28.22    0.58
   5  -3  -3   27.89    0.62
  -5  -3   3   28.18    0.58
  -5  -3   3   27.50    0.57
  -5  -3   3   28.19    0.61
   5   3  -2   85.49    1.65
  -5   3   2   88.04    1.69
   5   3  -2   86.03    1.70
  -5   3   2   85.25    1.69
  -5  -3   2   84.58    1.65
   5  -3  -2   84.87    1.69
   5  -3  -2   83.79    1.69
  -5  -3   2   86.67    1.65
  -5  -3   2   87.51    1.70
  -5   3   1   54.97    1.10
   5   3  -1   55.50    1.11
  -5   3   1   54.31    1.11
   5   3  -1   54.09    1.05
   5  -3  -1   54.11    1.10
  -5  -3   1   55.01    1.05
  -5  -3   1   56.31    1.11
  -5  -3   1   54.18    1.05
   5  -3  -1   53.48    1.11
  -5   3   0   14.36    0.35
   5   3   0   14.32    0.36
  -5   3   0   14.77    0.34
   5  -3   0   14.70    0.36
  -5  -3   0   14.60    0.36
   5  -3   0   14.92    0.34
  -5   3  -1   16.87    0.39
   5   3   1   16.75    0.41
   5  -3   1   17.41    0.41
   5  -3   1   17.46    0.39
  -5  -3  -1   18.00    0.41
   5   3   2   17.95    0.35
   5   3   2   17.53    0.42
  -5   3  -2   17.41    0.38
   5  -3   2   16.98    0.38
   5  -3   2   16.53    0.41
  -5  -3  -2   16.74    0.46
   5   3   3    2.47    0.13
  -5   3  -3    2.54    0.10
   5   3   3    2.65    0.08
   5  -3   3    2.54    0.07
   5  -3   3    2.56    0.13
   5  -3   3    2.71    0.11
  -5   3  -4   19.88    0.43
   5  -3   4   20.03    0.47
   5  -3   4   19.48    0.47
  -5   3  -5    3.48    0.12
   5   3   5    3.61    0.10
  -5  -3  -5    3.56    0.10
   5  -3   5    3.45    0.16
   5   3   6    0.84    0.06
  -5   3  -6    0.94    0.07
  -5  -3  -6    0.87    0.06
   5  -3   6    0.72    0.09
   5   3   7   14.03    0.32
  -5   3  -7   13.43    0.32
   5  -3   7   13.32    0.38
  -5  -3  -7   13.96    0.32
   5   3   8    3.12    0.13
  -5   3  -8    3.04    0.12
  -5  -3  -8    3.18    0.13
   5  -3   8    3.01    0.17
   5   3   9    6.18    0.20
  -5   3  -9    6.14    0.20
   5  -3   9    6.10    0.25
   5   3  10    2.34    0.13
   5  -3  10    2.31    0.17
   5   3  11    3.92    0.18
   5  -3  11    3.87    0.22
   5   3  12    0.05    0.07
  -5  -3 -12    0.21    0.10
   5  -3  12    0.12    0.10
   5   3  13    0.09    0.08
   5  -3  13    0.18    0.10
  -5  -3 -13    0.04    0.10
   5   4 -13    0.30    0.15
   5  -4 -13    0.13    0.11
  -5  -4  13    0.24    0.11
   5   4 -12    0.94    0.12
   5  -4 -12    0.75    0.14
  -5  -4  12    1.05    0.14
   5   4 -11    0.45    0.09
   5  -4 -11    0.58    0.11
  -5  -4  11    0.74    0.11
   5   4 -10    7.67    0.26
  -5  -4  10    8.08    0.29
   5  -4 -10    8.33    0.32
   5   4  -9    0.18    0.07
  -5  -4   9    0.10    0.07
   5  -4  -9   -0.03    0.08
   5   4  -8    0.07    0.06
  -5  -4   8    0.20    0.07
   5  -4  -8    0.10    0.09
   5   4  -7    9.64    0.29
   5  -4  -7    9.97    0.30
   5  -4  -7    9.43    0.31
  -5  -4   7   10.03    0.29
   5   4  -6    0.27    0.07
  -5  -4   6    0.26    0.06
  -5  -4   6    0.21    0.03
   5  -4  -6    0.26    0.07
   5  -4  -6    0.10    0.07
  -5  -4   6    0.18    0.05
   5   4  -5    1.36    0.11
   5   4  -5    1.15    0.09
  -5  -4   5    1.21    0.09
  -5  -4   5    1.40    0.09
   5  -4  -5    1.39    0.12
  -5  -4   5    1.29    0.06
   5  -4  -5    1.43    0.10
   5   4  -4    2.80    0.12
  -5   4   4    2.87    0.13
   5   4  -4    2.67    0.14
   5  -4  -4    2.99    0.15
   5  -4  -4    2.72    0.14
  -5  -4   4    2.94    0.11
  -5  -4   4    2.79    0.12
  -5  -4   4    2.81    0.10
   5   4  -3    0.03    0.05
   5   4  -3    0.07    0.04
  -5   4   3    0.06    0.04
  -5  -4   3    0.04    0.03
   5  -4  -3    0.06    0.06
  -5  -4   3    0.08    0.04
  -5  -4   3    0.09    0.03
   5  -4  -3    0.10    0.05
  -5   4   2    1.27    0.09
   5   4  -2    1.03    0.09
   5  -4  -2    1.11    0.10
  -5  -4   2    1.05    0.05
  -5  -4   2    0.97    0.06
   5  -4  -2    1.25    0.10
  -5   4   1    5.32    0.18
  -5   4   1    5.44    0.18
   5   4  -1    5.56    0.20
  -5  -4   1    5.28    0.14
   5  -4  -1    5.39    0.19
   5  -4  -1    5.49    0.19
   5   4   0   11.95    0.32
  -5   4   0   12.06    0.31
  -5   4   0   11.86    0.30
  -5  -4   0   11.48    0.24
   5  -4   0   12.09    0.32
   5  -4   0   11.91    0.30
  -5   4  -1   10.39    0.27
   5  -4   1   10.64    0.30
   5  -4   1   10.84    0.27
   5   4   2    0.72    0.09
  -5   4  -2    0.60    0.06
   5  -4   2    0.63    0.06
   5  -4   2    0.72    0.08
   5  -4   2    0.64    0.05
   5   4   3   16.52    0.42
  -5   4  -3   16.68    0.37
   5  -4   3   16.91    0.38
   5  -4   3   16.25    0.42
   5  -4   3   16.46    0.34
  -5   4  -4    2.12    0.10
   5   4   4    2.32    0.07
   5  -4   4    2.13    0.13
   5  -4   4    2.27    0.14
   5   4   5   28.65    0.59
  -5   4  -5   29.93    0.60
  -5  -4  -5   28.37    0.57
   5  -4   5   28.22    0.67
   5  -4   5   29.40    0.67
  -5   4  -6   13.07    0.31
   5   4   6   13.59    0.32
   5  -4   6   14.08    0.39
   5  -4   6   13.46    0.38
  -5  -4  -6   13.55    0.29
   5   4   7   16.50    0.39
  -5   4  -7   16.74    0.37
  -5  -4  -7   16.62    0.37
   5  -4   7   17.15    0.45
   5   4   8   10.62    0.29
   5   4   8   10.43    0.27
   5  -4   8   10.47    0.34
   5   4   9    0.83    0.08
   5  -4   9    0.90    0.12
   5   4  10    0.63    0.08
   5  -4  10    0.80    0.13
   5   4  11    2.33    0.15
   5  -4  11    2.12    0.18
  -5  -4 -11    2.13    0.19
  -5  -4 -12    0.22    0.11
   5  -4  12    0.26    0.11
  -5  -5  12    0.15    0.09
   5  -5 -12    0.10    0.10
   5   5 -11   -0.08    0.07
  -5  -5  11    0.04    0.08
   5  -5 -11    0.09    0.10
   5   5 -10    0.02    0.07
   5  -5 -10   -0.03    0.09
  -5  -5  10   -0.04    0.08
   5   5  -9    0.63    0.09
  -5  -5   9    0.72    0.11
   5  -5  -9    0.47    0.11
   5   5  -8    0.07    0.07
  -5  -5   8    0.17    0.07
   5  -5  -8   -0.03    0.08
   5   5  -7    4.91    0.20
   5  -5  -7    4.88    0.20
  -5  -5   7    4.73    0.20
   5  -5  -7    4.90    0.23
   5   5  -6    0.89    0.10
  -5  -5   6    0.99    0.09
   5  -5  -6    0.85    0.10
  -5  -5   6    0.80    0.09
   5  -5  -6    0.92    0.12
   5   5  -5    0.30    0.07
  -5  -5   5    0.34    0.04
  -5  -5   5    0.29    0.05
   5  -5  -5    0.36    0.07
  -5  -5   5    0.32    0.06
   5  -5  -5    0.38    0.09
   5   5  -4    0.39    0.08
  -5  -5   4    0.39    0.06
   5  -5  -4    0.17    0.07
   5  -5  -4    0.31    0.07
  -5  -5   4    0.32    0.05
  -5  -5   4    0.25    0.04
   5   5  -3    0.86    0.10
  -5  -5   3    0.76    0.07
   5  -5  -3    0.91    0.09
  -5  -5   3    0.76    0.05
   5  -5  -3    0.68    0.09
   5   5  -2    7.43    0.25
  -5   5   2    7.58    0.25
  -5  -5   2    7.38    0.16
  -5  -5   2    7.47    0.16
  -5  -5   2    7.31    0.19
   5  -5  -2    7.23    0.23
   5  -5  -2    7.61    0.24
  -5   5   1    2.68    0.14
   5   5  -1    2.55    0.15
   5  -5  -1    2.50    0.13
  -5  -5   1    2.49    0.09
   5  -5  -1    2.41    0.13
   5   5   0    3.82    0.18
   5  -5   0    3.86    0.16
  -5  -5   0    3.91    0.10
   5  -5   0    3.78    0.16
   5   5   1    2.05    0.14
  -5   5  -1    1.83    0.11
   5  -5   1    1.91    0.10
   5  -5   1    2.16    0.12
   5  -5   1    1.83    0.13
   5   5   2    0.23    0.08
  -5   5  -2    0.38    0.06
   5  -5   2    0.38    0.07
   5  -5   2    0.41    0.06
   5  -5   2    0.39    0.05
  -5   5  -3    6.53    0.19
   5  -5   3    6.53    0.17
   5  -5   3    6.40    0.19
   5  -5   3    6.58    0.23
  -5   5  -4    0.13    0.04
   5  -5   4    0.08    0.04
   5  -5   4    0.11    0.07
   5  -5   4    0.06    0.06
   5  -5   4    0.07    0.03
   5   5   5    0.41    0.04
  -5   5  -5    0.40    0.05
   5  -5   5    0.39    0.09
   5  -5   5    0.32    0.08
   5  -5   6    4.13    0.20
   5  -5   6    3.99    0.20
   5  -5   7    5.38    0.23
   5  -5   7    5.38    0.24
   5  -5   8    2.99    0.19
   5  -5   8    3.24    0.20
   5  -5   9    0.07    0.08
  -5  -5 -10    0.10    0.10
   5  -5  10    0.02    0.09
  -5  -5 -11    0.12    0.10
   5  -5  11    0.08    0.10
   5  -6 -11    2.09    0.21
  -5  -6  11    2.19    0.19
   5   6 -10    0.18    0.10
  -5  -6  10    0.20    0.09
   5  -6 -10    0.35    0.13
   5   6  -9   -0.01    0.07
   5  -6  -9   -0.06    0.10
  -5  -6   9    0.01    0.08
   5   6  -8    1.14    0.12
   5  -6  -8    1.14    0.15
  -5  -6   8    1.21    0.13
   5   6  -7    1.86    0.14
  -5  -6   7    1.74    0.14
   5  -6  -7    1.50    0.13
   5  -6  -7    1.25    0.14
   5   6  -6    1.26    0.12
   5  -6  -6    1.13    0.11
   5  -6  -6    1.11    0.13
  -5  -6   6    1.11    0.11
   5   6  -5    0.69    0.10
   5  -6  -5    0.74    0.09
  -5  -6   5    0.68    0.08
   5  -6  -5    0.52    0.10
   5   6  -4    1.37    0.12
  -5  -6   4    1.69    0.11
  -5  -6   4    1.59    0.08
   5  -6  -4    1.52    0.13
   5  -6  -4    1.67    0.13
   5   6  -3    3.05    0.17
   5  -6  -3    3.16    0.18
  -5  -6   3    3.11    0.13
  -5  -6   3    3.07    0.13
   5  -6  -3    3.47    0.16
  -5  -6   3    3.08    0.10
   5   6  -2    4.68    0.21
   5  -6  -2    4.41    0.18
   5  -6  -2    4.58    0.20
  -5  -6   2    4.05    0.14
   5   6  -1   24.30    0.59
  -5  -6   1   23.24    0.50
   5  -6  -1   23.65    0.56
   5  -6  -1   23.62    0.56
   5   6   0    1.37    0.13
   5  -6   0    1.37    0.11
   5  -6   0    1.25    0.12
  -5  -6   0    1.41    0.07
   5  -6   1    7.29    0.25
   5  -6   1    8.06    0.24
  -5  -6  -1    7.40    0.17
  -5   6  -2    2.14    0.13
   5  -6   2    2.41    0.12
   5  -6   2    2.57    0.13
   5  -6   2    2.25    0.15
   5  -6   3   -0.04    0.06
   5  -6   3    0.05    0.05
   5  -6   3    0.10    0.07
   5  -6   4    2.45    0.16
   5  -6   4    2.31    0.16
   5  -6   4    2.57    0.11
   5  -6   5    0.94    0.11
   5  -6   5    1.23    0.13
   5  -6   6    0.06    0.07
   5  -6   6   -0.13    0.06
   5  -6   7    2.15    0.18
  -5  -6  -7    1.52    0.16
   5  -6   7    1.86    0.16
   5  -6   8    0.40    0.11
   5  -6   8    0.71    0.12
  -5  -6  -8    0.76    0.14
   5  -6   9    0.07    0.09
  -5  -6  -9    0.16    0.11
   5  -6   9    0.14    0.10
  -5  -6 -10    0.17    0.11
   5  -6  10    0.14    0.11
   5  -6  10    0.11    0.10
  -5  -7   9    0.39    0.11
   5  -7  -9    0.40    0.13
   5   7  -8    0.68    0.11
  -5  -7   8    0.69    0.11
   5  -7  -8    0.66    0.15
   5   7  -7   -0.02    0.07
  -5  -7   7    0.08    0.07
   5  -7  -7   -0.04    0.10
   5   7  -6    0.05    0.08
  -5  -7   6    0.05    0.07
   5  -7  -6    0.03    0.09
   5  -7  -6    0.00    0.07
   5   7  -5    2.73    0.18
  -5  -7   5    2.95    0.15
   5  -7  -5    2.83    0.17
   5  -7  -5    3.09    0.20
   5   7  -4    0.06    0.08
   5  -7  -4    0.03    0.06
  -5  -7   4    0.12    0.05
   5  -7  -4    0.11    0.09
   5   7  -3    0.29    0.10
  -5  -7   3    0.37    0.06
   5  -7  -3    0.35    0.10
   5  -7  -3    0.28    0.08
   5   7  -2    0.05    0.08
   5  -7  -2    0.14    0.08
   5  -7  -2    0.11    0.07
  -5  -7   2    0.01    0.05
   5  -7  -1    0.24    0.08
   5  -7  -1    0.08    0.07
  -5  -7   1    0.11    0.06
   5  -7   0    3.42    0.17
  -5  -7   0    3.47    0.17
   5  -7   0    3.33    0.17
   5  -7   1   -0.02    0.06
   5  -7   1    0.08    0.06
  -5  -7  -1   -0.03    0.06
   5  -7   2    0.21    0.07
   5  -7   2    0.19    0.06
   5  -7   2    0.19    0.08
  -5  -7  -2    0.24    0.08
   5  -7   3    1.15    0.13
  -5  -7  -3    1.47    0.14
   5  -7   3    1.09    0.12
   5  -7   4   -0.09    0.06
  -5  -7  -4    0.06    0.08
   5  -7   4   -0.09    0.06
   5  -7   5    0.94    0.12
  -5  -7  -5    1.04    0.14
   5  -7   5    0.74    0.11
   5  -7   6    0.63    0.12
  -5  -7  -6    0.72    0.13
   5  -7   6    0.57    0.11
   5  -7   7    0.02    0.08
   5  -7   7   -0.03    0.08
  -5  -7  -7   -0.07    0.09
  -5  -7  -8    0.92    0.15
   5  -7   8    0.84    0.13
   5  -7   8    1.05    0.15
   5   8  -6    0.13    0.10
   5  -8  -6    0.06    0.11
   5   8  -5    0.25    0.10
   5  -8  -5    0.09    0.11
   5  -8  -4    0.24    0.11
   5  -8  -3    0.23    0.10
   5  -8  -2    0.04    0.08
   5  -8  -1    0.32    0.10
   5  -8   0    0.82    0.12
  -5  -8   0    0.69    0.12
   5  -8   1    0.25    0.09
  -5  -8  -1    0.13    0.08
   5  -8   1    0.26    0.09
   5  -8   2    0.45    0.10
   5  -8   2    0.35    0.09
  -5  -8  -2    0.33    0.10
  -5  -8  -3   -0.07    0.08
   5  -8   3   -0.06    0.07
   5  -8   3    0.11    0.08
   5  -8   4    0.03    0.08
   5  -8   4    0.02    0.08
  -5  -8  -4   -0.08    0.08
   5  -8   5   -0.04    0.08
   5  -8   5    0.11    0.08
  -5  -8  -5    0.03    0.10
  -6   0  15   -0.05    0.09
   6   0 -15   -0.16    0.09
  -6   0  14    0.07    0.09
   6   0 -14   -0.09    0.08
  -6   0  13    0.04    0.08
   6   0 -13    0.05    0.08
   6   0 -12    2.46    0.16
  -6   0  12    2.67    0.18
   6   0 -11   -0.02    0.06
  -6   0  11   -0.04    0.06
  -6   0  10  123.86    2.46
   6   0 -10  123.41    2.43
   6   0  -9    0.10    0.06
  -6   0   9    0.00    0.06
   6   0  -8    0.23    0.06
  -6   0   8    0.26    0.07
   6   0  -7   -0.02    0.05
  -6   0   7    0.03    0.05
  -6   0   7   -0.04    0.04
   6   0  -6   49.07    0.98
  -6   0   6   49.14    1.00
  -6   0   6   46.58    0.98
  -6   0   6   46.98    0.99
  -6   0   5    0.05    0.04
   6   0  -5   -0.07    0.04
   6   0  -5   -0.01    0.04
  -6   0   5   -0.03    0.03
  -6   0   5    0.00    0.04
   6   0  -5    0.04    0.04
   6   0  -4   70.52    1.39
  -6   0   4   68.24    1.38
  -6   0   4   68.86    1.38
   6   0  -4   69.71    1.38
   6   0  -4   70.38    1.38
  -6   0   4   70.26    1.38
   6   0  -3    0.01    0.04
   6   0  -3   -0.02    0.04
   6   0  -3   -0.01    0.03
  -6   0   3    0.05    0.04
  -6   0   3    0.00    0.04
  -6   0   2   20.39    0.44
   6   0  -2   20.34    0.44
  -6   0   2   20.68    0.44
   6   0  -2   20.26    0.43
   6   0  -2   19.37    0.44
   6   0  -1    0.01    0.04
   6   0  -1   -0.07    0.03
  -6   0   1    0.07    0.04
  -6   0   1   -0.04    0.03
   6   0  -1   -0.03    0.04
   6   0   0   20.41    0.44
  -6   0   0   20.45    0.44
  -6   0   0   20.61    0.44
   6   0   0   20.12    0.44
   6   0   0   19.91    0.43
  -6   0  -1   -0.05    0.03
  -6   0  -1   -0.08    0.03
   6   0   1    0.00    0.03
   6   0   1   -0.04    0.04
  -6   0  -1    0.01    0.03
   6   0   2    0.26    0.05
  -6   0  -2    0.16    0.04
  -6   0  -2    0.18    0.04
   6   0   2    0.21    0.04
   6   0   3   -0.04    0.03
   6   0   3    0.00    0.04
  -6   0  -3    0.02    0.03
   6   0   3    0.05    0.03
   6   0   4    6.10    0.17
   6   0   4    6.06    0.17
  -6   0  -4    6.04    0.16
   6   0   5    0.03    0.04
  -6   0  -5    0.01    0.03
  -6   0  -6   64.63    1.31
   6   0   6   68.58    1.33
  -6   0  -7   -0.07    0.03
   6   0   7   -0.07    0.04
   6   0   8    4.04    0.17
  -6   0  -8    3.80    0.14
  -6   0  -9   -0.08    0.04
   6   0   9   -0.15    0.06
  -6   0 -10    2.39    0.12
   6   0  10    2.44    0.16
   6   0  11   -0.01    0.07
   6   0  12    1.27    0.13
   6   0  13   -0.07    0.08
   6   0  14    1.06    0.14
  -6   1  15    0.60    0.13
  -6  -1  15    0.63    0.13
   6  -1 -15    0.72    0.13
   6   1 -14    0.93    0.12
  -6   1  14    0.73    0.13
  -6  -1  14    0.90    0.13
   6  -1 -14    1.06    0.14
   6   1 -13    0.60    0.09
  -6   1  13    0.56    0.11
   6  -1 -13    0.67    0.11
  -6  -1  13    0.55    0.11
   6   1 -12    0.58    0.09
  -6   1  12    0.54    0.10
   6  -1 -12    0.59    0.11
  -6  -1  12    0.46    0.10
  -6   1  11    0.66    0.11
   6   1 -11    0.57    0.08
   6  -1 -11    0.70    0.10
  -6  -1  11    0.69    0.10
   6   1 -10   16.44    0.40
  -6   1  10   15.98    0.44
   6  -1 -10   16.29    0.43
  -6  -1  10   15.92    0.43
   6   1  -9    4.31    0.17
  -6   1   9    4.51    0.20
   6  -1  -9    4.23    0.19
  -6  -1   9    4.31    0.19
  -6  -1   9    4.48    0.17
   6   1  -8   21.05    0.48
  -6   1   8   21.77    0.52
   6  -1  -8   21.59    0.51
  -6  -1   8   21.17    0.48
  -6  -1   8   21.80    0.51
   6   1  -7    8.80    0.24
  -6   1   7    8.36    0.26
   6  -1  -7    8.66    0.26
  -6  -1   7    8.66    0.23
  -6  -1   7    8.88    0.26
  -6   1   6    0.56    0.07
   6   1  -6    0.46    0.06
   6   1  -6    0.48    0.06
  -6   1   6    0.47    0.07
  -6   1   6    0.73    0.08
   6  -1  -6    0.45    0.06
  -6  -1   6    0.38    0.06
  -6  -1   6    0.48    0.06
  -6  -1   6    0.46    0.05
   6  -1  -6    0.62    0.07
   6   1  -5   13.39    0.31
  -6   1   5   13.23    0.33
   6   1  -5   13.39    0.32
  -6   1   5   12.26    0.32
   6  -1  -5   12.56    0.32
  -6  -1   5   12.66    0.32
   6  -1  -5   12.86    0.33
   6  -1  -5   13.62    0.33
  -6  -1   5   13.23    0.31
  -6  -1   5   12.98    0.32
  -6   1   4   10.98    0.28
   6   1  -4   10.80    0.27
   6   1  -4   10.98    0.27
   6   1  -4   11.05    0.28
  -6   1   4   11.16    0.28
   6  -1  -4   11.34    0.29
  -6  -1   4   11.00    0.27
  -6  -1   4   11.24    0.27
  -6  -1   4   11.20    0.28
   6  -1  -4   10.96    0.29
   6  -1  -4   11.00    0.28
  -6   1   3   10.33    0.26
   6   1  -3    9.95    0.25
   6   1  -3   10.35    0.25
  -6   1   3   10.47    0.26
   6   1  -3   10.26    0.26
   6   1  -3   10.05    0.24
   6  -1  -3   10.05    0.26
  -6  -1   3   10.15    0.25
   6  -1  -3    9.98    0.26
   6  -1  -3    9.94    0.26
  -6  -1   3   10.03    0.24
  -6  -1   3    9.95    0.25
  -6   1   2    5.97    0.17
   6   1  -2    5.29    0.16
  -6   1   2    5.74    0.17
   6   1  -2    5.72    0.16
   6   1  -2    5.36    0.15
   6   1  -2    4.92    0.16
  -6  -1   2    5.67    0.16
   6  -1  -2    5.56    0.17
  -6  -1   2    5.23    0.15
   6  -1  -2    5.72    0.17
   6   1  -1    5.11    0.15
   6   1  -1    5.20    0.14
  -6   1   1    5.06    0.16
   6   1  -1    5.07    0.16
  -6   1   1    5.43    0.16
   6  -1  -1    5.45    0.17
   6  -1  -1    5.25    0.16
  -6  -1   1    5.63    0.16
  -6  -1   1    5.26    0.15
  -6   1   0    8.05    0.22
   6   1   0    8.54    0.22
   6   1   0    8.36    0.21
  -6   1   0    8.18    0.22
   6  -1   0    8.37    0.22
  -6  -1   0    8.30    0.22
  -6  -1   0    8.39    0.22
  -6  -1   0    9.22    0.21
   6  -1   0    8.66    0.23
   6   1   1   18.29    0.41
  -6   1  -1   17.72    0.41
   6   1   1   18.18    0.40
  -6   1  -1   18.15    0.41
   6  -1   1   18.44    0.41
   6  -1   1   18.88    0.42
  -6  -1  -1   18.18    0.41
   6  -1   1   17.89    0.39
  -6  -1  -1   18.32    0.39
   6   1   2  133.95    2.60
  -6   1  -2  135.39    2.60
   6   1   2  133.14    2.59
   6  -1   2  137.06    2.62
   6  -1   2  136.45    2.57
  -6  -1  -2  134.59    2.60
   6   1   3    3.20    0.12
   6   1   3    3.24    0.10
  -6   1  -3    3.30    0.12
   6   1   3    3.21    0.12
   6  -1   3    3.05    0.13
  -6  -1  -3    3.18    0.12
   6  -1   3    3.25    0.10
  -6   1  -4    2.56    0.08
   6   1   4    2.39    0.11
   6   1   4    2.42    0.09
  -6   1  -4    2.52    0.11
   6  -1   4    2.58    0.11
  -6  -1  -4    2.59    0.11
   6  -1   4    2.50    0.13
   6  -1   4    2.52    0.08
   6   1   5    6.95    0.19
  -6   1  -5    7.15    0.17
  -6  -1  -5    7.06    0.20
   6  -1   5    7.12    0.21
  -6   1  -6    0.25    0.04
   6   1   6    0.20    0.05
  -6  -1  -6    0.28    0.06
   6  -1   6    0.24    0.06
   6   1   7    0.76    0.08
  -6   1  -7    0.75    0.05
   6  -1   7    0.76    0.08
  -6  -1  -7    0.74    0.08
   6   1   8    0.28    0.07
  -6   1  -8    0.42    0.05
   6  -1   8    0.41    0.08
  -6   1  -9   -0.02    0.03
   6   1   9   -0.05    0.05
   6  -1   9   -0.13    0.05
   6   1  10    5.15    0.21
   6  -1  10    5.29    0.23
   6   1  11    3.63    0.19
   6  -1  11    4.11    0.21
   6   1  12    1.08    0.12
   6  -1  12    1.30    0.14
   6   1  13    0.06    0.08
   6  -1  13    0.05    0.09
  -6   1 -14    0.61    0.12
   6   1  14    0.72    0.13
  -6  -1 -14    0.75    0.14
   6  -1  14    0.66    0.14
  -6   2  15    0.49    0.13
   6  -2 -15    0.62    0.13
  -6  -2  15    0.26    0.11
  -6   2  14    1.48    0.17
   6  -2 -14    1.49    0.17
  -6  -2  14    1.56    0.16
  -6   2  13   -0.04    0.09
  -6  -2  13   -0.10    0.08
   6  -2 -13   -0.07    0.09
   6   2 -12   12.82    0.33
  -6   2  12   12.89    0.40
   6  -2 -12   12.93    0.40
  -6  -2  12   12.67    0.40
   6   2 -11    1.31    0.10
  -6   2  11    1.26    0.13
  -6  -2  11    1.17    0.12
   6  -2 -11    1.29    0.14
  -6   2  10    4.50    0.21
   6   2 -10    4.54    0.16
  -6  -2  10    4.50    0.20
   6  -2 -10    4.71    0.22
  -6  -2  10    4.44    0.16
   6   2  -9    2.18    0.11
  -6   2   9    2.05    0.15
  -6  -2   9    2.18    0.14
   6  -2  -9    1.98    0.15
  -6  -2   9    2.37    0.11
  -6   2   8    8.84    0.28
   6   2  -8    8.80    0.23
   6  -2  -8    8.72    0.28
  -6  -2   8    9.05    0.23
  -6  -2   8    8.77    0.27
   6   2  -7    3.21    0.15
   6   2  -7    3.31    0.12
   6  -2  -7    3.25    0.15
   6  -2  -7    3.05    0.15
  -6  -2   7    3.05    0.12
  -6  -2   7    3.23    0.15
   6   2  -6    7.41    0.23
   6   2  -6    7.55    0.20
  -6  -2   6    7.19    0.19
   6  -2  -6    6.64    0.23
  -6  -2   6    7.34    0.22
  -6  -2   6    7.50    0.22
   6  -2  -6    7.14    0.23
   6   2  -5    0.24    0.04
  -6   2   5    0.32    0.06
   6   2  -5    0.13    0.04
   6   2  -5    0.25    0.06
  -6  -2   5    0.29    0.05
  -6  -2   5    0.20    0.04
   6  -2  -5    0.19    0.06
  -6  -2   5    0.17    0.04
   6  -2  -5    0.18    0.05
   6   2  -4    0.09    0.04
  -6   2   4    0.08    0.05
   6   2  -4    0.17    0.06
  -6   2   4    0.23    0.05
  -6  -2   4    0.16    0.04
  -6  -2   4    0.14    0.04
   6  -2  -4    0.14    0.05
  -6  -2   4    0.14    0.04
   6  -2  -4    0.32    0.06
   6  -2  -4    0.10    0.05
   6   2  -3  111.18    2.13
   6   2  -3  112.36    2.16
  -6   2   3  111.24    2.16
  -6   2   3  112.68    2.16
  -6  -2   3  109.67    2.13
   6  -2  -3  110.11    2.16
  -6  -2   3  109.74    2.12
  -6  -2   3  109.63    2.13
   6  -2  -3  107.41    2.16
  -6   2   2   24.19    0.53
   6   2  -2   24.26    0.50
  -6   2   2   24.59    0.54
   6   2  -2   24.41    0.49
   6   2  -2   24.22    0.53
   6  -2  -2   24.39    0.54
  -6  -2   2   23.96    0.51
   6  -2  -2   23.34    0.53
  -6  -2   2   24.79    0.53
  -6  -2   2   23.85    0.50
  -6  -2   2   24.01    0.49
  -6   2   1   16.73    0.39
   6   2  -1   16.31    0.34
   6   2  -1   16.44    0.35
  -6   2   1   16.76    0.38
   6   2  -1   16.73    0.39
   6  -2  -1   16.24    0.38
  -6  -2   1   16.76    0.39
  -6  -2   1   16.48    0.35
  -6  -2   1   16.10    0.37
  -6   2   0    6.22    0.18
   6   2   0    5.96    0.16
   6   2   0    6.20    0.19
   6   2   0    6.02    0.14
  -6   2   0    6.16    0.19
   6  -2   0    6.38    0.20
  -6  -2   0    6.35    0.19
  -6  -2   0    6.73    0.16
   6  -2   0    6.33    0.19
   6   2   1    2.59    0.12
  -6   2  -1    2.55    0.12
   6   2   1    2.65    0.09
  -6   2  -1    2.58    0.11
   6   2   1    2.65    0.06
  -6  -2  -1    2.71    0.12
   6  -2   1    2.64    0.12
   6  -2   1    2.62    0.11
   6   2   2   12.55    0.25
   6   2   2   12.91    0.28
  -6   2  -2   12.59    0.30
   6   2   2   12.46    0.32
   6  -2   2   13.34    0.33
  -6  -2  -2   12.46    0.31
   6  -2   2   12.82    0.31
   6   2   3   15.09    0.37
   6   2   3   15.14    0.31
  -6   2  -3   14.68    0.35
   6   2   3   15.63    0.34
   6  -2   3   15.01    0.38
  -6  -2  -3   15.16    0.36
   6  -2   3   15.36    0.31
  -6   2  -4    7.64    0.21
   6   2   4    7.93    0.23
   6   2   4    7.61    0.18
   6  -2   4    7.62    0.23
   6  -2   4    7.45    0.24
  -6  -2  -4    7.76    0.22
   6   2   5   24.75    0.50
  -6   2  -5   23.96    0.52
   6  -2   5   23.22    0.55
  -6   2  -6   46.57    0.97
   6   2   6   47.91    0.95
   6  -2   6   48.12    1.00
   6   2   7    0.68    0.07
  -6   2  -7    0.57    0.07
  -6  -2  -7    0.68    0.06
   6  -2   7    0.63    0.08
  -6   2  -8    1.14    0.10
   6   2   8    1.25    0.09
   6  -2   8    0.91    0.10
  -6  -2  -8    1.17    0.09
   6   2   9    0.02    0.05
   6  -2   9    0.00    0.06
   6   2  10    2.51    0.14
   6  -2  10    2.41    0.17
   6   2  11    2.88    0.16
   6  -2  11    3.37    0.21
   6   2  12   -0.01    0.07
   6  -2  12    0.14    0.09
   6   2  13    2.94    0.19
   6  -2  13    2.95    0.22
   6   3 -14    0.59    0.12
   6  -3 -14    0.53    0.14
  -6  -3  14    0.79    0.14
   6   3 -13    0.16    0.09
   6  -3 -13   -0.04    0.09
  -6  -3  13   -0.06    0.08
   6   3 -12    0.02    0.08
   6  -3 -12    0.09    0.09
  -6  -3  12   -0.05    0.08
   6   3 -11    2.19    0.11
   6   3 -11    2.40    0.16
  -6  -3  11    2.58    0.17
   6  -3 -11    2.29    0.19
   6   3 -10    0.11    0.07
   6   3 -10    0.13    0.04
  -6  -3  10    0.12    0.07
   6  -3 -10    0.16    0.09
   6   3  -9   15.89    0.36
   6   3  -9   16.52    0.42
  -6  -3   9   16.39    0.43
  -6  -3   9   16.11    0.36
   6  -3  -9   16.18    0.45
   6   3  -8    0.24    0.07
   6   3  -8    0.20    0.04
   6  -3  -8    0.18    0.08
  -6  -3   8    0.23    0.07
  -6  -3   8    0.29    0.04
   6   3  -7    5.48    0.20
  -6  -3   7    5.72    0.16
  -6  -3   7    5.48    0.20
   6  -3  -7    5.71    0.22
   6  -3  -7    5.88    0.22
   6   3  -6    0.06    0.06
  -6  -3   6   -0.02    0.03
  -6  -3   6    0.07    0.04
   6  -3  -6    0.02    0.05
  -6  -3   6    0.02    0.04
   6  -3  -6   -0.02    0.05
   6   3  -5    0.20    0.06
   6   3  -5    0.18    0.05
  -6  -3   5    0.16    0.04
  -6  -3   5    0.17    0.04
  -6  -3   5    0.06    0.04
   6  -3  -5    0.06    0.06
   6  -3  -5    0.19    0.06
  -6   3   4    0.01    0.04
   6   3  -4    0.06    0.04
   6   3  -4    0.04    0.05
  -6  -3   4    0.03    0.03
   6  -3  -4    0.07    0.05
  -6  -3   4    0.02    0.03
   6  -3  -4   -0.07    0.05
  -6  -3   4    0.00    0.03
   6   3  -3    8.34    0.24
   6   3  -3    8.12    0.21
  -6   3   3    8.27    0.24
  -6  -3   3    8.05    0.20
  -6  -3   3    8.43    0.21
  -6  -3   3    8.16    0.20
   6  -3  -3    8.11    0.24
   6  -3  -3    8.03    0.24
   6   3  -2   40.99    0.85
  -6   3   2   38.92    0.84
  -6   3   2   39.61    0.84
   6   3  -2   39.36    0.79
   6  -3  -2   40.66    0.84
  -6  -3   2   39.92    0.79
   6  -3  -2   39.48    0.84
  -6  -3   2   40.05    0.81
  -6  -3   2   40.28    0.79
  -6  -3   2   40.76    0.95
   6   3  -1    6.23    0.15
  -6   3   1    6.52    0.20
  -6   3   1    6.29    0.20
   6   3  -1    6.20    0.20
  -6  -3   1    6.32    0.15
   6  -3  -1    6.15    0.20
  -6  -3   1    6.08    0.14
  -6  -3   1    6.04    0.26
   6  -3  -1    6.13    0.20
  -6   3   0    9.98    0.27
  -6   3   0    9.71    0.26
   6   3   0    9.61    0.27
   6   3   0    9.81    0.21
   6  -3   0    9.58    0.26
   6  -3   0    9.49    0.27
  -6  -3   0    9.64    0.21
   6   3   1   14.61    0.29
  -6   3  -1   14.36    0.34
   6   3   1   14.27    0.36
  -6   3  -1   14.16    0.36
   6  -3   1   14.37    0.34
   6  -3   1   13.74    0.36
  -6   3  -2    1.66    0.10
   6   3   2    1.78    0.12
   6   3   2    1.75    0.06
   6  -3   2    1.62    0.10
   6  -3   2    1.87    0.12
   6   3   3    0.01    0.03
  -6   3  -3    0.06    0.04
   6   3   3    0.07    0.05
   6  -3   3    0.01    0.04
   6  -3   3    0.02    0.05
   6   3   4   18.42    0.40
   6   3   4   18.82    0.45
  -6   3  -4   18.38    0.41
   6  -3   4   18.62    0.46
   6  -3   4   18.37    0.45
  -6   3  -5    0.44    0.06
   6   3   5    0.48    0.04
   6  -3   5    0.37    0.07
   6  -3   5    0.56    0.08
   6   3   6    5.03    0.14
  -6   3  -6    5.14    0.16
   6  -3   6    5.13    0.20
   6   3   7    9.46    0.23
  -6   3  -7    9.31    0.25
  -6  -3  -7    9.01    0.23
   6  -3   7    9.24    0.29
   6   3   8    2.23    0.11
  -6   3  -8    2.28    0.12
  -6  -3  -8    2.09    0.10
   6  -3   8    2.84    0.17
   6   3   9    3.88    0.15
   6  -3   9    3.82    0.20
   6   3  10    0.28    0.07
   6  -3  10    0.33    0.09
   6   3  11    0.41    0.08
   6  -3  11    0.78    0.12
   6   3  12    0.46    0.09
   6  -3  12    0.32    0.11
  -6  -3 -13    0.58    0.13
   6  -3  13    0.68    0.13
   6   4 -13    0.22    0.10
   6  -4 -13    0.32    0.12
  -6  -4  13    0.28    0.10
   6   4 -12    0.08    0.09
   6  -4 -12   -0.05    0.09
  -6  -4  12    0.16    0.09
   6   4 -11    0.16    0.08
   6  -4 -11    0.29    0.11
  -6  -4  11    0.25    0.09
   6   4 -10    1.06    0.12
  -6  -4  10    0.90    0.12
   6  -4 -10    0.88    0.14
   6   4  -9    1.59    0.13
   6  -4  -9    1.01    0.12
  -6  -4   9    1.55    0.13
   6   4  -8    0.11    0.07
  -6  -4   8    0.12    0.03
   6  -4  -8    0.07    0.07
   6  -4  -8   -0.01    0.08
  -6  -4   8    0.13    0.07
   6   4  -7    0.33    0.08
   6  -4  -7    0.29    0.08
  -6  -4   7    0.27    0.07
  -6  -4   7    0.31    0.04
   6  -4  -7    0.14    0.08
   6   4  -6    2.38    0.14
  -6  -4   6    2.19    0.08
   6  -4  -6    1.95    0.14
  -6  -4   6    2.35    0.12
  -6  -4   6    2.30    0.12
   6  -4  -6    2.30    0.15
   6   4  -5    1.64    0.12
   6   4  -5    1.76    0.11
   6  -4  -5    1.67    0.12
  -6  -4   5    1.80    0.08
  -6  -4   5    1.65    0.10
   6  -4  -5    1.66    0.13
  -6  -4   5    1.67    0.09
   6   4  -4    3.27    0.13
   6   4  -4    3.36    0.16
  -6  -4   4    3.51    0.13
   6  -4  -4    2.90    0.15
   6  -4  -4    3.46    0.16
  -6  -4   4    3.52    0.12
  -6  -4   4    3.20    0.11
   6   4  -3   10.80    0.26
   6   4  -3   10.97    0.31
  -6  -4   3   10.57    0.27
   6  -4  -3   10.93    0.31
   6  -4  -3   11.03    0.30
  -6  -4   3   11.43    0.26
  -6  -4   3   10.84    0.25
  -6   4   2    0.48    0.07
   6   4  -2    0.56    0.08
  -6  -4   2    0.52    0.04
   6  -4  -2    0.57    0.08
  -6  -4   2    0.52    0.04
   6  -4  -2    0.39    0.07
   6   4  -1    0.25    0.07
  -6   4   1    0.25    0.06
  -6  -4   1    0.24    0.03
   6  -4  -1    0.07    0.06
   6  -4  -1    0.29    0.06
   6   4   0    3.22    0.16
  -6   4   0    3.46    0.15
  -6   4   0    3.23    0.14
   6  -4   0    3.26    0.14
   6  -4   0    3.19    0.15
  -6   4  -1    5.99    0.19
   6   4   1    5.72    0.21
   6  -4   1    6.12    0.21
   6  -4   1    5.83    0.19
   6   4   2    8.83    0.27
  -6   4  -2    8.74    0.24
   6  -4   2    9.09    0.25
   6  -4   2    9.24    0.28
  -6   4  -3    5.82    0.18
   6   4   3    5.88    0.22
   6  -4   3    5.95    0.18
   6  -4   3    5.64    0.21
   6  -4   3    5.72    0.14
   6   4   4    0.18    0.03
  -6   4  -4    0.12    0.05
   6  -4   4    0.09    0.06
   6  -4   4    0.16    0.06
  -6   4  -5    2.67    0.12
   6  -4   5    2.55    0.16
   6  -4   5    2.72    0.15
  -6   4  -6    3.98    0.14
   6  -4   6    4.05    0.19
   6  -4   6    4.05    0.20
  -6   4  -7    1.45    0.09
   6  -4   7    1.74    0.15
   6  -4   7    1.68    0.15
   6   4   8    1.21    0.08
   6  -4   8    1.04    0.12
   6   4   9    1.58    0.10
   6  -4   9    1.69    0.16
   6  -4  10    0.13    0.09
   6  -4  11    0.41    0.11
   6  -4  12    0.80    0.14
  -6  -4 -12    0.68    0.14
   6   5 -12    1.44    0.21
  -6  -5  12    0.99    0.14
   6  -5 -12    1.26    0.17
   6   5 -11    0.25    0.09
  -6  -5  11    0.05    0.08
   6  -5 -11    0.09    0.10
   6   5 -10    0.00    0.07
  -6  -5  10   -0.12    0.07
   6  -5 -10    0.05    0.09
   6   5  -9   -0.01    0.07
  -6  -5   9    0.06    0.07
   6  -5  -9   -0.06    0.09
   6   5  -8    0.51    0.09
   6  -5  -8    0.48    0.11
   6  -5  -8    0.51    0.10
  -6  -5   8    0.68    0.10
   6   5  -7    0.01    0.06
   6  -5  -7    0.03    0.09
   6  -5  -7    0.06    0.07
  -6  -5   7   -0.05    0.05
   6   5  -6    0.89    0.11
  -6  -5   6    0.80    0.09
  -6  -5   6    0.81    0.08
   6  -5  -6    0.67    0.10
   6  -5  -6    0.45    0.10
   6   5  -5    1.75    0.14
   6  -5  -5    1.80    0.14
   6  -5  -5    1.61    0.13
  -6  -5   5    1.68    0.09
  -6  -5   5    1.67    0.08
  -6  -5   5    1.72    0.11
   6   5  -4    0.12    0.07
  -6  -5   4    0.17    0.05
   6  -5  -4    0.08    0.06
   6  -5  -4    0.16    0.08
  -6  -5   4    0.14    0.04
  -6  -5   4    0.11    0.04
   6   5  -3    2.24    0.15
  -6  -5   3    2.18    0.08
  -6  -5   3    2.38    0.10
   6  -5  -3    2.16    0.14
   6  -5  -3    2.38    0.14
  -6  -5   3    2.34    0.10
   6   5  -2    0.14    0.07
   6  -5  -2    0.10    0.06
   6  -5  -2    0.02    0.06
  -6  -5   2    0.04    0.03
   6   5  -1    2.47    0.15
  -6  -5   1    2.21    0.08
   6  -5  -1    2.19    0.14
   6  -5  -1    2.19    0.14
   6   5   0    4.23    0.20
   6  -5   0    4.54    0.18
   6  -5   0    4.68    0.19
   6   5   1    1.19    0.11
   6  -5   1    1.49    0.09
   6  -5   1    1.45    0.11
   6  -5   1    1.15    0.11
  -6   5  -2    0.72    0.08
   6   5   2    0.72    0.11
   6  -5   2    0.79    0.10
   6  -5   2    0.84    0.08
   6  -5   2    0.77    0.07
  -6   5  -3    5.49    0.18
   6  -5   3    5.49    0.22
   6  -5   3    5.24    0.15
   6  -5   3    5.58    0.18
  -6   5  -4    5.65    0.18
   6  -5   4    5.60    0.23
   6  -5   4    5.58    0.18
   6  -5   4    5.60    0.22
   6  -5   4    5.43    0.13
  -6   5  -5    5.02    0.16
   6  -5   5    4.98    0.22
   6  -5   5    4.91    0.22
   6   5   6    0.03    0.03
   6  -5   6   -0.09    0.06
   6  -5   6    0.05    0.08
   6  -5   7    0.23    0.08
   6  -5   7    0.17    0.08
   6  -5   8    0.00    0.08
   6  -5   8    0.15    0.09
   6  -5   9    2.15    0.18
   6  -5   9    1.57    0.16
   6  -5  10    1.46    0.16
   6  -5  10    1.17    0.15
  -6  -5 -11    0.49    0.14
   6  -5  11    0.56    0.13
  -6  -6  11    0.09    0.10
   6  -6 -11    0.08    0.12
   6   6 -10    0.23    0.10
   6  -6 -10    0.11    0.11
  -6  -6  10    0.08    0.08
   6   6  -9    1.13    0.13
   6  -6  -9    0.84    0.15
  -6  -6   9    1.30    0.13
   6   6  -8    0.18    0.08
  -6  -6   8    0.06    0.07
   6  -6  -8    0.00    0.09
   6   6  -7    3.04    0.18
   6  -6  -7    2.62    0.21
  -6  -6   7    2.82    0.16
   6  -6  -7    2.71    0.17
   6   6  -6    2.10    0.16
  -6  -6   6    2.13    0.14
   6  -6  -6    2.12    0.15
   6  -6  -6    2.12    0.17
   6   6  -5   -0.03    0.07
  -6  -6   5    0.10    0.05
   6  -6  -5    0.19    0.09
   6  -6  -5    0.01    0.06
   6   6  -4    0.30    0.09
   6  -6  -4    0.18    0.07
  -6  -6   4    0.23    0.05
   6  -6  -4    0.23    0.08
   6   6  -3    0.14    0.08
   6  -6  -3   -0.04    0.06
  -6  -6   3    0.00    0.04
   6  -6  -3   -0.07    0.07
   6   6  -2    0.55    0.10
   6  -6  -2    0.60    0.09
   6  -6  -2    0.63    0.10
  -6  -6   2    0.61    0.06
   6   6  -1    6.06    0.25
   6  -6  -1    6.15    0.23
  -6  -6   1    5.63    0.15
   6  -6  -1    5.59    0.22
   6   6   0   19.24    0.51
   6  -6   0   19.41    0.49
   6  -6   0   19.37    0.48
   6   6   1    0.23    0.10
   6  -6   1    0.16    0.07
   6  -6   1    0.17    0.07
   6  -6   2    0.11    0.07
   6  -6   2    0.26    0.06
   6  -6   3    1.82    0.11
   6  -6   3    1.89    0.15
   6  -6   3    1.64    0.14
   6  -6   4    0.13    0.05
   6  -6   4    0.22    0.08
   6  -6   4    0.18    0.08
   6  -6   5    0.99    0.12
   6  -6   5    0.82    0.11
   6  -6   6    0.71    0.11
   6  -6   6    0.61    0.11
   6  -6   7    0.07    0.08
   6  -6   7    0.04    0.08
   6  -6   8    1.01    0.14
   6  -6   8    1.22    0.15
   6  -6   9    1.88    0.19
  -6  -6  -9    1.61    0.18
   6  -6   9    1.85    0.19
  -6  -7   9    0.10    0.08
   6  -7  -9    0.06    0.11
   6   7  -8    0.25    0.10
   6  -7  -8    0.26    0.12
  -6  -7   8    0.23    0.09
   6   7  -7    0.38    0.10
   6  -7  -7    0.42    0.12
  -6  -7   7    0.48    0.09
   6  -7  -7    0.39    0.09
   6   7  -6    0.97    0.13
  -6  -7   6    0.97    0.11
   6  -7  -6    0.89    0.14
   6  -7  -6    1.06    0.12
   6   7  -5    0.02    0.08
   6  -7  -5    0.32    0.09
   6  -7  -5    0.03    0.10
  -6  -7   5    0.15    0.06
   6   7  -4    0.62    0.11
   6  -7  -4    0.74    0.11
   6  -7  -4    0.65    0.11
   6   7  -3    0.93    0.13
   6  -7  -3    0.98    0.12
   6  -7  -3    0.93    0.11
   6   7  -2    1.49    0.15
  -6  -7   2    1.69    0.11
   6  -7  -2    1.77    0.14
   6  -7  -2    1.44    0.13
   6   7  -1    0.34    0.11
  -6  -7   1    0.22    0.07
   6  -7  -1    0.24    0.08
   6  -7  -1    0.10    0.08
   6  -7   0    1.00    0.11
   6  -7   0    1.39    0.13
  -6  -7   0    1.23    0.12
   6  -7   1    0.51    0.09
   6  -7   1    0.36    0.08
   6  -7   2    0.23    0.08
   6  -7   2    0.25    0.07
   6  -7   3    0.07    0.07
   6  -7   3    0.02    0.07
  -6  -7  -4    0.22    0.09
   6  -7   4    0.13    0.08
   6  -7   4    0.03    0.07
  -6  -7  -5    0.09    0.09
   6  -7   5   -0.01    0.07
   6  -7   5    0.09    0.08
  -6  -7  -6    0.01    0.09
   6  -7   6   -0.04    0.08
   6  -7   6    0.00    0.08
   6  -7   7    0.15    0.09
   6  -7   7    0.18    0.09
  -6  -7  -7    0.25    0.12
   6   8  -5    1.10    0.15
   6  -8  -5    0.71    0.14
   6   8  -4    0.60    0.13
   6  -8  -4    0.53    0.12
   6  -8  -3    1.02    0.14
   6  -8  -2    2.07    0.17
   6  -8  -1    0.07    0.08
   6  -8  -1    0.00    0.08
   6  -8   0    3.85    0.29
   6  -8   0    3.81    0.21
  -6  -8  -1   -0.02    0.08
   6  -8   1   -0.01    0.08
  -6  -8  -2    0.13    0.09
   6  -8   2    0.13    0.08
   6  -8   2    0.00    0.08
   6  -8   3    0.16    0.09
   6  -8   3    0.34    0.10
  -6  -8  -3    0.09    0.09
  -6  -8  -4    0.00    0.09
   6  -8   4    0.07    0.08
   6  -8   4    0.09    0.09
   7   0 -15   -0.10    0.09
  -7   0  15   -0.16    0.09
  -7   0  14    0.84    0.14
   7   0 -14    0.85    0.13
   7   0 -13   -0.08    0.07
  -7   0  13   -0.08    0.08
  -7   0  12    2.21    0.17
   7   0 -12    2.36    0.16
  -7   0  11   -0.05    0.06
   7   0 -11    0.01    0.07
   7   0 -10   10.68    0.32
  -7   0  10   10.44    0.33
  -7   0   9   -0.11    0.06
   7   0  -9   -0.11    0.06
   7   0  -8   32.47    0.72
  -7   0   8   32.99    0.73
  -7   0   7    0.04    0.05
   7   0  -7   -0.04    0.05
  -7   0   6    0.23    0.06
   7   0  -6    0.16    0.06
  -7   0   6    0.17    0.05
   7   0  -6    0.15    0.05
  -7   0   6    0.17    0.05
  -7   0   5    0.10    0.05
   7   0  -5    0.04    0.04
  -7   0   5    0.05    0.04
   7   0  -5   -0.01    0.04
   7   0  -5    0.03    0.05
  -7   0   5    0.04    0.04
   7   0  -4  512.84    9.50
  -7   0   4  509.30    9.42
   7   0  -4  490.15    9.60
  -7   0   4  480.13    9.47
   7   0  -4  480.80    9.42
   7   0  -3    0.04    0.04
   7   0  -3    0.04    0.04
  -7   0   3    0.02    0.04
  -7   0   3   -0.01    0.04
   7   0  -3   -0.03    0.04
   7   0  -2   34.27    0.72
   7   0  -2   35.18    0.71
  -7   0   2   34.83    0.72
  -7   0   2   33.91    0.72
   7   0  -2   34.28    0.72
  -7   0   1   -0.02    0.03
   7   0  -1    0.00    0.04
   7   0  -1   -0.04    0.04
   7   0  -1    0.02    0.04
  -7   0   1   -0.02    0.04
   7   0   0   36.62    0.75
   7   0   0   35.82    0.75
  -7   0   0   36.38    0.76
  -7   0   0   36.61    0.75
   7   0   1    0.04    0.04
  -7   0  -1   -0.06    0.04
   7   0   1    0.07    0.04
  -7   0  -1    0.00    0.03
  -7   0  -2    0.06    0.04
   7   0   2    0.08    0.04
  -7   0  -2    0.06    0.05
   7   0   2    0.11    0.05
   7   0   3   -0.05    0.03
  -7   0  -3    0.00    0.03
   7   0   3   -0.07    0.04
  -7   0  -4    8.79    0.23
   7   0   4    9.04    0.23
   7   0   4    8.72    0.25
   7   0   4    9.15    0.23
  -7   0  -5    0.03    0.04
   7   0   5    0.00    0.04
   7   0   5    0.02    0.03
   7   0   6    5.88    0.19
  -7   0  -6    5.87    0.17
  -7   0  -7   -0.16    0.04
   7   0   7   -0.15    0.05
   7   0   8   65.90    1.32
  -7   0  -8   62.41    1.28
   7   0   9   -0.01    0.06
  -7   0  -9   -0.06    0.05
   7   0  10    3.16    0.17
   7   0  11    0.05    0.07
   7   0  12    3.25    0.20
   7   0  13   -0.13    0.08
  -7   1  15   -0.14    0.08
  -7  -1  15    0.06    0.09
   7  -1 -15   -0.13    0.09
   7   1 -14    0.49    0.10
  -7   1  14    0.78    0.14
  -7  -1  14    0.54    0.12
   7  -1 -14    0.65    0.12
  -7   1  13    0.47    0.11
   7   1 -13    0.30    0.09
  -7  -1  13    0.26    0.10
   7  -1 -13    0.41    0.11
   7   1 -12    1.44    0.12
  -7   1  12    1.65    0.16
   7  -1 -12    1.51    0.14
  -7  -1  12    1.46    0.14
  -7   1  11    1.80    0.15
   7   1 -11    1.76    0.13
  -7  -1  11    1.96    0.15
   7  -1 -11    1.90    0.15
  -7   1  10   10.51    0.33
   7   1 -10    9.98    0.29
   7  -1 -10   10.53    0.32
  -7  -1  10   10.35    0.32
  -7   1   9    4.42    0.20
   7   1  -9    4.25    0.17
  -7  -1   9    4.25    0.19
   7  -1  -9    4.33    0.19
  -7   1   8   18.56    0.47
   7   1  -8   19.42    0.44
  -7  -1   8   18.71    0.47
  -7  -1   8   18.60    0.44
   7  -1  -8   19.07    0.47
  -7   1   7    3.95    0.17
   7   1  -7    3.62    0.15
   7  -1  -7    3.63    0.17
   7  -1  -7    3.47    0.16
  -7  -1   7    3.64    0.16
  -7  -1   7    3.79    0.14
   7   1  -6   35.61    0.75
   7  -1  -6   34.86    0.78
  -7  -1   6   36.05    0.77
  -7  -1   6   35.92    0.75
   7  -1  -6   36.43    0.78
  -7  -1   6   36.75    0.77
   7   1  -5    0.77    0.07
  -7   1   5    0.55    0.08
   7   1  -5    0.33    0.06
  -7   1   5    0.39    0.06
   7   1  -5    0.45    0.06
  -7  -1   5    0.53    0.06
   7  -1  -5    0.49    0.07
   7  -1  -5    0.49    0.07
  -7  -1   5    0.37    0.06
  -7  -1   5    0.31    0.05
  -7   1   4    2.33    0.12
   7   1  -4    2.21    0.11
  -7   1   4    2.19    0.11
   7   1  -4    2.21    0.11
   7   1  -4    2.16    0.10
  -7  -1   4    2.32    0.11
  -7  -1   4    2.24    0.10
   7  -1  -4    2.15    0.11
  -7  -1   4    2.04    0.10
   7  -1  -4    2.22    0.12
   7  -1  -4    2.24    0.11
   7   1  -3    2.49    0.10
   7   1  -3    2.60    0.11
  -7   1   3    2.55    0.12
   7   1  -3    2.51    0.11
  -7   1   3    2.56    0.12
  -7  -1   3    2.36    0.10
   7  -1  -3    2.52    0.13
   7  -1  -3    2.56    0.12
   7  -1  -3    2.59    0.12
  -7  -1   3    2.49    0.11
  -7  -1   3    2.51    0.11
   7   1  -2    0.84    0.07
  -7   1   2    0.78    0.07
   7   1  -2    0.67    0.07
   7   1  -2    0.90    0.08
   7   1  -2    0.84    0.06
  -7   1   2    1.01    0.08
  -7  -1   2    1.01    0.07
   7  -1  -2    0.85    0.08
  -7  -1   2    0.90    0.07
   7  -1  -2    0.70    0.07
   7   1  -1   17.94    0.40
  -7   1   1   17.89    0.41
   7   1  -1   17.76    0.41
  -7   1   1   17.79    0.41
   7   1  -1   18.17    0.38
   7  -1  -1   17.09    0.41
   7  -1  -1   18.33    0.41
  -7  -1   1   17.80    0.41
  -7  -1   1   18.07    0.40
   7   1   0    6.80    0.20
  -7   1   0    6.78    0.20
  -7   1   0    6.59    0.20
   7   1   0    7.02    0.19
  -7  -1   0    6.76    0.20
   7  -1   0    6.96    0.21
   7  -1   0    7.11    0.21
  -7  -1   0    6.70    0.20
  -7  -1   0    8.10    0.19
  -7   1  -1   62.82    1.26
   7   1   1   61.89    1.25
   7   1   1   64.53    1.24
  -7   1  -1   62.10    1.25
   7  -1   1   61.82    1.25
  -7  -1  -1   63.04    1.23
   7  -1   1   61.53    1.22
  -7  -1  -1   61.62    1.25
   7  -1   1   63.14    1.26
  -7  -1  -1   62.62    1.25
   7   1   2   32.07    0.67
  -7   1  -2   31.24    0.68
   7   1   2   32.78    0.68
  -7  -1  -2   32.65    0.68
   7  -1   2   32.46    0.65
   7  -1   2   32.60    0.69
   7   1   3    0.82    0.07
  -7   1  -3    0.90    0.08
   7   1   3    0.83    0.06
   7   1   3    0.83    0.07
  -7  -1  -3    0.89    0.08
   7  -1   3    0.89    0.08
   7  -1   3    0.80    0.06
   7   1   4    0.03    0.03
  -7   1  -4   -0.05    0.04
   7   1   4    0.04    0.04
   7   1   4    0.01    0.04
   7  -1   4   -0.01    0.04
   7  -1   4    0.03    0.05
   7  -1   4    0.03    0.03
  -7  -1  -4   -0.03    0.04
   7   1   5    1.07    0.08
  -7   1  -5    0.94    0.06
  -7   1  -5    1.01    0.09
   7   1   5    1.02    0.09
   7  -1   5    1.09    0.09
  -7  -1  -5    1.05    0.08
   7  -1   5    1.30    0.11
   7   1   6    0.06    0.04
  -7   1  -6    0.08    0.03
  -7  -1  -6    0.03    0.04
   7  -1   6    0.02    0.05
  -7   1  -7    8.97    0.22
   7   1   7    8.90    0.25
  -7  -1  -7    9.46    0.28
   7  -1   7    9.00    0.27
   7   1   8   16.10    0.40
  -7   1  -8   15.72    0.35
   7  -1   8   16.43    0.42
   7   1   9    5.82    0.21
  -7   1  -9    5.68    0.16
   7  -1   9    5.89    0.23
   7   1  10    5.53    0.21
   7  -1  10    5.11    0.22
   7   1  11    2.79    0.17
   7  -1  11    3.01    0.19
   7   1  12    1.42    0.13
   7  -1  12    1.27    0.14
   7   1  13   -0.11    0.07
   7  -1  13    0.08    0.09
  -7   2  14    0.89    0.14
   7  -2 -14    0.78    0.14
  -7  -2  14    0.89    0.14
  -7   2  13    0.58    0.12
  -7  -2  13    0.69    0.12
   7  -2 -13    0.74    0.13
   7   2 -12    0.03    0.06
  -7   2  12    0.06    0.08
  -7  -2  12    0.06    0.08
   7  -2 -12   -0.05    0.09
  -7   2  11    2.01    0.16
   7   2 -11    1.92    0.12
   7  -2 -11    1.68    0.15
  -7  -2  11    1.75    0.14
  -7   2  10   28.59    0.68
   7   2 -10   27.15    0.61
  -7  -2  10   27.66    0.67
   7  -2 -10   29.42    0.68
  -7  -2  10   28.13    0.61
   7   2  -9   15.53    0.37
  -7  -2   9   15.99    0.42
   7  -2  -9   15.38    0.42
  -7  -2   9   15.34    0.37
   7   2  -8    1.47    0.10
   7   2  -8    1.48    0.12
  -7  -2   8    1.45    0.09
   7  -2  -8    1.46    0.13
   7  -2  -8    1.46    0.13
  -7  -2   8    1.38    0.11
   7   2  -7    4.35    0.18
   7   2  -7    4.32    0.15
   7  -2  -7    3.70    0.18
  -7  -2   7    4.11    0.16
  -7  -2   7    4.05    0.14
   7  -2  -7    3.94    0.18
   7   2  -6    3.66    0.14
   7   2  -6    3.93    0.17
   7  -2  -6    3.94    0.17
   7  -2  -6    3.83    0.17
  -7  -2   6    3.82    0.15
  -7  -2   6    3.58    0.13
  -7  -2   6    3.82    0.15
   7   2  -5    0.28    0.05
   7   2  -5    0.18    0.06
   7   2  -5    0.22    0.05
  -7  -2   5    0.25    0.05
  -7  -2   5    0.32    0.05
   7  -2  -5    0.29    0.07
  -7  -2   5    0.25    0.05
   7  -2  -5    0.27    0.06
  -7   2   4    2.28    0.12
   7   2  -4    2.40    0.10
   7  -2  -4    2.42    0.13
  -7  -2   4    2.38    0.10
  -7  -2   4    2.19    0.10
   7  -2  -4    2.28    0.13
  -7  -2   4    2.40    0.10
   7   2  -3   33.33    0.68
   7   2  -3   33.33    0.72
   7   2  -3   33.44    0.69
  -7   2   3   32.46    0.71
  -7   2   3   34.46    0.72
   7  -2  -3   32.40    0.72
  -7  -2   3   31.94    0.69
   7  -2  -3   33.39    0.72
  -7  -2   3   33.99    0.69
  -7  -2   3   33.19    0.68
   7   2  -2    0.05    0.03
   7   2  -2    0.14    0.05
  -7   2   2    0.08    0.04
  -7   2   2    0.03    0.04
   7   2  -2    0.10    0.04
   7  -2  -2    0.02    0.05
  -7  -2   2    0.09    0.05
  -7  -2   2    0.11    0.04
   7  -2  -2    0.21    0.06
  -7  -2   2    0.22    0.04
  -7  -2   2    0.09    0.03
   7   2  -1   10.85    0.24
  -7   2   1   10.73    0.28
   7   2  -1   10.79    0.25
  -7   2   1   11.26    0.29
   7   2  -1   10.59    0.29
   7  -2  -1   10.64    0.29
   7  -2  -1   10.93    0.29
  -7  -2   1   10.89    0.28
  -7  -2   1   11.19    0.29
  -7  -2   1   10.68    0.25
   7   2   0    0.44    0.03
   7   2   0    0.51    0.05
  -7   2   0    0.57    0.07
   7   2   0    0.43    0.06
  -7   2   0    0.66    0.08
  -7  -2   0    0.52    0.07
  -7  -2   0    0.49    0.05
   7  -2   0    0.35    0.06
   7  -2   0    0.50    0.07
  -7   2  -1   11.09    0.29
   7   2   1   11.29    0.29
   7   2   1   11.01    0.26
  -7   2  -1   10.95    0.28
   7   2   1   11.06    0.23
   7  -2   1   10.87    0.28
   7  -2   1   11.27    0.30
  -7  -2  -1   10.74    0.29
   7   2   2   33.33    0.70
   7   2   2   33.25    0.66
   7   2   2   32.10    0.63
  -7   2  -2   32.47    0.69
   7  -2   2   31.71    0.70
  -7  -2  -2   31.79    0.69
   7  -2   2   32.01    0.69
   7  -2   2   32.41    0.65
  -7   2  -3    2.77    0.12
   7   2   3    2.71    0.13
   7   2   3    2.87    0.08
   7   2   3    2.63    0.11
  -7  -2  -3    2.95    0.13
   7  -2   3    2.81    0.09
   7  -2   3    3.08    0.14
   7   2   4   11.08    0.25
   7   2   4   10.94    0.27
   7   2   4   11.46    0.30
  -7   2  -4   11.24    0.29
   7  -2   4   11.11    0.31
   7  -2   4   10.81    0.30
   7  -2   4   10.87    0.23
   7   2   5   26.09    0.54
  -7   2  -5   25.68    0.57
   7   2   5   26.04    0.59
   7  -2   5   26.09    0.59
   7  -2   5   26.45    0.61
  -7   2  -6    0.08    0.05
   7   2   6    0.10    0.04
   7  -2   6    0.12    0.06
   7  -2   6    0.10    0.06
   7   2   7   31.57    0.66
   7  -2   7   31.33    0.71
   7   2   8    1.43    0.10
   7  -2   8    1.23    0.12
   7   2   9    0.11    0.06
   7  -2   9    0.10    0.07
   7   2  10    0.08    0.06
   7  -2  10    0.02    0.07
   7   2  11    0.08    0.07
   7  -2  11    0.11    0.09
   7   2  12    0.48    0.09
   7  -2  12    0.47    0.11
   7   2  13    0.98    0.12
   7  -2  13    1.05    0.15
   7   3 -14    0.59    0.12
  -7  -3  14    0.63    0.13
   7  -3 -14    0.60    0.14
   7   3 -13    0.13    0.10
  -7  -3  13    0.28    0.10
   7  -3 -13    0.19    0.11
   7   3 -12    0.62    0.11
  -7  -3  12    0.53    0.11
   7  -3 -12    0.80    0.14
   7   3 -11    0.33    0.07
   7   3 -11    0.31    0.09
   7  -3 -11    0.28    0.10
  -7  -3  11    0.47    0.10
   7   3 -10    1.52    0.10
   7   3 -10    1.44    0.13
   7  -3 -10    1.61    0.15
  -7  -3  10    2.00    0.15
   7   3  -9    5.63    0.23
   7   3  -9    5.19    0.17
   7  -3  -9    5.67    0.24
  -7  -3   9    5.51    0.22
  -7  -3   9    5.46    0.17
   7   3  -8    0.81    0.10
  -7  -3   8    0.52    0.08
   7  -3  -8    0.48    0.09
  -7  -3   8    0.66    0.06
   7  -3  -8    0.84    0.11
   7   3  -7   17.29    0.45
  -7  -3   7   17.61    0.39
   7  -3  -7   17.94    0.46
  -7  -3   7   17.60    0.43
   7  -3  -7   17.73    0.46
   7   3  -6    0.15    0.07
  -7  -3   6    0.06    0.04
  -7  -3   6    0.03    0.04
   7  -3  -6    0.07    0.06
  -7  -3   6    0.11    0.05
   7  -3  -6    0.03    0.05
   7   3  -5    5.75    0.21
   7   3  -5    5.81    0.18
   7  -3  -5    5.95    0.21
   7  -3  -5    6.01    0.21
  -7  -3   5    5.73    0.17
  -7  -3   5    5.82    0.18
  -7  -3   5    6.19    0.18
   7   3  -4    5.46    0.17
   7   3  -4    5.71    0.20
  -7  -3   4    5.38    0.16
   7  -3  -4    5.54    0.20
  -7  -3   4    5.62    0.17
   7  -3  -4    5.31    0.20
  -7  -3   4    5.53    0.17
  -7   3   3    0.04    0.05
   7   3  -3   -0.01    0.03
   7   3  -3    0.05    0.06
   7  -3  -3    0.01    0.06
   7  -3  -3   -0.02    0.05
  -7  -3   3    0.04    0.03
  -7  -3   3    0.03    0.03
  -7  -3   3    0.01    0.03
   7   3  -2    0.05    0.06
   7   3  -2    0.03    0.03
  -7   3   2    0.10    0.05
   7  -3  -2   -0.04    0.04
  -7  -3   2    0.07    0.03
  -7  -3   2    0.03    0.03
  -7  -3   2   -0.04    0.03
   7  -3  -2    0.00    0.04
   7   3  -1   28.85    0.57
   7   3  -1   29.45    0.65
  -7   3   1   29.31    0.64
   7   3  -1   29.20    0.58
  -7   3   1   28.84    0.64
   7  -3  -1   29.39    0.64
   7  -3  -1   27.54    0.64
  -7  -3   1   29.26    0.58
   7   3   0   27.97    0.62
  -7   3   0   27.14    0.60
   7   3   0   27.32    0.55
  -7   3   0   28.78    0.62
   7  -3   0   27.15    0.62
  -7  -3   0   27.36    0.55
   7  -3   0   27.68    0.61
  -7   3  -1   25.42    0.56
   7   3   1   25.34    0.51
   7   3   1   25.36    0.58
  -7   3  -1   26.56    0.62
   7  -3   1   25.10    0.59
   7  -3   1   24.85    0.56
  -7   3  -2    0.00    0.04
   7   3   2   -0.01    0.05
   7   3   2   -0.01    0.03
   7  -3   2    0.05    0.05
   7  -3   2   -0.01    0.04
   7   3   3    5.77    0.21
   7   3   3    5.87    0.16
  -7   3  -3    5.62    0.18
   7  -3   3    5.88    0.21
   7  -3   3    5.78    0.19
   7  -3   3    5.69    0.14
  -7   3  -4    2.60    0.12
   7   3   4    2.71    0.10
   7   3   4    2.51    0.14
   7  -3   4    2.75    0.15
   7  -3   4    2.66    0.15
  -7   3  -5   20.99    0.47
   7   3   5   21.44    0.46
   7   3   5   20.86    0.42
   7  -3   5   20.55    0.52
   7  -3   5   20.69    0.51
   7   3   6    1.55    0.07
  -7   3  -6    1.55    0.10
   7  -3   6    1.46    0.12
   7  -3   6    1.36    0.12
  -7   3  -7    0.74    0.08
   7   3   7    0.73    0.06
   7  -3   7    0.77    0.11
   7  -3   7    0.44    0.09
   7   3   8   19.93    0.45
   7  -3   8   20.39    0.53
   7   3   9    0.19    0.06
   7  -3   9    0.23    0.09
   7   3  10    0.11    0.06
   7  -3  10    0.18    0.08
   7   3  11    1.35    0.11
   7  -3  11    1.31    0.15
   7  -3  12    0.45    0.12
   7   4 -13    2.91    0.21
  -7  -4  13    2.79    0.21
   7  -4 -13    3.36    0.25
   7   4 -12    2.66    0.19
   7  -4 -12    2.54    0.20
  -7  -4  12    2.52    0.19
   7   4 -11    0.33    0.10
   7  -4 -11    0.33    0.11
  -7  -4  11    0.45    0.10
   7   4 -10    0.65    0.11
   7  -4 -10    0.77    0.12
  -7  -4  10    0.73    0.11
   7   4  -9    0.06    0.08
  -7  -4   9    0.08    0.07
   7  -4  -9    0.07    0.08
   7   4  -8    6.99    0.25
  -7  -4   8    6.88    0.24
   7  -4  -8    6.63    0.26
   7  -4  -8    6.46    0.27
   7   4  -7    0.68    0.10
   7  -4  -7    0.68    0.10
  -7  -4   7    0.65    0.06
  -7  -4   7    0.61    0.08
   7  -4  -7    0.80    0.11
   7   4  -6    7.36    0.25
   7  -4  -6    7.19    0.26
   7  -4  -6    7.43    0.26
  -7  -4   6    6.99    0.19
  -7  -4   6    7.20    0.22
  -7  -4   6    6.92    0.22
   7   4  -5    7.83    0.25
   7   4  -5    7.65    0.22
  -7  -4   5    7.46    0.20
  -7  -4   5    7.38    0.22
   7  -4  -5    7.51    0.25
  -7  -4   5    7.60    0.22
   7  -4  -5    7.46    0.26
   7   4  -4    0.46    0.08
   7   4  -4    0.38    0.05
   7  -4  -4    0.36    0.08
  -7  -4   4    0.39    0.05
  -7  -4   4    0.35    0.05
   7  -4  -4    0.24    0.07
  -7  -4   4    0.30    0.05
   7   4  -3    2.12    0.09
   7   4  -3    2.11    0.14
  -7  -4   3    2.13    0.09
   7  -4  -3    2.40    0.14
   7  -4  -3    2.06    0.14
  -7  -4   3    2.35    0.11
  -7  -4   3    2.11    0.09
   7   4  -2   12.25    0.27
   7   4  -2   12.50    0.35
   7  -4  -2   12.94    0.34
  -7  -4   2   12.31    0.27
   7  -4  -2   12.40    0.34
  -7  -4   2   12.06    0.27
   7   4  -1    9.14    0.29
  -7  -4   1    9.52    0.20
   7  -4  -1    9.91    0.28
   7  -4  -1    9.32    0.28
  -7  -4   1    9.38    0.20
   7   4   0    0.25    0.07
   7  -4   0    0.30    0.06
   7  -4   0    0.21    0.06
   7   4   1    2.22    0.14
  -7   4  -1    2.26    0.14
   7  -4   1    2.20    0.12
   7  -4   1    2.30    0.14
   7   4   2    4.06    0.18
  -7   4  -2    3.95    0.16
   7  -4   2    3.85    0.18
   7  -4   2    4.16    0.16
  -7   4  -3    0.32    0.06
   7   4   3    0.39    0.08
   7  -4   3    0.34    0.08
   7  -4   3    0.37    0.06
   7  -4   3    0.36    0.04
   7   4   4    3.27    0.10
   7   4   4    3.28    0.17
  -7   4  -4    3.17    0.14
   7  -4   4    3.20    0.17
   7  -4   4    3.47    0.17
   7   4   5    0.44    0.05
  -7   4  -5    0.38    0.06
   7  -4   5    0.37    0.08
   7  -4   5    0.54    0.10
  -7   4  -6    0.05    0.05
   7   4   6    0.09    0.04
   7  -4   6    0.02    0.06
   7  -4   6    0.02    0.07
   7  -4   7    0.18    0.09
   7  -4   7    0.12    0.08
   7   4   8    0.16    0.04
   7  -4   8    0.15    0.08
   7  -4   8    0.14    0.09
   7  -4   9    2.03    0.17
   7  -4  10   -0.01    0.09
   7  -4  11    0.20    0.10
   7  -4  12    5.29    0.28
   7   5 -12    1.85    0.17
  -7  -5  12    2.19    0.18
   7  -5 -12    2.38    0.21
   7   5 -11    0.17    0.09
  -7  -5  11    0.18    0.09
   7  -5 -11    0.21    0.11
   7   5 -10   -0.01    0.08
  -7  -5  10    0.09    0.08
   7  -5 -10    0.11    0.10
   7   5  -9    1.67    0.14
  -7  -5   9    1.92    0.15
   7  -5  -9    1.63    0.16
   7   5  -8    0.34    0.09
   7  -5  -8    0.19    0.08
  -7  -5   8    0.24    0.08
   7  -5  -8    0.23    0.10
   7   5  -7    2.28    0.16
   7  -5  -7    2.19    0.16
   7  -5  -7    2.10    0.17
  -7  -5   7    2.08    0.14
   7   5  -6    0.03    0.07
   7  -5  -6   -0.01    0.06
  -7  -5   6    0.09    0.06
   7  -5  -6    0.12    0.08
  -7  -5   6    0.14    0.06
   7   5  -5    0.70    0.10
   7  -5  -5    0.76    0.11
  -7  -5   5    0.96    0.08
  -7  -5   5    0.83    0.07
  -7  -5   5    0.90    0.08
   7  -5  -5    0.75    0.10
   7   5  -4    0.28    0.06
   7   5  -4    0.32    0.08
   7  -5  -4    0.33    0.08
   7  -5  -4    0.34    0.08
  -7  -5   4    0.39    0.05
  -7  -5   4    0.33    0.05
  -7  -5   4    0.33    0.05
   7   5  -3    0.14    0.08
   7  -5  -3    0.09    0.07
  -7  -5   3    0.00    0.04
   7  -5  -3    0.03    0.06
  -7  -5   3    0.14    0.03
  -7  -5   3    0.08    0.04
   7   5  -2   18.48    0.48
  -7  -5   2   18.19    0.39
   7  -5  -2   18.62    0.47
   7  -5  -2   17.79    0.46
   7   5  -1   30.98    0.72
  -7  -5   1   30.66    0.61
   7  -5  -1   31.33    0.70
   7  -5  -1   30.69    0.71
   7   5   0    4.24    0.20
   7  -5   0    4.13    0.19
   7  -5   0    4.22    0.18
   7   5   1   -0.02    0.07
   7  -5   1   -0.09    0.05
   7  -5   1   -0.10    0.05
   7   5   2    0.92    0.12
   7  -5   2    0.99    0.09
   7  -5   2    0.93    0.07
   7  -5   2    0.85    0.10
   7   5   3    5.68    0.24
  -7   5  -3    5.99    0.22
   7  -5   3    5.98    0.20
   7  -5   3    5.65    0.23
   7  -5   3    5.71    0.15
  -7   5  -4    1.91    0.12
   7  -5   4    2.14    0.15
   7  -5   4    2.09    0.12
   7  -5   4    1.95    0.16
   7  -5   5    4.17    0.21
   7  -5   5    4.89    0.22
   7  -5   6    2.82    0.18
   7  -5   6    2.63    0.18
   7  -5   7    0.09    0.08
   7  -5   7    0.07    0.08
   7  -5   8    3.53    0.21
   7  -5   8    3.19    0.21
   7  -5   9    0.65    0.12
   7  -5   9    0.78    0.13
   7  -5  10    0.27    0.11
   7  -5  10    0.42    0.12
   7   6 -10    0.48    0.11
  -7  -6  10    0.45    0.10
   7  -6 -10    0.06    0.12
   7   6  -9    0.31    0.10
   7  -6  -9    0.21    0.12
  -7  -6   9    0.26    0.09
   7   6  -8    0.03    0.08
   7  -6  -8   -0.07    0.07
  -7  -6   8   -0.06    0.07
   7  -6  -8   -0.14    0.09
   7   6  -7    0.42    0.10
   7  -6  -7    0.58    0.10
   7  -6  -7    0.60    0.12
  -7  -6   7    0.59    0.09
   7   6  -6    0.86    0.12
   7  -6  -6    0.92    0.12
   7  -6  -6    0.78    0.12
  -7  -6   6    0.89    0.09
   7   6  -5    2.04    0.16
   7  -6  -5    1.69    0.14
  -7  -6   5    2.04    0.12
   7  -6  -5    2.06    0.17
   7   6  -4    0.01    0.07
   7  -6  -4   -0.04    0.07
   7  -6  -4   -0.02    0.07
  -7  -6   4    0.05    0.04
   7   6  -3    0.16    0.08
   7  -6  -3    0.35    0.09
   7  -6  -3    0.25    0.08
  -7  -6   3    0.30    0.05
   7   6  -2    3.79    0.21
  -7  -6   2    4.00    0.12
   7  -6  -2    4.17    0.20
   7  -6  -2    3.57    0.19
   7   6  -1    3.66    0.21
   7  -6  -1    3.61    0.18
   7  -6  -1    3.61    0.19
   7   6   0    0.92    0.12
   7  -6   0    1.02    0.12
   7  -6   0    0.79    0.10
   7   6   1    1.52    0.15
   7  -6   1    1.21    0.12
   7  -6   1    1.32    0.11
   7   6   2    0.21    0.09
   7  -6   2    0.12    0.08
   7  -6   2    0.24    0.07
   7  -6   3    2.03    0.13
   7  -6   3    2.17    0.17
   7  -6   4    0.39    0.07
   7  -6   4    0.31    0.09
   7  -6   4    0.33    0.09
   7  -6   5    0.27    0.09
   7  -6   5    0.31    0.10
   7  -6   6    1.68    0.16
   7  -6   6    1.19    0.14
   7  -6   7    0.21    0.10
   7  -6   7    0.12    0.09
   7  -6   8    0.12    0.09
   7  -6   8   -0.04    0.09
   7  -6   9    0.56    0.13
   7  -6   9    0.72    0.13
   7   7  -8    0.12    0.10
  -7  -7   8    0.20    0.09
   7  -7  -8    0.31    0.12
   7  -7  -8    0.13    0.09
   7   7  -7    0.03    0.09
   7  -7  -7    0.00    0.10
   7  -7  -7    0.07    0.08
   7   7  -6    0.20    0.09
   7  -7  -6    0.08    0.10
   7  -7  -6    0.28    0.09
   7   7  -5    0.10    0.09
   7  -7  -5    0.02    0.08
   7  -7  -5    0.11    0.10
   7   7  -4    0.01    0.09
   7  -7  -4   -0.07    0.08
   7  -7  -4    0.09    0.07
   7   7  -3    0.04    0.09
   7  -7  -3    0.10    0.08
   7  -7  -3    0.02    0.08
   7   7  -2    1.29    0.15
   7  -7  -2    1.22    0.13
   7  -7  -2    1.26    0.13
   7   7  -1    0.89    0.13
   7  -7  -1    1.15    0.13
   7  -7  -1    0.95    0.11
   7   7   0    3.53    0.22
   7  -7   0    3.02    0.18
   7  -7   0    3.34    0.19
   7  -7   1    0.46    0.09
   7  -7   1    0.56    0.10
   7  -7   2   -0.04    0.07
   7  -7   2    0.03    0.06
   7  -7   3    0.45    0.11
   7  -7   3    0.61    0.11
   7  -7   4    0.91    0.13
   7  -7   4    1.21    0.15
   7  -7   5    0.53    0.12
   7  -7   5    0.34    0.10
   7  -7   6    0.89    0.13
   7  -7   6    0.80    0.13
   7  -7   7    0.52    0.12
   7  -7   7    0.21    0.10
  -7  -7  -7    0.48    0.13
   7   8  -4    0.62    0.13
   7  -8  -4    0.57    0.12
   7   8  -3    0.26    0.12
   7  -8  -3    0.37    0.11
   7  -8  -2    0.45    0.11
   7  -8  -2    0.33    0.10
   7  -8  -1    2.12    0.17
   7  -8  -1    1.76    0.16
   7  -8   0    1.28    0.15
  -7  -8  -1    0.46    0.10
   7  -8   1    0.42    0.11
  -7  -8  -2    0.37    0.10
   7  -8   2    0.51    0.11
   7  -8   2    0.40    0.11
   7  -8   3    0.01    0.08
   7  -8   3    0.09    0.09
  -7  -8  -3   -0.06    0.08
  -8   0  15   -0.22    0.08
   8   0 -15    0.03    0.09
  -8   0  14    1.95    0.19
   8   0 -14    1.68    0.16
   8   0 -13    0.07    0.08
  -8   0  13   -0.03    0.08
   8   0 -12    9.60    0.31
  -8   0  12    9.62    0.33
  -8   0  11    0.00    0.07
   8   0 -11    0.05    0.07
  -8   0  10    0.21    0.07
   8   0 -10   -0.03    0.06
  -8   0   9    0.03    0.06
   8   0  -9   -0.06    0.06
   8   0  -8    2.19    0.13
  -8   0   8    2.04    0.14
   8   0  -7   -0.10    0.05
   8   0  -7    0.00    0.05
  -8   0   7   -0.07    0.05
   8   0  -6    0.18    0.06
   8   0  -6    0.18    0.06
  -8   0   6    0.34    0.06
   8   0  -5   -0.02    0.04
  -8   0   5    0.02    0.04
  -8   0   5    0.08    0.05
   8   0  -5    0.06    0.05
  -8   0   4    0.17    0.05
   8   0  -4    0.13    0.06
   8   0  -4    0.25    0.05
  -8   0   4    0.27    0.05
   8   0  -4    0.18    0.05
   8   0  -3    0.01    0.05
   8   0  -3   -0.05    0.03
  -8   0   3    0.00    0.04
  -8   0   3    0.02    0.04
   8   0  -3   -0.09    0.04
   8   0  -2   38.91    0.82
  -8   0   2   38.86    0.82
   8   0  -2   39.50    0.82
   8   0  -2   39.25    0.81
  -8   0   1    0.02    0.04
  -8   0   1    0.00    0.04
   8   0  -1   -0.04    0.04
   8   0  -1   -0.04    0.04
   8   0  -1    0.00    0.05
  -8   0   0   13.81    0.34
   8   0   0   13.29    0.33
   8   0   0   13.60    0.33
  -8   0   0   13.57    0.33
   8   0   1    0.26    0.06
   8   0   1    0.01    0.04
  -8   0  -1    0.07    0.04
  -8   0  -1    0.02    0.04
   8   0   2  165.10    3.25
   8   0   2  165.86    3.23
  -8   0  -2  168.99    3.25
  -8   0  -2  173.03    3.23
   8   0   3   -0.05    0.04
  -8   0  -3   -0.01    0.04
   8   0   3    0.00    0.04
   8   0   4    3.86    0.16
  -8   0  -4    4.02    0.14
   8   0   4    3.80    0.13
   8   0   4    3.73    0.14
   8   0   5    0.00    0.04
  -8   0  -5   -0.05    0.04
   8   0   5   -0.01    0.05
   8   0   5   -0.01    0.04
  -8   0  -6  133.59    2.61
   8   0   6  136.76    2.63
  -8   0  -7   -0.02    0.05
   8   0   7    0.01    0.06
  -8   0  -8   16.37    0.39
   8   0   8   17.28    0.43
  -8   0  -9   -0.04    0.05
   8   0   9   -0.09    0.06
   8   0  10    0.26    0.08
   8   0  11    0.02    0.07
   8   0  12    0.91    0.12
   8   0  13   -0.07    0.09
   8   1 -14    0.34    0.09
  -8   1  14    0.42    0.11
   8  -1 -14    0.46    0.12
  -8  -1  14    0.39    0.11
  -8   1  13    0.83    0.13
   8   1 -13    0.64    0.10
   8  -1 -13    0.76    0.12
  -8  -1  13    0.45    0.11
   8   1 -12    1.74    0.14
  -8   1  12    1.39    0.14
   8  -1 -12    2.04    0.16
  -8  -1  12    2.06    0.17
  -8   1  11    0.00    0.07
   8   1 -11    0.09    0.06
  -8  -1  11    0.16    0.08
   8  -1 -11    0.11    0.08
  -8   1  10    0.81    0.11
   8   1 -10    0.69    0.09
   8  -1 -10    0.65    0.10
  -8  -1  10    0.73    0.10
  -8   1   9    1.13    0.12
   8   1  -9    1.43    0.11
  -8  -1   9    1.13    0.11
   8  -1  -9    1.12    0.11
   8   1  -8   16.18    0.40
  -8   1   8   16.54    0.43
   8  -1  -8   16.94    0.44
   8  -1  -8   16.41    0.43
  -8  -1   8   16.60    0.43
   8   1  -7    6.77    0.21
   8  -1  -7    6.79    0.23
  -8  -1   7    6.97    0.23
   8  -1  -7    7.01    0.24
   8   1  -6    1.81    0.11
   8   1  -6    1.80    0.11
   8  -1  -6    1.56    0.12
  -8  -1   6    1.67    0.10
  -8  -1   6    1.63    0.11
   8  -1  -6    1.56    0.12
   8   1  -5    1.46    0.10
   8   1  -5    1.51    0.10
   8   1  -5    1.47    0.10
  -8  -1   5    1.66    0.10
  -8  -1   5    1.47    0.09
  -8  -1   5    1.50    0.10
   8  -1  -5    1.69    0.11
   8  -1  -5    1.55    0.11
   8   1  -4    0.51    0.06
  -8   1   4    0.81    0.08
   8   1  -4    0.72    0.07
   8   1  -4    0.74    0.08
   8   1  -4    0.44    0.07
   8  -1  -4    0.70    0.08
  -8  -1   4    0.82    0.07
  -8  -1   4    0.64    0.06
  -8  -1   4    0.53    0.07
   8  -1  -4    0.51    0.07
   8   1  -3    5.58    0.17
  -8   1   3    5.78    0.19
   8   1  -3    5.37    0.18
   8   1  -3    5.36    0.18
  -8   1   3    5.71    0.19
   8   1  -3    5.65    0.19
   8  -1  -3    5.35    0.19
   8  -1  -3    5.68    0.19
  -8  -1   3    5.67    0.17
   8  -1  -3    5.51    0.18
  -8  -1   3    5.53    0.18
   8   1  -2    3.09    0.14
  -8   1   2    3.50    0.14
   8   1  -2    3.37    0.12
   8   1  -2    3.19    0.13
   8   1  -2    3.21    0.14
  -8   1   2    3.06    0.14
  -8  -1   2    3.12    0.12
  -8  -1   2    3.16    0.13
   8  -1  -2    2.90    0.14
   8  -1  -2    3.11    0.14
   8   1  -1   12.93    0.30
  -8   1   1   13.17    0.33
   8   1  -1   13.08    0.32
  -8   1   1   13.31    0.33
   8   1  -1   13.02    0.33
   8  -1  -1   12.89    0.33
   8  -1  -1   13.21    0.33
  -8  -1   1   12.80    0.31
  -8  -1   1   13.36    0.33
  -8   1   0    6.65    0.20
  -8   1   0    7.29    0.21
   8   1   0    6.98    0.21
   8   1   0    6.88    0.20
   8  -1   0    6.92    0.21
  -8  -1   0    6.61    0.21
   8  -1   0    6.76    0.21
   8  -1   0    6.94    0.19
  -8  -1   0    6.86    0.19
  -8  -1   0    7.05    0.21
  -8   1  -1    3.34    0.14
   8   1   1    3.49    0.13
   8   1   1    3.50    0.14
  -8   1  -1    3.28    0.14
   8  -1   1    3.66    0.15
  -8  -1  -1    3.55    0.13
   8  -1   1    3.38    0.12
  -8  -1  -1    3.54    0.15
   8  -1   1    3.51    0.15
  -8  -1  -1    3.43    0.14
   8   1   2   53.59    1.09
   8   1   2   53.14    1.09
  -8   1  -2   54.03    1.10
  -8  -1  -2   55.48    1.10
   8  -1   2   55.12    1.07
   8  -1   2   52.10    1.11
  -8   1  -3    5.25    0.18
   8   1   3    5.48    0.18
   8   1   3    5.27    0.15
   8   1   3    5.01    0.17
   8  -1   3    5.69    0.20
  -8  -1  -3    5.46    0.18
   8  -1   3    5.30    0.15
   8   1   4    0.14    0.05
   8   1   4    0.05    0.04
   8   1   4    0.13    0.05
   8  -1   4    0.09    0.05
   8  -1   4    0.16    0.04
   8  -1   4    0.07    0.06
  -8  -1  -4    0.24    0.06
   8   1   5    0.31    0.05
   8   1   5    0.29    0.06
   8   1   5    0.18    0.06
   8  -1   5    0.23    0.04
   8  -1   5    0.22    0.06
   8  -1   5    0.32    0.07
  -8  -1  -5    0.21    0.06
   8   1   6   17.64    0.41
  -8   1  -6   17.54    0.38
  -8  -1  -6   18.41    0.45
   8  -1   6   17.08    0.45
   8  -1   6   17.66    0.43
  -8   1  -7   25.91    0.55
   8   1   7   26.36    0.58
   8  -1   7   26.77    0.61
  -8   1  -8    0.06    0.04
   8   1   8    0.08    0.06
   8  -1   8    0.13    0.07
   8   1   9    1.59    0.13
   8  -1   9    1.68    0.14
   8   1  10    1.32    0.12
   8  -1  10    1.26    0.13
   8   1  11   -0.02    0.07
   8  -1  11   -0.04    0.08
   8   1  12    1.77    0.15
   8  -1  12    1.79    0.17
   8   1  13    0.51    0.11
   8  -1  13    0.57    0.12
  -8   2  14    0.03    0.10
   8  -2 -14   -0.12    0.10
  -8  -2  14    0.03    0.09
  -8   2  13    0.79    0.13
  -8  -2  13    0.68    0.11
   8  -2 -13    0.82    0.13
   8   2 -12    0.30    0.07
  -8   2  12    0.41    0.10
   8  -2 -12    0.27    0.10
  -8  -2  12    0.20    0.09
   8   2 -11    1.80    0.12
  -8  -2  11    1.81    0.15
   8  -2 -11    1.92    0.16
   8   2 -10   15.27    0.39
  -8  -2  10   15.89    0.44
   8  -2 -10   16.24    0.45
   8   2  -9    7.85    0.24
   8   2  -9    8.12    0.28
   8  -2  -9    7.60    0.28
  -8  -2   9    7.66    0.26
   8   2  -8    2.76    0.14
   8   2  -8    3.12    0.17
  -8  -2   8    2.85    0.15
  -8  -2   8    2.86    0.13
   8  -2  -8    3.04    0.17
   8  -2  -8    2.77    0.17
   8   2  -7   -0.02    0.04
   8   2  -7    0.02    0.06
   8  -2  -7   -0.11    0.06
   8  -2  -7    0.08    0.06
  -8  -2   7    0.00    0.04
  -8  -2   7    0.01    0.05
   8   2  -6   23.49    0.53
   8   2  -6   23.82    0.56
  -8  -2   6   23.64    0.54
   8  -2  -6   23.38    0.56
  -8  -2   6   23.95    0.52
  -8  -2   6   24.83    0.55
   8  -2  -6   23.62    0.57
   8   2  -5    5.85    0.18
   8   2  -5    5.46    0.20
   8   2  -5    5.66    0.18
  -8  -2   5    5.57    0.18
  -8  -2   5    6.03    0.18
   8  -2  -5    5.91    0.21
  -8  -2   5    5.75    0.18
   8  -2  -5    6.17    0.22
   8   2  -4    4.37    0.18
   8   2  -4    4.39    0.15
   8   2  -4    4.19    0.15
   8  -2  -4    4.31    0.18
  -8  -2   4    4.95    0.16
   8  -2  -4    4.40    0.18
  -8  -2   4    4.19    0.15
  -8  -2   4    4.51    0.16
   8   2  -3   48.58    1.00
  -8   2   3   52.13    1.07
   8   2  -3   50.03    1.04
   8   2  -3   50.25    1.00
  -8  -2   3   48.96    1.01
   8  -2  -3   48.84    1.04
  -8  -2   3   48.87    1.00
   8  -2  -3   50.56    1.04
  -8  -2   3   49.75    0.99
  -8   2   2    7.80    0.24
   8   2  -2    7.64    0.20
   8   2  -2    7.99    0.24
   8   2  -2    7.97    0.21
   8  -2  -2    7.92    0.24
  -8  -2   2    7.86    0.21
   8  -2  -2    7.88    0.24
  -8  -2   2    7.68    0.22
   8   2  -1    0.14    0.04
   8   2  -1    0.19    0.03
  -8   2   1    0.20    0.06
  -8   2   1    0.15    0.05
   8   2  -1    0.24    0.06
   8  -2  -1    0.18    0.06
  -8  -2   1    0.20    0.04
  -8  -2   1    0.27    0.05
   8  -2  -1    0.18    0.05
   8   2   0   11.08    0.30
  -8   2   0   11.17    0.29
   8   2   0   10.98    0.24
  -8   2   0   11.20    0.30
   8   2   0   10.92    0.27
  -8  -2   0   11.31    0.29
  -8  -2   0   10.73    0.26
   8  -2   0   11.02    0.31
   8  -2   0   11.11    0.30
   8   2   1    0.42    0.03
   8   2   1    0.47    0.07
  -8   2  -1    0.53    0.07
  -8   2  -1    0.41    0.07
   8   2   1    0.35    0.05
   8  -2   1    0.36    0.06
   8  -2   1    0.35    0.06
   8   2   2    0.42    0.07
   8   2   2    0.57    0.04
  -8   2  -2    0.50    0.07
   8   2   2    0.61    0.06
   8  -2   2    0.31    0.06
   8  -2   2    0.61    0.05
   8  -2   2    0.67    0.08
  -8   2  -3   10.40    0.28
   8   2   3   10.50    0.26
   8   2   3   10.19    0.23
   8   2   3   10.80    0.29
   8  -2   3   10.28    0.24
   8  -2   3   10.85    0.31
   8   2   4    3.48    0.15
   8   2   4    3.37    0.10
   8   2   4    3.51    0.13
  -8   2  -4    3.85    0.17
   8  -2   4    3.28    0.16
   8  -2   4    3.36    0.10
   8   2   5    0.19    0.06
   8   2   5    0.20    0.05
   8   2   5    0.15    0.04
   8  -2   5    0.18    0.07
   8  -2   5    0.14    0.06
   8   2   6    0.79    0.06
   8  -2   6    0.64    0.10
   8  -2   6    0.67    0.09
   8   2   7   17.18    0.39
   8  -2   7   16.73    0.46
   8  -2   7   16.68    0.44
   8   2   8    8.37    0.24
   8  -2   8    8.72    0.29
   8   2   9    1.75    0.12
   8  -2   9    1.54    0.14
   8   2  10    0.45    0.08
   8  -2  10    0.49    0.10
   8   2  11    0.10    0.07
   8  -2  11    0.14    0.09
   8   2  12    0.41    0.09
   8  -2  12    0.51    0.12
   8   2  13    3.03    0.22
   8  -2  13    3.25    0.24
   8   3 -14    0.18    0.11
   8  -3 -14    0.16    0.12
  -8  -3  14    0.35    0.11
   8   3 -13    0.17    0.11
  -8  -3  13    0.03    0.09
   8  -3 -13   -0.05    0.11
   8   3 -12    1.97    0.17
   8  -3 -12    1.84    0.17
  -8  -3  12    1.65    0.15
   8   3 -11    0.20    0.09
   8   3 -11    0.17    0.07
  -8  -3  11    0.22    0.08
   8  -3 -11    0.19    0.10
   8   3 -10   11.33    0.29
   8   3 -10   11.86    0.36
  -8  -3  10   11.25    0.35
   8  -3 -10   11.31    0.37
   8   3  -9    0.98    0.12
   8   3  -9    1.04    0.08
   8  -3  -9    1.15    0.13
   8  -3  -9    0.87    0.12
  -8  -3   9    1.17    0.11
   8   3  -8    0.76    0.10
   8  -3  -8    0.83    0.11
   8  -3  -8    0.72    0.10
  -8  -3   8    0.85    0.07
  -8  -3   8    0.58    0.09
   8   3  -7   17.05    0.45
  -8  -3   7   16.97    0.39
   8  -3  -7   16.56    0.45
  -8  -3   7   17.07    0.42
   8  -3  -7   17.23    0.46
   8   3  -6    0.07    0.07
   8  -3  -6    0.04    0.06
  -8  -3   6    0.11    0.05
   8  -3  -6   -0.03    0.07
  -8  -3   6    0.02    0.04
  -8  -3   6   -0.02    0.04
   8   3  -5   -0.01    0.04
   8   3  -5   -0.01    0.06
  -8  -3   5   -0.03    0.03
   8  -3  -5   -0.01    0.05
  -8  -3   5   -0.04    0.03
  -8  -3   5   -0.01    0.04
   8  -3  -5    0.04    0.06
   8   3  -4    0.43    0.08
   8   3  -4    0.33    0.05
  -8  -3   4    0.29    0.05
   8  -3  -4    0.26    0.07
  -8  -3   4    0.30    0.05
  -8  -3   4    0.43    0.05
   8  -3  -4    0.20    0.06
   8   3  -3    2.48    0.14
   8   3  -3    2.21    0.09
  -8  -3   3    1.99    0.10
   8  -3  -3    2.39    0.14
  -8  -3   3    2.18    0.09
  -8  -3   3    2.16    0.09
   8  -3  -3    2.32    0.14
   8   3  -2    1.60    0.07
   8   3  -2    1.53    0.08
   8   3  -2    1.55    0.12
   8  -3  -2    1.57    0.12
  -8  -3   2    1.66    0.07
  -8  -3   2    1.76    0.08
  -8  -3   2    1.60    0.10
   8  -3  -2    1.72    0.12
   8   3  -1    6.68    0.17
   8   3  -1    6.49    0.16
   8   3  -1    6.57    0.23
  -8  -3   1    6.46    0.17
  -8  -3   1    7.21    0.23
   8  -3  -1    6.68    0.22
   8   3   0    7.22    0.24
   8   3   0    7.09    0.15
   8   3   0    6.75    0.17
  -8  -3   0    7.00    0.17
   8  -3   0    6.94    0.24
   8  -3   0    7.02    0.22
   8   3   1    6.91    0.17
   8   3   1    6.76    0.23
   8  -3   1    6.83    0.22
   8  -3   1    6.85    0.24
   8   3   2    2.26    0.09
  -8   3  -2    2.46    0.14
   8   3   2    2.27    0.13
   8  -3   2    2.24    0.13
   8  -3   2    2.04    0.14
  -8   3  -3   13.08    0.34
   8   3   3   11.65    0.28
   8   3   3   11.73    0.33
   8  -3   3   11.22    0.25
   8  -3   3   11.37    0.34
   8   3   4    1.08    0.07
   8   3   4    1.00    0.10
  -8   3  -4    1.03    0.10
   8  -3   4    0.68    0.09
   8   3   5    7.79    0.22
   8   3   5    8.10    0.18
   8   3   5    8.03    0.26
   8  -3   5    8.14    0.28
   8  -3   5    8.56    0.27
   8   3   6    1.47    0.07
   8   3   6    1.41    0.10
   8  -3   6    1.70    0.14
   8  -3   6    1.40    0.13
   8   3   7    0.21    0.05
   8  -3   7    0.08    0.07
   8  -3   7    0.23    0.09
   8   3   8    0.01    0.04
   8  -3   8    0.00    0.07
   8  -3   8    0.05    0.07
   8   3   9    0.80    0.08
   8  -3   9    0.50    0.11
   8  -3   9    0.65    0.11
   8   3  10    0.00    0.05
   8  -3  10    0.05    0.09
   8  -3  11    3.19    0.22
   8  -3  12    0.45    0.12
   8   4 -13    0.55    0.13
   8  -4 -13    0.74    0.15
  -8  -4  13    0.45    0.11
   8   4 -12    2.47    0.19
   8  -4 -12    2.85    0.22
  -8  -4  12    2.76    0.19
   8   4 -11    1.44    0.15
  -8  -4  11    1.38    0.14
   8  -4 -11    1.31    0.16
   8   4 -10    0.30    0.10
  -8  -4  10    0.38    0.09
   8  -4 -10    0.42    0.12
   8   4  -9    1.23    0.14
   8  -4  -9    1.17    0.13
   8  -4  -9    1.26    0.14
  -8  -4   9    1.38    0.12
   8   4  -8    1.19    0.13
   8  -4  -8    1.05    0.13
   8  -4  -8    0.92    0.12
  -8  -4   8    1.11    0.11
   8   4  -7    0.03    0.07
   8  -4  -7    0.05    0.08
  -8  -4   7    0.06    0.05
  -8  -4   7    0.04    0.04
   8  -4  -7    0.04    0.07
   8   4  -6   12.50    0.36
  -8  -4   6   12.26    0.30
   8  -4  -6   12.79    0.38
  -8  -4   6   12.04    0.32
  -8  -4   6   12.78    0.32
   8  -4  -6   12.27    0.37
   8   4  -5    0.03    0.05
   8   4  -5   -0.04    0.07
  -8  -4   5   -0.01    0.04
  -8  -4   5    0.03    0.04
   8  -4  -5    0.07    0.06
   8  -4  -5   -0.04    0.07
  -8  -4   5    0.06    0.04
   8   4  -4    0.02    0.06
   8   4  -4   -0.02    0.04
  -8  -4   4   -0.03    0.03
   8  -4  -4    0.01    0.06
  -8  -4   4    0.05    0.04
  -8  -4   4   -0.06    0.03
   8  -4  -4    0.02    0.06
   8   4  -3    3.58    0.12
   8   4  -3    3.84    0.18
  -8  -4   3    3.75    0.12
  -8  -4   3    3.42    0.14
   8  -4  -3    3.69    0.18
   8  -4  -3    4.09    0.18
  -8  -4   3    3.68    0.12
   8   4  -2    0.73    0.06
   8   4  -2    0.69    0.09
  -8  -4   2    0.77    0.05
   8  -4  -2    1.00    0.10
  -8  -4   2    0.82    0.06
   8  -4  -2    0.84    0.10
   8   4  -1    5.63    0.22
  -8  -4   1    5.61    0.14
   8  -4  -1    5.80    0.21
   8  -4  -1    5.47    0.22
   8   4   0    6.67    0.25
   8  -4   0    7.39    0.23
   8  -4   0    6.87    0.24
   8   4   1    0.48    0.09
   8  -4   1    0.54    0.09
   8  -4   1    0.50    0.08
   8   4   2    0.05    0.07
   8  -4   2    0.15    0.06
   8  -4   2    0.27    0.08
   8   4   3    0.95    0.11
   8   4   3    1.11    0.06
   8  -4   3    1.19    0.12
   8  -4   3    1.27    0.10
   8   4   4    4.61    0.13
   8   4   4    4.53    0.21
   8  -4   4    4.51    0.21
   8   4   5    0.15    0.04
   8  -4   5    0.10    0.07
   8  -4   5    0.07    0.07
   8   4   6    0.06    0.04
   8  -4   6    0.04    0.07
   8  -4   6   -0.01    0.07
   8   4   7    2.81    0.13
   8  -4   7    3.21    0.20
   8  -4   7    2.96    0.18
   8  -4   8    0.04    0.08
   8  -4   8   -0.04    0.08
   8  -4   9    0.31    0.11
   8  -4   9    0.22    0.09
   8  -4  10    3.96    0.25
   8  -4  10    4.29    0.24
   8  -4  11   -0.05    0.09
   8  -4  11    0.05    0.10
   8   5 -12    0.19    0.10
   8  -5 -12    0.05    0.12
  -8  -5  12    0.23    0.10
   8   5 -11    0.20    0.10
  -8  -5  11    0.25    0.09
   8  -5 -11    0.29    0.12
   8   5 -10    1.65    0.16
  -8  -5  10    1.97    0.16
   8  -5 -10    1.58    0.18
   8   5  -9    0.51    0.11
   8  -5  -9    0.54    0.11
   8  -5  -9    0.57    0.13
  -8  -5   9    0.49    0.09
   8   5  -8    3.90    0.21
   8  -5  -8    4.40    0.24
  -8  -5   8    4.24    0.19
   8  -5  -8    4.26    0.22
   8   5  -7    1.15    0.13
   8  -5  -7    1.03    0.13
  -8  -5   7    1.11    0.10
   8  -5  -7    1.20    0.13
   8   5  -6    0.29    0.09
   8  -5  -6    0.20    0.09
   8  -5  -6    0.24    0.08
  -8  -5   6    0.22    0.06
   8   5  -5    0.20    0.08
   8  -5  -5    0.37    0.09
  -8  -5   5    0.38    0.06
   8  -5  -5    0.24    0.09
   8   5  -4    0.53    0.10
   8   5  -4    0.34    0.06
   8  -5  -4    0.39    0.09
  -8  -5   4    0.41    0.06
   8  -5  -4    0.46    0.09
  -8  -5   4    0.38    0.06
   8   5  -3    1.64    0.14
  -8  -5   3    1.76    0.09
   8  -5  -3    1.93    0.15
   8  -5  -3    1.92    0.15
  -8  -5   3    1.80    0.08
   8   5  -2    9.92    0.32
  -8  -5   2    9.78    0.23
   8  -5  -2   10.22    0.32
   8  -5  -2    9.94    0.31
   8   5  -1    7.20    0.27
   8  -5  -1    7.43    0.26
   8  -5  -1    6.98    0.25
   8   5   0    1.16    0.13
   8  -5   0    1.33    0.12
   8  -5   0    1.02    0.11
   8   5   1    2.08    0.16
   8  -5   1    1.94    0.14
   8  -5   1    2.11    0.15
   8   5   2    0.78    0.11
   8  -5   2    0.84    0.11
   8  -5   2    1.03    0.10
   8   5   3   -0.16    0.07
   8  -5   3    0.06    0.07
   8  -5   3    0.02    0.05
   8  -5   4    2.40    0.17
   8  -5   4    2.09    0.16
   8  -5   5    3.61    0.19
   8  -5   5    3.23    0.20
   8  -5   6    0.10    0.08
   8  -5   6   -0.08    0.07
   8  -5   7   -0.01    0.07
   8  -5   7    0.24    0.10
   8  -5   8    1.24    0.15
   8  -5   8    1.40    0.15
   8  -5   9   -0.18    0.07
   8  -5   9    0.06    0.10
   8  -5  10    0.45    0.13
   8  -5  10    0.56    0.13
   8   6 -10    0.16    0.10
   8  -6 -10    0.07    0.12
  -8  -6  10    0.02    0.08
   8   6  -9    0.08    0.10
   8  -6  -9    0.19    0.10
  -8  -6   9    0.14    0.08
   8  -6  -9    0.19    0.12
   8   6  -8    0.66    0.12
   8  -6  -8    0.41    0.12
  -8  -6   8    0.67    0.10
   8  -6  -8    0.63    0.11
   8   6  -7    0.40    0.10
  -8  -6   7    0.35    0.08
   8  -6  -7    0.51    0.11
   8  -6  -7    0.51    0.12
   8   6  -6    0.05    0.08
   8  -6  -6    0.06    0.08
  -8  -6   6    0.09    0.06
   8  -6  -6    0.02    0.09
   8   6  -5    3.06    0.19
   8  -6  -5    2.64    0.19
  -8  -6   5    3.03    0.14
   8  -6  -5    2.74    0.18
   8   6  -4    3.42    0.20
   8  -6  -4    3.34    0.19
   8  -6  -4    3.36    0.20
  -8  -6   4    3.49    0.14
   8   6  -3    4.11    0.22
   8  -6  -3    4.22    0.21
  -8  -6   3    3.94    0.15
   8  -6  -3    3.97    0.20
   8   6  -2    0.72    0.12
   8  -6  -2    0.97    0.12
   8  -6  -2    0.60    0.10
   8   6  -1    0.03    0.09
   8  -6  -1    0.15    0.08
   8  -6  -1    0.10    0.07
   8   6   0    2.31    0.18
   8  -6   0    2.62    0.17
   8  -6   0    2.16    0.16
   8   6   1    1.36    0.14
   8  -6   1    1.62    0.13
   8  -6   1    1.47    0.14
   8   6   2    0.25    0.10
   8  -6   2    0.25    0.07
   8  -6   2    0.17    0.08
   8  -6   3    0.53    0.11
   8  -6   3    0.72    0.09
   8  -6   4    2.63    0.19
   8  -6   4    2.49    0.14
   8  -6   4    2.85    0.19
   8  -6   5    0.89    0.13
   8  -6   5    0.68    0.11
   8  -6   6    0.04    0.09
   8  -6   6    0.28    0.10
   8  -6   7   -0.03    0.08
   8  -6   7   -0.02    0.08
   8  -6   8    0.49    0.12
   8  -6   8    0.38    0.11
   8   7  -8   -0.03    0.09
   8  -7  -8   -0.05    0.11
   8  -7  -8    0.05    0.09
   8   7  -7   -0.09    0.09
   8  -7  -7   -0.15    0.09
   8  -7  -7    0.01    0.09
   8   7  -6    0.13    0.09
   8  -7  -6   -0.03    0.08
   8  -7  -6    0.02    0.09
   8   7  -5    0.01    0.09
   8  -7  -5    0.12    0.08
   8  -7  -5   -0.09    0.08
   8   7  -4    0.34    0.11
   8  -7  -4    0.25    0.10
   8  -7  -4    0.24    0.09
   8   7  -3    1.75    0.17
   8  -7  -3    1.58    0.15
   8  -7  -3    1.75    0.16
   8   7  -2    1.55    0.17
   8  -7  -2    1.33    0.14
   8  -7  -2    1.23    0.13
   8   7  -1    5.06    0.26
   8  -7  -1    5.36    0.25
   8  -7  -1    5.10    0.23
   8   7   0    0.48    0.13
   8  -7   0    0.40    0.10
   8  -7   0    0.40    0.09
   8  -7   1    0.09    0.09
   8  -7   1    0.02    0.07
   8  -7   2   -0.06    0.06
   8  -7   2   -0.07    0.07
   8  -7   3    0.17    0.09
   8  -7   3    0.24    0.09
   8  -7   4    0.09    0.09
   8  -7   4    0.14    0.09
   8  -7   5    1.57    0.16
   8  -7   5    1.83    0.17
   8  -7   6    0.39    0.12
   8  -7   6    0.35    0.10
   8   8  -3    0.11    0.11
   8  -8  -3   -0.05    0.09
   8  -8  -3    0.03    0.09
   8   8  -2    2.96    0.23
   8  -8  -2    2.15    0.18
   8  -8  -2    2.09    0.17
   8  -8  -1    1.75    0.17
   8  -8  -1    1.57    0.15
   8  -8   0    0.25    0.10
  -8  -8  -1    0.15    0.09
   8  -8   1    0.14    0.10
  -9   0  14    0.93    0.14
   9   0 -14    0.89    0.13
   9   0 -13   -0.06    0.08
  -9   0  13    0.01    0.09
  -9   0  12    0.43    0.10
   9   0 -12    0.28    0.09
  -9   0  11   -0.01    0.07
   9   0 -11    0.00    0.07
   9   0 -10   26.49    0.63
  -9   0  10   27.25    0.65
   9   0  -9   -0.05    0.06
  -9   0   9   -0.02    0.06
   9   0  -8   11.22    0.32
  -9   0   8   11.28    0.33
   9   0  -7    0.02    0.05
  -9   0   7   -0.09    0.05
   9   0  -7   -0.01    0.06
   9   0  -6   -0.05    0.05
   9   0  -6   -0.04    0.05
   9   0  -5    0.06    0.05
   9   0  -5    0.01    0.05
  -9   0   4    0.97    0.09
   9   0  -4    1.05    0.10
   9   0  -4    0.89    0.09
   9   0  -4    1.23    0.14
   9   0  -3   -0.02    0.04
   9   0  -3   -0.01    0.05
  -9   0   3    0.01    0.04
   9   0  -3    0.00    0.04
   9   0  -2   69.00    1.37
   9   0  -2   69.28    1.39
  -9   0   2   68.07    1.38
   9   0  -2   69.21    1.39
   9   0  -2   69.05    1.39
  -9   0   1    0.04    0.04
   9   0  -1   -0.06    0.04
   9   0  -1   -0.05    0.05
   9   0  -1    0.02    0.04
   9   0   0    7.34    0.22
  -9   0   0    7.49    0.22
   9   0   0    6.89    0.21
   9   0   1   -0.03    0.04
   9   0   1    0.03    0.04
  -9   0  -1    0.00    0.04
   9   0   2   27.99    0.60
   9   0   2   27.55    0.62
   9   0   3   -0.05    0.05
  -9   0  -3    0.00    0.04
   9   0   3   -0.03    0.04
   9   0   4    2.02    0.12
   9   0   4    1.79    0.10
   9   0   4    1.68    0.10
  -9   0  -4    1.93    0.10
   9   0   5   -0.06    0.05
   9   0   5   -0.03    0.04
  -9   0  -5    0.03    0.04
   9   0   5   -0.05    0.04
  -9   0  -6    6.67    0.20
   9   0   6    6.60    0.22
   9   0   6    6.79    0.24
  -9   0  -7    0.06    0.05
   9   0   7    0.11    0.06
  -9   0  -8   15.79    0.38
   9   0   8   15.62    0.41
   9   0   9   -0.11    0.06
   9   0  10    1.02    0.12
   9   0  11    0.03    0.07
   9   0  12    0.31    0.10
   9   0  13   -0.12    0.09
  -9   1  14    0.23    0.11
   9   1 -14    0.37    0.09
   9  -1 -14    0.16    0.11
  -9  -1  14    0.25    0.10
   9   1 -13    1.04    0.12
  -9   1  13    1.63    0.17
  -9  -1  13    0.90    0.13
   9  -1 -13    1.05    0.14
   9   1 -12    0.11    0.08
  -9   1  12    0.12    0.09
  -9  -1  12    0.10    0.08
   9  -1 -12   -0.04    0.09
  -9   1  11   18.04    0.50
   9   1 -11   18.78    0.47
   9  -1 -11   18.90    0.50
  -9  -1  11   18.08    0.50
  -9   1  10    0.13    0.08
   9   1 -10    0.21    0.07
   9  -1 -10    0.02    0.08
  -9  -1  10    0.02    0.07
   9   1  -9    4.43    0.19
  -9   1   9    3.98    0.20
   9  -1  -9    4.09    0.20
  -9  -1   9    4.70    0.20
   9   1  -8    5.01    0.19
   9  -1  -8    4.95    0.21
   9  -1  -8    5.26    0.22
  -9  -1   8    4.87    0.20
   9   1  -7    0.80    0.09
   9  -1  -7    0.65    0.09
  -9  -1   7    0.58    0.08
   9  -1  -7    0.56    0.09
   9   1  -6   14.31    0.36
   9   1  -6   14.05    0.37
   9  -1  -6   13.83    0.38
  -9  -1   6   13.70    0.36
   9  -1  -6   14.61    0.38
   9   1  -5   12.14    0.32
   9   1  -5   12.06    0.33
  -9  -1   5   11.85    0.31
  -9  -1   5   12.68    0.33
   9  -1  -5   11.87    0.34
   9  -1  -5   12.07    0.33
   9   1  -4   40.74    0.86
   9   1  -4   39.49    0.88
   9   1  -4   41.21    0.85
   9   1  -4   41.22    0.87
  -9  -1   4   41.22    0.86
   9  -1  -4   41.88    0.88
   9  -1  -4   41.69    0.89
   9   1  -3    1.89    0.11
   9   1  -3    1.86    0.12
   9   1  -3    1.80    0.10
  -9   1   3    1.74    0.12
   9   1  -3    2.05    0.12
  -9  -1   3    1.96    0.11
   9  -1  -3    1.81    0.12
   9  -1  -3    2.26    0.13
  -9  -1   3    2.22    0.13
   9   1  -2    2.39    0.12
  -9   1   2    2.44    0.12
   9   1  -2    2.40    0.10
   9   1  -2    2.18    0.12
   9  -1  -2    2.17    0.12
   9  -1  -2    2.34    0.13
  -9  -1   2    2.29    0.11
   9   1  -1    0.43    0.05
   9   1  -1    0.43    0.06
  -9   1   1    0.61    0.08
   9   1  -1    0.26    0.06
  -9  -1   1    0.47    0.06
   9  -1  -1    0.33    0.06
   9  -1  -1    0.46    0.07
   9   1   0    0.81    0.08
  -9   1   0    0.83    0.09
   9   1   0    0.70    0.07
  -9  -1   0    0.80    0.07
   9  -1   0    0.64    0.06
   9  -1   0    0.52    0.07
   9  -1   0    0.68    0.08
   9   1   1    4.62    0.16
  -9   1  -1    4.70    0.17
   9   1   1    4.32    0.17
  -9  -1  -1    4.45    0.17
   9  -1   1    4.45    0.15
  -9  -1  -1    4.65    0.15
   9  -1   1    4.79    0.18
   9   1   2   24.08    0.54
   9   1   2   24.44    0.54
  -9  -1  -2   23.72    0.54
   9  -1   2   23.99    0.56
   9  -1   2   24.93    0.52
   9   1   3    5.35    0.16
   9   1   3    5.40    0.19
   9   1   3    5.46    0.19
  -9  -1  -3    5.68    0.19
   9  -1   3    5.52    0.20
   9  -1   3    5.45    0.16
   9   1   4    2.15    0.12
   9   1   4    2.18    0.10
   9   1   4    2.03    0.12
  -9  -1  -4    2.34    0.14
   9  -1   4    2.09    0.09
   9  -1   4    2.09    0.12
   9  -1   4    1.90    0.13
   9   1   5   12.97    0.34
   9   1   5   13.54    0.32
   9   1   5   13.18    0.35
   9  -1   5   12.73    0.34
   9  -1   5   12.80    0.37
   9  -1   5   13.37    0.30
   9   1   6    0.51    0.08
   9   1   6    0.49    0.06
   9  -1   6    0.49    0.09
   9  -1   6    0.29    0.07
   9   1   7   23.70    0.54
   9   1   7   23.70    0.57
  -9   1  -7   23.82    0.51
   9  -1   7   23.88    0.57
   9  -1   7   23.87    0.59
   9   1   8    0.94    0.09
   9  -1   8    0.64    0.11
   9  -1   8    0.82    0.10
   9   1   9    5.84    0.21
   9  -1   9    6.03    0.24
   9   1  10    0.37    0.08
   9  -1  10    0.36    0.10
   9   1  11    1.12    0.12
   9  -1  11    1.35    0.15
   9   1  12    6.09    0.25
   9  -1  12    5.78    0.27
   9  -2 -14    0.46    0.13
  -9  -2  14    0.56    0.12
   9  -2 -13    0.42    0.12
  -9  -2  13    0.40    0.11
   9   2 -12    0.22    0.08
   9  -2 -12    0.37    0.11
  -9  -2  12    0.29    0.10
   9   2 -11    2.32    0.15
  -9  -2  11    2.47    0.17
   9  -2 -11    2.46    0.19
   9   2 -10    1.42    0.11
   9   2 -10    1.66    0.15
  -9  -2  10    1.31    0.13
   9  -2 -10    1.30    0.14
   9   2  -9    0.11    0.06
   9   2  -9    0.07    0.08
   9  -2  -9    0.04    0.08
   9  -2  -9    0.14    0.08
  -9  -2   9    0.02    0.06
   9   2  -8   16.78    0.41
   9   2  -8   17.08    0.46
  -9  -2   8   17.12    0.44
   9  -2  -8   16.75    0.46
   9  -2  -8   17.03    0.46
   9   2  -7    0.04    0.05
   9   2  -7    0.03    0.07
   9  -2  -7    0.03    0.07
   9  -2  -7    0.05    0.06
  -9  -2   7    0.12    0.05
   9   2  -6    2.31    0.15
   9   2  -6    2.21    0.13
  -9  -2   6    2.16    0.12
   9  -2  -6    2.15    0.14
   9  -2  -6    2.17    0.14
  -9  -2   6    2.35    0.14
   9   2  -5    3.18    0.14
   9   2  -5    3.11    0.14
   9   2  -5    3.20    0.16
   9   2  -5    2.92    0.16
  -9  -2   5    3.02    0.13
  -9  -2   5    3.31    0.13
  -9  -2   5    3.01    0.13
   9  -2  -5    2.87    0.15
   9  -2  -5    2.88    0.16
   9   2  -4   60.10    1.21
   9   2  -4   59.24    1.19
   9   2  -4   60.04    1.24
  -9  -2   4   58.78    1.21
  -9  -2   4   59.61    1.19
   9  -2  -4   57.11    1.23
   9  -2  -4   60.38    1.24
  -9  -2   4   60.58    1.20
   9   2  -3   14.92    0.39
   9   2  -3   14.73    0.36
   9   2  -3   14.80    0.34
  -9  -2   3   14.87    0.35
   9  -2  -3   13.63    0.38
   9  -2  -3   15.14    0.39
  -9  -2   3   15.99    0.40
   9   2  -2   12.94    0.35
   9   2  -2   13.47    0.30
   9   2  -2   13.18    0.32
   9  -2  -2   13.43    0.35
   9  -2  -2   13.23    0.36
  -9  -2   2   13.36    0.32
   9   2  -1    4.12    0.12
   9   2  -1    4.25    0.15
   9   2  -1    4.22    0.17
   9  -2  -1    4.46    0.18
  -9  -2   1    3.98    0.14
   9  -2  -1    4.39    0.18
   9   2   0    8.20    0.22
   9   2   0    8.21    0.20
   9   2   0    8.46    0.25
   9  -2   0    8.24    0.26
   9  -2   0    8.22    0.25
  -9  -2   0    8.32    0.22
   9   2   1   28.47    0.64
   9   2   1   29.15    0.61
   9   2   1   29.00    0.58
   9  -2   1   27.70    0.65
   9  -2   1   29.37    0.64
   9  -2   1   28.10    0.60
   9   2   2    9.02    0.24
   9   2   2    9.07    0.27
   9   2   2    8.70    0.20
   9  -2   2    9.07    0.28
   9  -2   2    8.87    0.22
   9   2   3    1.16    0.10
   9   2   3    1.32    0.09
   9   2   3    1.34    0.07
   9  -2   3    1.41    0.07
   9  -2   3    1.39    0.12
   9   2   4    9.63    0.28
   9   2   4    9.20    0.22
   9   2   4    9.02    0.25
   9  -2   4    9.14    0.22
   9  -2   4    9.15    0.29
   9   2   5    0.51    0.05
   9   2   5    0.49    0.07
   9   2   5    0.47    0.08
   9  -2   5    0.57    0.04
   9  -2   5    0.63    0.09
   9  -2   5    0.78    0.10
   9   2   6    0.47    0.06
   9   2   6    0.47    0.07
   9  -2   6    0.25    0.08
   9  -2   6    0.50    0.08
   9   2   7    3.18    0.13
   9   2   7    3.05    0.16
   9  -2   7    3.22    0.19
   9  -2   7    2.86    0.17
   9   2   8   10.83    0.30
   9  -2   8   11.65    0.35
   9  -2   8   11.38    0.37
   9   2   9    0.60    0.08
   9  -2   9    0.59    0.11
   9  -2   9    0.32    0.10
   9   2  10    0.31    0.07
   9  -2  10    0.29    0.10
   9   2  11    1.76    0.13
   9  -2  11    1.89    0.17
   9  -2  12    0.28    0.11
   9   3 -13    1.78    0.18
  -9  -3  13    1.61    0.16
   9  -3 -13    1.61    0.18
   9   3 -12    0.16    0.11
  -9  -3  12    0.13    0.08
   9  -3 -12    0.27    0.11
   9   3 -11    1.63    0.16
   9   3 -11    1.52    0.17
  -9  -3  11    1.35    0.14
   9  -3 -11    1.50    0.16
   9   3 -10    3.47    0.20
   9   3 -10    3.74    0.16
   9  -3 -10    3.61    0.22
  -9  -3  10    3.44    0.19
   9   3  -9    0.75    0.11
   9  -3  -9    0.82    0.13
   9  -3  -9    0.76    0.11
  -9  -3   9    0.88    0.10
   9   3  -8    3.84    0.20
  -9  -3   8    3.89    0.15
   9  -3  -8    3.82    0.20
  -9  -3   8    4.03    0.18
   9  -3  -8    4.07    0.21
   9   3  -7    0.05    0.08
  -9  -3   7   -0.06    0.05
   9  -3  -7    0.04    0.07
  -9  -3   7    0.00    0.04
   9  -3  -7    0.03    0.07
   9   3  -6    1.67    0.14
   9  -3  -6    1.37    0.13
  -9  -3   6    1.27    0.10
   9  -3  -6    1.63    0.14
  -9  -3   6    1.42    0.10
   9   3  -5    0.16    0.08
   9   3  -5    0.13    0.05
   9  -3  -5    0.08    0.06
  -9  -3   5    0.10    0.05
  -9  -3   5    0.04    0.04
  -9  -3   5    0.13    0.04
   9  -3  -5    0.05    0.07
   9   3  -4    2.98    0.12
   9   3  -4    3.06    0.16
  -9  -3   4    3.15    0.12
  -9  -3   4    3.01    0.12
   9  -3  -4    3.22    0.16
  -9  -3   4    2.95    0.13
   9  -3  -4    3.00    0.16
   9   3  -3    0.74    0.10
   9   3  -3    0.77    0.06
   9  -3  -3    0.52    0.08
   9  -3  -3    0.79    0.10
  -9  -3   3    0.73    0.07
  -9  -3   3    0.82    0.06
   9   3  -2    7.25    0.24
   9   3  -2    7.28    0.19
   9   3  -2    7.42    0.20
   9  -3  -2    7.58    0.25
  -9  -3   2    7.39    0.20
   9  -3  -2    7.78    0.25
   9   3  -1    4.62    0.19
   9   3  -1    4.76    0.13
   9   3  -1    4.99    0.15
   9  -3  -1    4.87    0.19
   9  -3  -1    5.23    0.20
  -9  -3   1    4.82    0.14
   9   3   0   23.59    0.50
   9   3   0   23.11    0.46
   9   3   0   23.81    0.56
   9  -3   0   24.11    0.57
  -9  -3   0   23.26    0.49
   9  -3   0   23.32    0.55
   9   3   1    4.26    0.19
   9   3   1    4.03    0.13
   9  -3   1    4.18    0.19
   9  -3   1    4.40    0.17
   9   3   2    0.95    0.10
   9   3   2    1.21    0.08
   9  -3   2    1.33    0.13
   9  -3   2    1.10    0.10
   9   3   3   11.38    0.28
   9   3   3   11.28    0.33
   9  -3   3   10.92    0.25
   9  -3   3   11.43    0.34
   9   3   4    0.23    0.05
   9   3   4    0.29    0.08
   9  -3   4    0.33    0.03
   9  -3   4    0.25    0.08
   9   3   5    0.14    0.07
   9   3   5    0.03    0.02
   9   3   5    0.05    0.05
   9  -3   5    0.00    0.06
   9  -3   5    0.03    0.07
   9   3   6    0.88    0.06
   9   3   6    0.85    0.08
   9  -3   6    0.58    0.10
   9  -3   6    0.74    0.10
   9   3   7    1.62    0.12
   9   3   7    1.73    0.09
   9  -3   7    1.46    0.15
   9  -3   7    1.35    0.13
   9   3   8    1.36    0.12
   9   3   8    1.32    0.09
   9  -3   8    1.40    0.16
   9  -3   8    1.43    0.14
   9   3   9    2.80    0.16
   9  -3   9    2.83    0.21
   9  -3   9    2.56    0.19
   9  -3  10    0.12    0.10
   9  -3  10   -0.04    0.08
   9  -3  11    2.27    0.21
   9  -3  11    2.05    0.18
   9   4 -12    0.24    0.11
   9  -4 -12    0.06    0.11
  -9  -4  12    0.18    0.09
   9   4 -11    2.33    0.19
   9  -4 -11    2.58    0.21
  -9  -4  11    2.85    0.19
   9   4 -10    1.64    0.16
  -9  -4  10    1.39    0.13
   9  -4 -10    1.58    0.17
   9   4  -9    3.81    0.22
   9  -4  -9    4.16    0.24
   9  -4  -9    3.92    0.22
  -9  -4   9    4.13    0.19
   9   4  -8    4.16    0.21
   9  -4  -8    4.35    0.22
  -9  -4   8    4.39    0.19
   9  -4  -8    4.22    0.22
   9   4  -7    3.67    0.20
  -9  -4   7    3.67    0.16
   9  -4  -7    3.65    0.20
   9  -4  -7    3.73    0.20
   9   4  -6    0.22    0.09
   9  -4  -6    0.16    0.08
   9  -4  -6    0.11    0.08
  -9  -4   6    0.14    0.05
  -9  -4   6    0.18    0.06
  -9  -4   6    0.20    0.05
   9   4  -5    3.71    0.17
   9   4  -5    3.46    0.19
  -9  -4   5    3.60    0.14
   9  -4  -5    3.65    0.19
   9  -4  -5    3.38    0.19
  -9  -4   5    3.43    0.14
  -9  -4   5    3.54    0.14
   9   4  -4    6.13    0.18
   9   4  -4    6.00    0.23
   9  -4  -4    5.96    0.23
  -9  -4   4    5.92    0.18
   9  -4  -4    5.76    0.23
  -9  -4   4    5.73    0.18
   9   4  -3    1.93    0.09
   9   4  -3    1.94    0.15
   9  -4  -3    2.12    0.14
   9  -4  -3    1.76    0.14
  -9  -4   3    1.91    0.09
  -9  -4   3    1.93    0.09
   9   4  -2   29.69    0.60
   9   4  -2   29.85    0.70
  -9  -4   2   29.75    0.61
   9  -4  -2   29.94    0.69
   9  -4  -2   29.77    0.70
   9   4  -1   13.58    0.38
   9  -4  -1   13.12    0.38
  -9  -4   1   13.07    0.29
   9  -4  -1   13.43    0.37
   9   4   0    5.60    0.23
   9  -4   0    5.28    0.21
   9  -4   0    5.80    0.23
   9   4   1    4.38    0.11
   9   4   1    4.17    0.19
   9  -4   1    4.29    0.20
   9  -4   1    4.42    0.18
   9   4   2   -0.04    0.02
   9   4   2   -0.02    0.07
   9  -4   2   -0.08    0.05
   9  -4   2    0.05    0.06
   9   4   3    0.03    0.07
   9   4   3    0.04    0.03
   9  -4   3    0.00    0.05
   9  -4   3    0.12    0.07
   9  -4   3    0.10    0.03
   9   4   4   11.59    0.36
   9   4   4   11.56    0.27
   9  -4   4   11.84    0.37
   9   4   5    0.32    0.05
   9  -4   5    0.34    0.09
   9  -4   5    0.63    0.11
   9   4   6    2.06    0.11
   9  -4   6    2.30    0.18
   9  -4   6    2.34    0.17
   9   4   7    2.28    0.12
   9  -4   7    2.24    0.19
   9  -4   7    2.30    0.17
   9   4   8    0.51    0.08
   9  -4   8    0.53    0.11
   9  -4   8    0.78    0.12
   9   4   9   -0.02    0.06
   9  -4   9   -0.12    0.09
   9  -4   9   -0.11    0.08
   9  -4  10    0.26    0.11
   9  -4  10    0.11    0.10
   9  -4  11   -0.01    0.09
   9  -4  11   -0.11    0.10
   9   5 -11    4.30    0.25
  -9  -5  11    4.50    0.23
   9  -5 -11    4.57    0.28
   9   5 -10    0.06    0.09
   9  -5 -10    0.23    0.12
  -9  -5  10    0.09    0.08
   9   5  -9    0.65    0.12
   9  -5  -9    0.59    0.11
  -9  -5   9    0.73    0.10
   9  -5  -9    0.84    0.14
   9   5  -8    0.08    0.09
   9  -5  -8    0.13    0.09
  -9  -5   8    0.24    0.07
   9  -5  -8    0.16    0.10
   9   5  -7    1.48    0.15
   9  -5  -7    1.41    0.14
   9  -5  -7    1.79    0.17
  -9  -5   7    1.42    0.12
   9   5  -6    1.41    0.14
  -9  -5   6    1.33    0.10
   9  -5  -6    1.24    0.13
   9  -5  -6    1.29    0.14
   9   5  -5   -0.04    0.07
   9  -5  -5   -0.06    0.06
  -9  -5   5    0.00    0.04
   9  -5  -5   -0.10    0.08
   9   5  -4   -0.09    0.08
   9  -5  -4    0.02    0.07
   9  -5  -4    0.05    0.07
  -9  -5   4   -0.01    0.04
   9   5  -3    2.68    0.18
   9  -5  -3    2.58    0.17
  -9  -5   3    2.45    0.10
   9  -5  -3    2.42    0.17
   9   5  -2    5.27    0.24
   9  -5  -2    5.25    0.24
   9  -5  -2    5.74    0.23
   9   5  -1    4.46    0.22
   9  -5  -1    4.41    0.20
   9  -5  -1    4.44    0.21
   9   5   0    0.12    0.08
   9  -5   0    0.15    0.08
   9  -5   0    0.13    0.07
   9   5   1    5.41    0.25
   9  -5   1    5.70    0.24
   9  -5   1    5.31    0.21
   9   5   2    0.60    0.11
   9  -5   2    0.70    0.09
   9  -5   2    0.52    0.10
   9   5   3    0.03    0.08
   9  -5   3    0.11    0.06
   9  -5   3   -0.07    0.07
   9   5   4    0.29    0.10
   9  -5   4    0.16    0.08
   9  -5   4    0.05    0.08
   9  -5   5    0.08    0.08
   9  -5   5   -0.01    0.08
   9  -5   6    0.01    0.08
   9  -5   6    0.05    0.08
   9  -5   7    0.01    0.09
   9  -5   7   -0.01    0.07
   9  -5   8    0.44    0.11
   9  -5   8    0.24    0.10
   9  -5   9    1.76    0.18
   9  -5   9    1.92    0.19
   9   6  -9    0.63    0.13
  -9  -6   9    0.67    0.10
   9  -6  -9    0.82    0.15
   9  -6  -9    0.71    0.12
   9   6  -8    1.93    0.17
   9  -6  -8    1.46    0.16
  -9  -6   8    1.61    0.13
   9  -6  -8    1.64    0.18
   9   6  -7    0.09    0.09
   9  -6  -7    0.12    0.09
   9  -6  -7    0.10    0.09
  -9  -6   7    0.16    0.07
   9   6  -6    0.06    0.09
  -9  -6   6   -0.01    0.05
   9  -6  -6    0.08    0.08
   9  -6  -6    0.11    0.09
   9   6  -5    2.00    0.17
   9  -6  -5    2.14    0.18
   9  -6  -5    2.11    0.17
  -9  -6   5    1.90    0.14
   9   6  -4    0.22    0.10
   9  -6  -4    0.18    0.09
   9  -6  -4    0.20    0.09
   9   6  -3    3.16    0.20
   9  -6  -3    2.92    0.19
   9  -6  -3    3.03    0.19
   9   6  -2    2.35    0.19
   9  -6  -2    2.81    0.19
   9  -6  -2    2.54    0.17
   9   6  -1   -0.08    0.09
   9  -6  -1    0.11    0.08
   9  -6  -1    0.04    0.08
   9   6   0    1.90    0.17
   9  -6   0    1.86    0.16
   9  -6   0    1.63    0.14
   9   6   1    0.55    0.11
   9  -6   1    0.87    0.12
   9  -6   1    1.10    0.11
   9   6   2    1.00    0.15
   9  -6   2    0.92    0.11
   9  -6   2    1.15    0.14
   9  -6   3    0.68    0.09
   9  -6   3    0.69    0.12
   9  -6   4    0.05    0.09
   9  -6   4   -0.01    0.07
   9  -6   5    2.78    0.20
   9  -6   5    2.30    0.20
   9  -6   6    0.40    0.11
   9  -6   6    0.28    0.11
   9  -6   7   -0.06    0.09
   9  -6   7   -0.11    0.08
   9  -6   8    0.08    0.09
   9  -6   8    0.02    0.10
   9   7  -7    0.05    0.10
   9  -7  -7    0.04    0.09
   9  -7  -7    0.11    0.11
   9   7  -6    0.00    0.10
   9  -7  -6   -0.01    0.10
   9  -7  -6    0.23    0.10
   9   7  -5    0.39    0.12
   9  -7  -5    0.45    0.11
   9  -7  -5    0.54    0.12
   9   7  -4    0.13    0.10
   9  -7  -4    0.04    0.09
   9  -7  -4    0.12    0.09
   9   7  -3    0.03    0.10
   9  -7  -3    0.01    0.08
   9  -7  -3    0.13    0.09
   9   7  -2    0.17    0.11
   9  -7  -2    0.01    0.08
   9  -7  -2   -0.01    0.08
   9   7  -1    2.85    0.22
   9  -7  -1    3.09    0.20
   9  -7  -1    3.03    0.21
   9   7   0    0.40    0.12
   9  -7   0    0.50    0.10
   9  -7   0    0.22    0.10
   9   7   1    0.83    0.14
   9  -7   1    0.69    0.11
   9  -7   1    0.89    0.13
   9  -7   2    0.02    0.08
   9  -7   2   -0.18    0.06
   9  -7   3   -0.02    0.08
   9  -7   3    0.07    0.09
   9  -7   4    0.49    0.12
   9  -7   4    0.53    0.11
   9  -7   5    1.22    0.16
   9  -7   5    1.14    0.16
  10   0 -14    0.37    0.10
 -10   0  14    0.19    0.10
 -10   0  13   -0.15    0.08
  10   0 -13   -0.03    0.08
 -10   0  12    0.33    0.10
  10   0 -12    0.33    0.09
  10   0 -11    0.02    0.07
 -10   0  11    0.05    0.08
 -10   0  10    0.38    0.10
  10   0 -10    0.15    0.08
  10   0  -9    0.02    0.07
 -10   0   9    0.08    0.07
 -10   0   8   19.64    0.49
  10   0  -8   20.08    0.49
  10   0  -8   18.08    0.50
  10   0  -7    0.02    0.06
  10   0  -7    0.08    0.07
  10   0  -6   14.17    0.39
  10   0  -6   14.39    0.38
  10   0  -5    0.09    0.06
  10   0  -5    0.03    0.05
  10   0  -4    0.11    0.06
  10   0  -4    0.13    0.06
  10   0  -3    0.01    0.06
  10   0  -3    0.04    0.06
  10   0  -3   -0.06    0.05
  10   0  -2   51.55    1.10
  10   0  -2   53.67    1.10
 -10   0   2   54.07    1.10
  10   0  -2   53.25    1.09
  10   0  -2   53.38    1.11
  10   0  -1   -0.06    0.05
  10   0  -1   -0.04    0.04
 -10   0   1   -0.05    0.04
  10   0  -1   -0.03    0.06
  10   0   0    0.22    0.06
 -10   0   0    0.34    0.06
  10   0   0    0.26    0.06
  10   0   1    0.05    0.05
  10   0   1   -0.03    0.04
 -10   0  -1    0.05    0.04
  10   0   2    1.57    0.10
  10   0   2    1.41    0.11
  10   0   3   -0.04    0.04
  10   0   3    0.09    0.06
  10   0   4   13.99    0.38
 -10   0  -4   13.98    0.35
  10   0   4   14.54    0.35
  10   0   4   14.51    0.35
  10   0   5    0.08    0.05
 -10   0  -5    0.02    0.05
  10   0   5   -0.10    0.04
  10   0   5   -0.01    0.06
  10   0   6    0.12    0.05
 -10   0  -6    0.02    0.05
  10   0   6    0.05    0.05
  10   0   6    0.04    0.07
 -10   0  -7    0.11    0.06
  10   0   7    0.12    0.06
  10   0   7    0.13    0.07
  10   0   8   14.55    0.42
  10   0   8   14.96    0.40
  10   0   9   -0.04    0.07
  10   0   9   -0.09    0.08
  10   0  10    1.94    0.15
  10   0  11    0.04    0.08
  10   0  12    1.46    0.15
 -10   1  14    0.00    0.09
  10   1 -14    0.05    0.08
  10  -1 -14    0.08    0.10
 -10  -1  14   -0.04    0.08
  10   1 -13   -0.02    0.08
 -10   1  13    0.06    0.09
 -10  -1  13   -0.07    0.08
  10  -1 -13    0.04    0.09
 -10   1  12    0.19    0.09
  10   1 -12    0.29    0.09
 -10  -1  12    0.35    0.10
  10  -1 -12    0.34    0.11
  10   1 -11    1.43    0.13
 -10   1  11    1.73    0.16
 -10  -1  11    1.18    0.13
  10  -1 -11    1.81    0.16
  10   1 -10    0.47    0.09
 -10  -1  10    0.48    0.10
  10  -1 -10    0.60    0.11
  10   1  -9    1.90    0.14
 -10  -1   9    1.57    0.13
  10  -1  -9    1.27    0.13
  10   1  -8    0.78    0.09
  10  -1  -8    0.82    0.11
  10  -1  -8    0.89    0.12
 -10  -1   8    0.79    0.10
  10   1  -7    3.88    0.18
  10   1  -7    3.83    0.17
  10  -1  -7    3.37    0.18
  10  -1  -7    3.38    0.18
 -10  -1   7    3.60    0.17
  10   1  -6   -0.02    0.05
  10   1  -6   -0.05    0.06
  10   1  -6   -0.06    0.05
  10  -1  -6   -0.08    0.06
 -10  -1   6   -0.01    0.05
  10  -1  -6   -0.01    0.06
  10   1  -5    6.69    0.23
  10   1  -5    7.36    0.25
  10   1  -5    6.91    0.23
  10  -1  -5    6.64    0.24
  10  -1  -5    7.00    0.24
  10   1  -4    5.37    0.19
  10   1  -4    4.95    0.20
  10   1  -4    5.49    0.21
  10   1  -4    5.44    0.20
  10  -1  -4    5.22    0.20
 -10  -1   4    5.74    0.21
  10  -1  -4    5.16    0.20
  10   1  -3    0.81    0.08
  10   1  -3    0.91    0.10
  10   1  -3    0.68    0.08
  10   1  -3    0.97    0.08
  10  -1  -3    0.86    0.09
 -10  -1   3    1.11    0.09
  10  -1  -3    0.71    0.09
  10   1  -2   27.35    0.59
  10   1  -2   26.82    0.61
  10   1  -2   28.12    0.62
  10  -1  -2   27.32    0.63
  10  -1  -2   27.67    0.63
 -10  -1   2   26.74    0.60
  10   1  -1    0.13    0.04
  10   1  -1    0.12    0.06
  10   1  -1    0.20    0.06
  10  -1  -1    0.11    0.06
  10  -1  -1    0.14    0.05
 -10  -1   1    0.15    0.05
  10  -1  -1    0.08    0.05
  10   1   0    0.23    0.06
  10   1   0    0.24    0.06
  10  -1   0    0.22    0.06
 -10  -1   0    0.24    0.05
  10  -1   0    0.23    0.06
  10  -1   0    0.17    0.06
  10   1   1    0.76    0.08
  10   1   1    1.14    0.10
  10  -1   1    0.72    0.07
 -10  -1  -1    0.74    0.07
  10  -1   1    0.77    0.09
  10   1   2   14.03    0.36
  10   1   2   14.29    0.36
  10  -1   2   14.36    0.38
  10  -1   2   14.08    0.34
  10   1   3    9.27    0.27
  10   1   3    9.33    0.27
  10   1   3    9.22    0.24
  10  -1   3    8.98    0.29
  10  -1   3    9.44    0.24
  10   1   4    2.12    0.13
  10   1   4    1.98    0.12
  10   1   4    2.26    0.11
  10  -1   4    2.06    0.14
  10  -1   4    2.25    0.10
  10   1   5    1.07    0.10
  10   1   5    1.17    0.10
  10   1   5    1.13    0.08
  10  -1   5    0.98    0.11
  10  -1   5    1.15    0.10
  10  -1   5    1.20    0.08
  10   1   6   32.64    0.72
  10   1   6   32.31    0.70
  10   1   6   32.26    0.74
  10  -1   6   33.33    0.76
  10  -1   6   32.56    0.73
  10   1   7   28.84    0.63
  10   1   7   28.00    0.67
  10  -1   7   27.58    0.69
  10  -1   7   28.72    0.66
  10   1   8    0.95    0.12
  10   1   8    1.09    0.10
  10  -1   8    1.23    0.12
  10  -1   8    1.04    0.13
  10   1   9    0.04    0.07
  10   1   9    0.04    0.08
  10  -1   9   -0.02    0.07
  10  -1   9   -0.03    0.08
  10   1  10   -0.02    0.07
  10  -1  10   -0.01    0.09
  10  -1  10    0.03    0.08
  10   1  11    3.85    0.20
  10  -1  11    3.40    0.23
  10  -1  11    3.36    0.21
  10   1  12    0.33    0.10
  10  -1  12    0.44    0.12
  10   2 -13    0.53    0.13
  10  -2 -13    0.50    0.12
 -10  -2  13    0.39    0.11
  10   2 -12    2.64    0.21
  10   2 -12    2.89    0.17
 -10  -2  12    2.78    0.19
  10  -2 -12    2.69    0.21
  10   2 -11    4.39    0.19
  10   2 -11    4.50    0.24
  10  -2 -11    4.10    0.23
 -10  -2  11    3.98    0.21
  10   2 -10    1.95    0.17
  10   2 -10    1.73    0.13
 -10  -2  10    1.56    0.14
  10  -2 -10    2.12    0.17
  10   2  -9    0.50    0.10
  10   2  -9    0.38    0.08
 -10  -2   9    0.34    0.08
  10  -2  -9    0.30    0.09
  10  -2  -9    0.29    0.09
  10   2  -8    0.35    0.09
  10   2  -8    0.11    0.06
 -10  -2   8    0.13    0.07
  10  -2  -8    0.14    0.08
  10  -2  -8    0.07    0.07
  10   2  -7    3.66    0.17
  10   2  -7    3.93    0.19
  10  -2  -7    3.49    0.19
 -10  -2   7    3.28    0.16
  10  -2  -7    3.60    0.19
  10   2  -6    4.81    0.21
  10   2  -6    4.87    0.19
  10  -2  -6    4.41    0.20
  10  -2  -6    4.87    0.21
 -10  -2   6    5.06    0.18
  10   2  -5    4.76    0.18
  10   2  -5    4.96    0.20
  10  -2  -5    4.57    0.20
 -10  -2   5    4.77    0.17
  10  -2  -5    4.79    0.20
  10   2  -4    0.42    0.07
  10   2  -4    0.29    0.06
  10   2  -4    0.34    0.08
  10  -2  -4    0.33    0.07
 -10  -2   4    0.32    0.06
  10  -2  -4    0.25    0.07
  10   2  -3   13.54    0.33
  10   2  -3   14.06    0.35
  10   2  -3   13.43    0.37
 -10  -2   3   14.10    0.34
  10  -2  -3   14.03    0.38
  10  -2  -3   13.95    0.38
  10   2  -2    8.77    0.25
  10   2  -2    8.67    0.22
  10   2  -2    8.71    0.27
  10  -2  -2    9.04    0.28
 -10  -2   2    8.79    0.24
  10  -2  -2    8.51    0.27
  10   2  -1    8.43    0.26
  10   2  -1    8.28    0.23
  10   2  -1    8.21    0.21
  10  -2  -1    8.02    0.26
  10  -2  -1    7.95    0.26
 -10  -2   1    7.98    0.22
  10   2   0    0.18    0.05
  10   2   0    0.18    0.04
  10   2   0    0.10    0.06
 -10  -2   0    0.25    0.05
  10  -2   0    0.27    0.07
  10  -2   0    0.14    0.06
  10   2   1    0.13    0.03
  10   2   1    0.17    0.06
  10   2   1    0.15    0.05
  10  -2   1    0.16    0.05
  10  -2   1    0.22    0.06
  10  -2   1    0.19    0.07
  10   2   2   32.69    0.69
  10   2   2   32.21    0.72
  10  -2   2   32.12    0.67
  10  -2   2   31.89    0.74
  10   2   3    0.70    0.05
  10   2   3    0.82    0.10
  10   2   3    0.76    0.08
  10  -2   3    0.73    0.10
  10  -2   3    0.88    0.07
  10   2   4    7.03    0.22
  10   2   4    6.76    0.18
  10   2   4    6.69    0.23
  10  -2   4    6.67    0.18
  10  -2   4    6.70    0.25
  10   2   5    2.68    0.15
  10   2   5    2.68    0.11
  10   2   5    2.79    0.14
  10  -2   5    2.72    0.16
  10  -2   5    2.71    0.09
  10  -2   5    2.75    0.17
  10   2   6   11.40    0.32
  10   2   6   11.47    0.33
  10   2   6   11.77    0.28
  10  -2   6   11.45    0.36
  10  -2   6   11.48    0.34
  10   2   7    9.00    0.24
  10   2   7    8.64    0.28
  10  -2   7    8.62    0.30
  10  -2   7    8.72    0.32
  10   2   8    4.90    0.18
  10   2   8    5.20    0.22
  10  -2   8    4.94    0.25
  10  -2   8    5.56    0.24
  10   2   9    0.82    0.09
  10   2   9    1.00    0.12
  10  -2   9    1.01    0.13
  10  -2   9    1.06    0.15
  10   2  10    0.59    0.09
  10  -2  10    0.95    0.13
  10  -2  10    0.50    0.12
  10  -2  11    1.38    0.16
  10  -2  11    1.79    0.17
  10  -2  12    0.14    0.11
  10   3 -13    0.74    0.14
  10  -3 -13    0.30    0.13
 -10  -3  13    0.55    0.12
  10   3 -12    2.36    0.19
 -10  -3  12    2.01    0.17
  10  -3 -12    2.71    0.22
  10   3 -11    2.24    0.18
 -10  -3  11    1.47    0.14
  10  -3 -11    1.93    0.18
  10   3 -10    1.52    0.11
  10   3 -10    1.56    0.15
 -10  -3  10    1.53    0.14
  10  -3 -10    1.56    0.16
  10   3  -9    0.21    0.09
  10  -3  -9    0.09    0.10
  10  -3  -9    0.18    0.08
 -10  -3   9    0.12    0.07
  10   3  -8    0.00    0.07
 -10  -3   8    0.01    0.06
  10  -3  -8    0.19    0.09
  10  -3  -8    0.10    0.08
  10   3  -7    7.62    0.29
  10  -3  -7    8.31    0.30
 -10  -3   7    8.57    0.26
  10  -3  -7    7.80    0.29
  10   3  -6    0.97    0.11
  10  -3  -6    0.83    0.11
 -10  -3   6    1.05    0.09
  10  -3  -6    0.90    0.11
  10   3  -5    0.14    0.08
 -10  -3   5    0.16    0.05
  10  -3  -5    0.13    0.07
  10  -3  -5    0.16    0.07
 -10  -3   5    0.18    0.05
  10   3  -4    0.16    0.05
  10   3  -4    0.31    0.09
  10  -3  -4    0.22    0.08
 -10  -3   4    0.23    0.05
  10  -3  -4    0.15    0.07
 -10  -3   4    0.26    0.05
  10   3  -3    1.40    0.12
  10   3  -3    1.65    0.10
  10   3  -3    1.56    0.09
  10  -3  -3    1.78    0.15
  10  -3  -3    1.59    0.13
 -10  -3   3    1.44    0.09
  10   3  -2    0.17    0.04
  10   3  -2    0.10    0.04
  10   3  -2    0.17    0.08
 -10  -3   2    0.11    0.04
  10  -3  -2    0.14    0.07
  10  -3  -2    0.13    0.06
  10   3  -1    2.01    0.10
  10   3  -1    2.04    0.15
  10   3  -1    2.17    0.08
 -10  -3   1    2.08    0.10
  10  -3  -1    2.06    0.15
  10  -3  -1    1.93    0.14
  10   3   0   16.28    0.37
  10   3   0   16.49    0.43
  10   3   0   16.14    0.33
  10  -3   0   16.44    0.42
  10  -3   0   16.29    0.44
 -10  -3   0   15.98    0.37
  10   3   1    1.11    0.11
  10   3   1    0.91    0.08
  10  -3   1    1.24    0.11
  10  -3   1    0.86    0.10
  10   3   2    0.30    0.08
  10   3   2    0.31    0.05
  10  -3   2    0.33    0.05
  10  -3   2    0.29    0.08
  10  -3   2    0.29    0.07
  10   3   3    7.93    0.22
  10   3   3    8.14    0.27
  10  -3   3    7.56    0.28
  10  -3   3    7.72    0.20
  10   3   4    0.22    0.08
  10   3   4    0.16    0.05
  10  -3   4    0.10    0.07
  10  -3   4    0.19    0.03
  10   3   5    1.79    0.11
  10   3   5    1.97    0.15
  10   3   5    1.92    0.07
  10  -3   5    2.04    0.15
  10  -3   5    1.57    0.15
  10   3   6    1.57    0.11
  10   3   6    1.64    0.08
  10  -3   6    1.88    0.15
  10  -3   6    1.17    0.13
  10   3   7   -0.02    0.06
  10   3   7    0.04    0.04
  10  -3   7    0.10    0.08
  10  -3   7   -0.02    0.08
  10   3   8    3.72    0.18
  10  -3   8    3.93    0.22
  10  -3   8    3.59    0.23
  10   3   9    1.17    0.12
  10  -3   9    1.22    0.16
  10  -3   9    1.63    0.16
  10   3  10    0.48    0.10
  10  -3  10    0.45    0.11
  10  -3  10    0.77    0.15
  10   3  11    0.39    0.10
  10  -3  11    0.50    0.12
  10  -3  11    0.55    0.14
  10   4 -12    0.85    0.14
  10  -4 -12    0.88    0.15
 -10  -4  12    0.87    0.13
  10   4 -11    0.51    0.13
 -10  -4  11    0.39    0.10
  10  -4 -11    0.58    0.14
  10   4 -10    3.87    0.24
 -10  -4  10    4.22    0.21
  10  -4 -10    4.42    0.24
  10  -4 -10    4.01    0.25
  10   4  -9    2.86    0.20
  10  -4  -9    2.79    0.21
 -10  -4   9    2.73    0.17
  10  -4  -9    2.71    0.20
  10   4  -8    3.04    0.20
 -10  -4   8    2.80    0.16
  10  -4  -8    2.67    0.20
  10  -4  -8    2.67    0.19
  10   4  -7    3.94    0.22
  10  -4  -7    3.63    0.21
 -10  -4   7    3.63    0.17
  10  -4  -7    3.76    0.22
  10   4  -6    4.76    0.23
 -10  -4   6    4.69    0.18
  10  -4  -6    4.93    0.24
  10  -4  -6    4.70    0.23
  10   4  -5    4.71    0.22
 -10  -4   5    4.65    0.17
  10  -4  -5    4.71    0.22
  10  -4  -5    4.79    0.22
 -10  -4   5    4.36    0.16
  10   4  -4    1.15    0.13
  10   4  -4    1.21    0.09
 -10  -4   4    1.28    0.09
  10  -4  -4    1.49    0.14
 -10  -4   4    1.29    0.09
  10  -4  -4    1.29    0.13
  10   4  -3   33.66    0.69
  10   4  -3   34.63    0.79
  10  -4  -3   33.05    0.79
  10  -4  -3   33.97    0.78
 -10  -4   3   33.77    0.70
  10   4  -2    9.97    0.23
  10   4  -2   10.20    0.33
  10  -4  -2   10.39    0.33
  10  -4  -2   10.34    0.32
 -10  -4   2    9.99    0.25
  10   4  -1    0.10    0.02
  10   4  -1    0.10    0.08
  10  -4  -1    0.22    0.08
  10  -4  -1    0.12    0.07
 -10  -4   1    0.08    0.03
  10   4   0    0.17    0.04
  10   4   0    0.19    0.08
  10  -4   0    0.28    0.08
  10  -4   0    0.12    0.07
  10   4   1    0.00    0.07
  10   4   1    0.06    0.03
  10  -4   1   -0.04    0.06
  10  -4   1    0.00    0.07
  10   4   2    0.06    0.03
  10   4   2    0.06    0.08
  10  -4   2    0.07    0.06
  10  -4   2   -0.05    0.06
  10   4   3    0.79    0.11
  10   4   3    0.65    0.06
  10  -4   3    0.56    0.11
  10  -4   3    0.63    0.09
  10  -4   3    0.71    0.06
  10   4   4    7.72    0.21
  10   4   4    8.39    0.29
  10  -4   4    7.55    0.30
  10   4   5   -0.02    0.04
  10   4   5   -0.10    0.07
  10  -4   5   -0.07    0.06
  10  -4   5    0.07    0.08
  10   4   6    0.56    0.07
  10  -4   6    0.64    0.12
  10  -4   6    0.63    0.10
  10   4   7    2.31    0.13
  10  -4   7    2.32    0.20
  10  -4   7    2.33    0.18
  10  -4   8    2.27    0.20
  10  -4   8    1.83    0.16
  10  -4   9    1.23    0.16
  10  -4   9    0.61    0.12
  10  -4  10   -0.07    0.09
  10  -4  10   -0.01    0.10
  10   5 -11    0.81    0.14
 -10  -5  11    0.81    0.12
  10  -5 -11    0.74    0.15
  10   5 -10    1.62    0.17
 -10  -5  10    1.72    0.16
  10  -5 -10    2.04    0.19
  10  -5 -10    1.98    0.20
  10   5  -9    1.63    0.17
  10  -5  -9    1.36    0.16
  10  -5  -9    1.91    0.18
 -10  -5   9    1.39    0.13
  10   5  -8    0.82    0.13
  10  -5  -8    0.89    0.13
 -10  -5   8    1.12    0.11
  10  -5  -8    1.02    0.14
  10   5  -7    2.66    0.19
  10  -5  -7    3.16    0.21
  10  -5  -7    2.79    0.20
 -10  -5   7    3.12    0.16
  10   5  -6    0.26    0.10
 -10  -5   6    0.26    0.06
  10  -5  -6    0.23    0.09
  10  -5  -6    0.33    0.10
  10   5  -5    0.29    0.10
 -10  -5   5    0.39    0.06
  10  -5  -5    0.29    0.09
  10  -5  -5    0.33    0.09
  10   5  -4    0.08    0.09
  10  -5  -4    0.16    0.09
  10  -5  -4   -0.02    0.07
 -10  -5   4    0.10    0.04
  10   5  -3    6.37    0.26
 -10  -5   3    5.91    0.17
  10  -5  -3    6.50    0.27
  10  -5  -3    6.24    0.25
  10   5  -2    2.86    0.20
  10  -5  -2    3.05    0.19
  10  -5  -2    2.95    0.18
  10   5  -1    2.73    0.18
  10  -5  -1    3.13    0.18
  10  -5  -1    2.84    0.19
  10   5   0    3.63    0.21
  10  -5   0    3.68    0.19
  10  -5   0    3.66    0.21
  10   5   1    2.74    0.19
  10  -5   1    2.61    0.18
  10  -5   1    3.00    0.17
  10   5   2   -0.13    0.08
  10  -5   2   -0.04    0.07
  10  -5   2   -0.01    0.07
  10   5   3    0.97    0.13
  10  -5   3    1.05    0.11
  10  -5   3    0.84    0.12
  10   5   4    2.02    0.18
  10  -5   4    1.63    0.16
  10  -5   5    0.05    0.08
  10  -5   5   -0.08    0.08
  10  -5   6    1.05    0.14
  10  -5   6    0.93    0.12
  10  -5   7    0.07    0.09
  10  -5   7    0.04    0.10
  10  -5   8    0.17    0.10
  10  -5   8    0.48    0.12
  10  -5   9    0.77    0.14
  10  -5   9    0.84    0.15
  10   6  -9    0.87    0.15
 -10  -6   9    0.75    0.12
  10  -6  -9    0.70    0.13
  10  -6  -9    0.66    0.14
  10   6  -8   -0.12    0.09
  10  -6  -8    0.00    0.09
  10  -6  -8    0.17    0.11
  10   6  -7   -0.05    0.09
  10  -6  -7    0.08    0.10
  10  -6  -7    0.00    0.09
  10   6  -6    2.00    0.18
  10  -6  -6    1.76    0.16
  10  -6  -6    1.94    0.18
  10   6  -5    0.62    0.12
  10  -6  -5    0.31    0.10
  10  -6  -5    0.43    0.11
  10   6  -4    0.20    0.10
  10  -6  -4    0.06    0.08
  10  -6  -4    0.14    0.09
  10   6  -3    0.81    0.13
  10  -6  -3    0.61    0.11
  10  -6  -3    0.55    0.11
  10   6  -2    3.94    0.23
  10  -6  -2    3.10    0.21
  10  -6  -2    3.50    0.21
  10   6  -1    3.69    0.23
  10  -6  -1    3.52    0.21
  10  -6  -1    3.72    0.21
  10   6   0    0.32    0.11
  10  -6   0    0.28    0.10
  10  -6   0    0.20    0.09
  10   6   1   -0.14    0.09
  10  -6   1   -0.01    0.07
  10  -6   1   -0.03    0.08
  10   6   2    0.05    0.09
  10  -6   2    0.08    0.09
  10  -6   2    0.10    0.07
  10   6   3    5.06    0.26
  10  -6   3    4.70    0.25
  10  -6   3    4.63    0.21
  10  -6   4    0.01    0.08
  10  -6   4    0.04    0.09
  10  -6   5    1.05    0.15
  10  -6   5    1.05    0.14
  10  -6   6   -0.03    0.08
  10  -6   6   -0.05    0.09
  10  -6   7    0.03    0.10
  10  -6   7    0.01    0.08
  10   7  -6   -0.01    0.10
  10  -7  -6   -0.03    0.10
  10  -7  -6    0.02    0.09
  10   7  -5   -0.17    0.09
  10  -7  -5   -0.01    0.09
  10  -7  -5   -0.07    0.09
  10   7  -4   -0.01    0.09
  10  -7  -4    0.00    0.09
  10  -7  -4    0.09    0.09
  10   7  -3    0.74    0.14
  10  -7  -3    0.56    0.12
  10  -7  -3    0.75    0.13
  10   7  -2    2.79    0.22
  10  -7  -2    2.71    0.20
  10  -7  -2    2.42    0.20
  10   7  -1    0.19    0.11
  10  -7  -1    0.40    0.11
  10  -7  -1    0.20    0.10
  10   7   0   -0.08    0.10
  10  -7   0   -0.01    0.09
  10  -7   0    0.02    0.09
  10   7   1   -0.03    0.10
  10  -7   1    0.12    0.09
  10  -7   1    0.16    0.10
  10  -7   2   -0.01    0.12
  10  -7   2    0.02    0.09
  10  -7   3    1.38    0.16
  10  -7   3    1.30    0.16
  10  -7   4   -0.04    0.09
  10  -7   4    0.12    0.09
 -11   0  14    0.06    0.10
  11   0 -14    0.07    0.10
 -11   0  13   -0.23    0.07
  11   0 -13    0.00    0.09
 -11   0  12    3.49    0.22
  11   0 -12    3.54    0.21
  11   0 -11    0.17    0.09
 -11   0  11    0.01    0.08
 -11   0  10    0.46    0.10
  11   0 -10    0.47    0.10
  11   0  -9   -0.06    0.07
  11   0  -8   22.69    0.55
  11   0  -8   22.04    0.57
  11   0  -7    0.04    0.06
  11   0  -7    0.02    0.07
  11   0  -6    1.21    0.12
  11   0  -6    0.95    0.11
  11   0  -5    0.07    0.06
  11   0  -5    0.02    0.05
  11   0  -4   17.01    0.44
  11   0  -4   16.61    0.43
  11   0  -3   -0.04    0.05
  11   0  -3    0.03    0.06
  11   0  -3   -0.06    0.05
  11   0  -2   15.63    0.40
  11   0  -2   15.09    0.39
  11   0  -2   15.33    0.40
  11   0  -1    0.02    0.05
  11   0  -1    0.05    0.05
  11   0   0    0.36    0.07
  11   0   0    0.46    0.08
  11   0   1    0.03    0.05
  11   0   1   -0.01    0.05
  11   0   2   46.90    1.00
  11   0   2   45.79    0.96
  11   0   3    0.01    0.06
  11   0   3    0.01    0.05
  11   0   4    2.23    0.12
  11   0   4    2.21    0.15
  11   0   4    1.99    0.12
  11   0   5    0.12    0.05
  11   0   5    0.05    0.05
  11   0   5   -0.04    0.06
  11   0   6    0.04    0.05
  11   0   6    0.08    0.05
  11   0   6   -0.03    0.06
  11   0   7   -0.05    0.06
  11   0   7   -0.08    0.07
  11   0   8   14.08    0.43
  11   0   8   14.75    0.40
  11   0   9   -0.03    0.08
  11   0   9   -0.06    0.06
  11   0  10    1.40    0.16
  11   0  10    1.45    0.14
  11   0  11    0.12    0.10
  11   0  11    0.09    0.09
  11   1 -13    0.06    0.08
 -11  -1  13    0.02    0.09
  11  -1 -13    0.14    0.10
  11   1 -12    4.77    0.23
  11  -1 -12    4.75    0.24
 -11  -1  12    5.56    0.26
  11   1 -11    4.78    0.22
 -11  -1  11    4.60    0.23
  11  -1 -11    4.59    0.24
  11   1 -10    0.21    0.08
 -11  -1  10    0.21    0.08
  11  -1 -10    0.24    0.09
  11   1  -9    0.56    0.09
  11  -1  -9    0.52    0.10
  11  -1  -9    0.79    0.12
 -11  -1   9    0.62    0.10
  11   1  -8    3.87    0.18
  11  -1  -8    3.84    0.20
 -11  -1   8    3.72    0.18
  11  -1  -8    3.82    0.20
  11   1  -7    0.07    0.07
  11   1  -7    0.06    0.07
  11  -1  -7    0.04    0.07
  11  -1  -7    0.06    0.07
  11   1  -6    4.67    0.21
  11   1  -6    4.90    0.21
  11   1  -6    4.68    0.20
  11  -1  -6    4.60    0.21
  11  -1  -6    4.74    0.21
  11   1  -5    6.87    0.26
  11   1  -5    7.68    0.25
  11   1  -5    7.26    0.25
  11  -1  -5    8.10    0.27
  11  -1  -5    7.30    0.26
  11   1  -4   11.15    0.32
  11   1  -4   11.46    0.33
  11   1  -4   11.97    0.33
  11  -1  -4   11.35    0.33
  11  -1  -4   11.15    0.34
  11   1  -3   11.13    0.29
  11   1  -3   10.39    0.31
  11   1  -3   10.20    0.31
  11   1  -3   10.69    0.30
  11  -1  -3   10.47    0.32
  11  -1  -3   10.52    0.32
  11   1  -2   13.22    0.35
  11   1  -2   13.56    0.33
  11   1  -2   13.17    0.36
  11  -1  -2   13.36    0.37
 -11  -1   2   13.16    0.34
  11  -1  -2   13.33    0.37
  11   1  -1    0.13    0.07
  11   1  -1    0.04    0.05
  11   1  -1    0.06    0.04
 -11  -1   1    0.11    0.05
  11  -1  -1    0.15    0.06
  11  -1  -1    0.11    0.06
  11  -1  -1    0.15    0.06
  11   1   0    4.48    0.18
  11   1   0    4.62    0.19
 -11  -1   0    4.65    0.17
  11  -1   0    4.80    0.19
  11  -1   0    4.62    0.19
  11  -1   0    4.58    0.17
  11   1   1   -0.02    0.04
  11   1   1    0.00    0.05
 -11  -1  -1    0.08    0.04
  11  -1   1    0.01    0.04
  11  -1   1    0.04    0.05
  11   1   2    3.70    0.16
  11   1   2    3.73    0.17
  11  -1   2    3.86    0.15
  11  -1   2    3.61    0.18
  11   1   3    8.28    0.25
  11   1   3    8.10    0.26
  11  -1   3    8.00    0.23
  11  -1   3    7.94    0.27
  11   1   4    3.22    0.13
  11   1   4    3.50    0.16
  11   1   4    3.57    0.16
  11  -1   4    3.42    0.13
  11  -1   4    3.34    0.18
  11   1   5    0.01    0.05
  11   1   5    0.05    0.05
  11   1   5   -0.01    0.06
  11  -1   5    0.00    0.04
  11  -1   5   -0.10    0.05
  11  -1   5   -0.03    0.06
  11   1   6    2.49    0.16
  11   1   6    2.35    0.13
  11   1   6    2.37    0.14
  11  -1   6    2.44    0.15
  11  -1   6    2.32    0.17
  11  -1   6    2.41    0.11
  11   1   7    0.75    0.11
  11   1   7    0.71    0.08
  11  -1   7    0.80    0.10
  11  -1   7    0.72    0.11
  11   1   8    8.13    0.26
  11   1   8    7.61    0.29
  11  -1   8    8.33    0.29
  11  -1   8    8.14    0.31
  11   1   9    1.03    0.11
  11   1   9    0.95    0.13
  11  -1   9    0.65    0.12
  11  -1   9    1.05    0.12
  11   1  10    0.08    0.07
  11   1  10    0.08    0.09
  11  -1  10    0.04    0.08
  11  -1  10    0.14    0.10
  11   1  11    0.09    0.10
  11   1  11    0.13    0.09
  11  -1  11    0.15    0.11
  11  -1  11    0.26    0.10
  11   2 -13    0.77    0.15
 -11  -2  13    0.80    0.13
  11  -2 -13    0.88    0.15
  11   2 -12    0.04    0.11
  11   2 -12    0.14    0.08
 -11  -2  12    0.05    0.08
  11  -2 -12    0.02    0.10
  11   2 -11   -0.06    0.07
  11   2 -11   -0.02    0.10
  11  -2 -11   -0.18    0.09
 -11  -2  11    0.00    0.07
  11   2 -10    1.98    0.15
  11   2 -10    2.47    0.19
  11  -2 -10    2.60    0.19
 -11  -2  10    1.97    0.16
  11   2  -9    1.97    0.16
  11   2  -9    2.02    0.15
 -11  -2   9    1.59    0.13
  11  -2  -9    2.20    0.17
  11  -2  -9    2.10    0.17
  11   2  -8    2.00    0.14
  11   2  -8    1.64    0.15
  11  -2  -8    1.60    0.14
 -11  -2   8    1.98    0.14
  11  -2  -8    1.58    0.15
  11   2  -7    7.60    0.28
  11   2  -7    7.69    0.25
  11  -2  -7    7.78    0.28
 -11  -2   7    7.38    0.25
  11  -2  -7    7.21    0.28
  11   2  -6    2.00    0.14
  11   2  -6    1.99    0.14
  11   2  -6    2.20    0.16
  11  -2  -6    1.97    0.15
 -11  -2   6    2.07    0.12
  11  -2  -6    1.98    0.16
  11   2  -5    4.80    0.19
  11   2  -5    4.84    0.22
  11  -2  -5    4.52    0.21
  11  -2  -5    5.11    0.22
  11   2  -4   14.34    0.37
  11   2  -4   13.73    0.36
  11   2  -4   13.06    0.38
  11  -2  -4   13.09    0.37
  11  -2  -4   13.15    0.39
  11   2  -3    0.28    0.06
  11   2  -3    0.22    0.05
  11   2  -3    0.19    0.07
  11  -2  -3    0.18    0.07
  11  -2  -3    0.19    0.08
 -11  -2   3    0.22    0.05
  11   2  -2    0.37    0.05
  11   2  -2    0.58    0.07
  11   2  -2    0.35    0.09
  11  -2  -2    0.45    0.08
 -11  -2   2    0.49    0.06
  11  -2  -2    0.45    0.08
  11   2  -1   42.86    0.91
  11   2  -1   41.98    0.87
  11   2  -1   41.09    0.84
  11  -2  -1   41.55    0.91
  11  -2  -1   40.92    0.92
 -11  -2   1   40.39    0.86
  11   2   0    0.88    0.06
  11   2   0    0.64    0.09
  11   2   0    0.79    0.08
  11  -2   0    0.97    0.11
 -11  -2   0    0.91    0.08
  11  -2   0    0.75    0.08
  11  -2   0    0.87    0.10
  11   2   1    3.14    0.16
  11   2   1    3.26    0.14
  11   2   1    3.06    0.11
  11  -2   1    3.25    0.17
  11  -2   1    3.16    0.16
  11  -2   1    3.23    0.14
  11   2   2   -0.07    0.06
  11   2   2    0.03    0.05
  11  -2   2    0.06    0.06
  11  -2   2   -0.01    0.04
  11   2   3    0.16    0.07
  11   2   3    0.22    0.06
  11   2   3    0.23    0.04
  11  -2   3    0.27    0.05
  11  -2   3    0.26    0.08
  11   2   4    0.85    0.06
  11   2   4    0.99    0.11
  11   2   4    0.96    0.09
  11  -2   4    0.90    0.12
  11  -2   4    1.01    0.07
  11   2   5   13.07    0.31
  11   2   5   13.78    0.36
  11   2   5   13.77    0.38
  11  -2   5   13.35    0.31
  11  -2   5   13.67    0.38
  11  -2   5   13.48    0.40
  11   2   6    0.04    0.07
  11   2   6    0.05    0.06
  11   2   6    0.05    0.05
  11  -2   6    0.02    0.07
  11  -2   6   -0.02    0.07
  11   2   7    0.41    0.06
  11   2   7    0.55    0.09
  11  -2   7    0.42    0.09
  11  -2   7    0.35    0.10
  11   2   8    2.90    0.17
  11   2   8    2.74    0.14
  11  -2   8    2.76    0.18
  11  -2   8    2.69    0.21
  11   2   9    0.52    0.10
  11   2   9    0.60    0.08
  11  -2   9    0.55    0.11
  11  -2   9    0.36    0.11
  11   2  10    0.00    0.08
  11  -2  10   -0.11    0.08
  11  -2  10   -0.05    0.08
  11   2  11    2.85    0.21
  11  -2  11    2.16    0.20
  11  -2  11    2.35    0.19
  11   3 -12    0.35    0.12
 -11  -3  12    0.38    0.10
  11  -3 -12    0.51    0.13
  11   3 -11    0.08    0.11
  11  -3 -11    0.02    0.10
 -11  -3  11    0.08    0.08
  11   3 -10    4.38    0.24
 -11  -3  10    4.33    0.21
  11  -3 -10    4.76    0.25
  11  -3 -10    4.28    0.24
  11   3  -9    0.19    0.10
  11  -3  -9    0.27    0.10
 -11  -3   9    0.23    0.08
  11  -3  -9    0.22    0.09
  11   3  -8    0.09    0.09
  11  -3  -8    0.15    0.09
 -11  -3   8    0.17    0.07
  11  -3  -8    0.15    0.09
  11   3  -7    0.52    0.11
  11  -3  -7    0.49    0.11
 -11  -3   7    0.52    0.08
  11  -3  -7    0.59    0.11
  11   3  -6    0.28    0.09
  11  -3  -6    0.07    0.08
 -11  -3   6    0.21    0.06
  11  -3  -6    0.24    0.08
  11   3  -5   -0.08    0.07
  11  -3  -5    0.03    0.07
 -11  -3   5    0.02    0.04
  11  -3  -5   -0.05    0.06
  11   3  -4    3.27    0.14
  11   3  -4    3.11    0.15
  11   3  -4    3.49    0.19
  11  -3  -4    3.60    0.20
  11  -3  -4    3.44    0.18
 -11  -3   4    3.32    0.14
  11   3  -3   24.60    0.60
  11   3  -3   24.02    0.53
  11   3  -3   24.52    0.55
  11  -3  -3   24.24    0.60
 -11  -3   3   24.03    0.54
  11  -3  -3   24.66    0.61
  11   3  -2   14.60    0.33
  11   3  -2   15.02    0.41
  11   3  -2   14.35    0.35
 -11  -3   2   14.24    0.35
  11  -3  -2   14.35    0.41
  11  -3  -2   14.23    0.40
  11   3  -1    1.83    0.11
  11   3  -1    2.12    0.15
  11   3  -1    1.74    0.08
  11  -3  -1    1.76    0.15
  11  -3  -1    1.89    0.15
 -11  -3   1    1.84    0.10
  11   3   0    0.63    0.10
  11   3   0    0.67    0.07
  11   3   0    0.68    0.05
  11  -3   0    0.43    0.08
  11  -3   0    0.63    0.09
 -11  -3   0    0.65    0.06
  11   3   1    0.45    0.03
  11   3   1    0.47    0.06
  11   3   1    0.45    0.09
  11  -3   1    0.47    0.09
  11  -3   1    0.46    0.09
  11   3   2    0.48    0.06
  11   3   2    0.53    0.10
  11  -3   2    0.30    0.08
  11  -3   2    0.45    0.09
  11  -3   2    0.60    0.06
  11   3   3    3.38    0.18
  11   3   3    3.29    0.14
  11  -3   3    3.57    0.20
  11  -3   3    3.39    0.12
  11   3   4    0.39    0.09
  11   3   4    0.46    0.07
  11  -3   4    0.42    0.05
  11  -3   4    0.43    0.10
  11   3   5    5.69    0.14
  11   3   5    5.71    0.24
  11   3   5    5.57    0.20
  11  -3   5    5.12    0.24
  11  -3   5    5.75    0.24
  11   3   6    1.45    0.12
  11   3   6    1.68    0.15
  11  -3   6    2.03    0.16
  11  -3   6    1.48    0.15
  11   3   7    3.31    0.17
  11  -3   7    3.24    0.22
  11  -3   7    3.71    0.21
  11   3   8    0.25    0.08
  11  -3   8    0.36    0.12
  11  -3   8    0.12    0.10
  11   3   9    0.14    0.08
  11  -3   9    0.09    0.10
  11  -3   9    0.19    0.10
  11   3  10    1.19    0.13
  11  -3  10    1.10    0.16
  11  -3  10    0.86    0.14
  11   4 -11    1.10    0.16
  11  -4 -11    0.63    0.14
 -11  -4  11    0.63    0.11
  11   4 -10    0.36    0.12
 -11  -4  10    0.39    0.09
  11  -4 -10    0.12    0.12
  11  -4 -10    0.37    0.11
  11   4  -9   -0.02    0.09
  11  -4  -9    0.00    0.09
 -11  -4   9   -0.05    0.06
  11  -4  -9    0.06    0.11
  11   4  -8    3.80    0.22
  11  -4  -8    3.81    0.22
  11  -4  -8    3.70    0.23
 -11  -4   8    3.82    0.18
  11   4  -7    0.96    0.13
  11  -4  -7    0.70    0.12
 -11  -4   7    0.75    0.09
  11  -4  -7    0.65    0.11
  11   4  -6    0.17    0.09
 -11  -4   6   -0.01    0.05
  11  -4  -6   -0.07    0.08
  11  -4  -6    0.01    0.07
  11   4  -5    0.09    0.08
 -11  -4   5    0.05    0.05
  11  -4  -5    0.00    0.08
  11  -4  -5    0.14    0.09
  11   4  -4    6.20    0.19
  11   4  -4    6.68    0.26
  11  -4  -4    6.39    0.26
  11  -4  -4    6.06    0.26
  11   4  -3    0.57    0.06
  11   4  -3    0.67    0.11
  11  -4  -3    0.67    0.11
  11  -4  -3    0.40    0.10
 -11  -4   3    0.54    0.08
  11   4  -2    7.35    0.19
  11   4  -2    8.35    0.30
 -11  -4   2    7.59    0.23
  11  -4  -2    7.63    0.29
  11  -4  -2    7.17    0.27
  11   4  -1    0.00    0.02
  11   4  -1   -0.01    0.04
  11   4  -1    0.01    0.08
  11  -4  -1   -0.13    0.07
 -11  -4   1    0.01    0.04
  11  -4  -1    0.06    0.08
  11   4   0   16.74    0.46
  11   4   0   15.91    0.36
  11  -4   0   16.56    0.44
  11  -4   0   16.74    0.47
  11   4   1    5.07    0.15
  11   4   1    5.54    0.24
  11  -4   1    5.29    0.22
  11  -4   1    5.28    0.24
  11   4   2    0.38    0.05
  11   4   2    0.27    0.09
  11  -4   2    0.20    0.08
  11  -4   2    0.18    0.09
  11  -4   2    0.28    0.05
  11   4   3    1.73    0.15
  11   4   3    1.57    0.09
  11  -4   3    1.65    0.09
  11  -4   3    1.81    0.17
  11   4   4    4.02    0.14
  11   4   4    4.12    0.22
  11  -4   4    4.14    0.23
  11   4   5    6.75    0.21
  11   4   5    7.26    0.29
  11  -4   5    6.76    0.28
  11  -4   5    6.96    0.30
  11   4   6    0.91    0.09
  11  -4   6    0.95    0.12
  11  -4   6    0.84    0.13
  11  -4   7    0.41    0.10
  11  -4   7    0.29    0.10
  11  -4   8    0.31    0.10
  11  -4   8    0.23    0.11
  11  -4   9    0.55    0.14
  11  -4   9    0.50    0.12
  11   5 -10    0.76    0.14
 -11  -5  10    0.86    0.12
  11  -5 -10    1.09    0.16
  11  -5 -10    0.57    0.14
  11   5  -9    1.04    0.15
  11  -5  -9    1.02    0.15
 -11  -5   9    1.04    0.12
  11  -5  -9    0.90    0.15
  11   5  -8    0.11    0.10
  11  -5  -8    0.21    0.11
 -11  -5   8    0.16    0.07
  11  -5  -8    0.03    0.09
  11   5  -7    0.41    0.11
  11  -5  -7    0.50    0.12
  11  -5  -7    0.14    0.10
 -11  -5   7    0.26    0.07
  11   5  -6    0.84    0.12
 -11  -5   6    0.91    0.09
  11  -5  -6    0.72    0.12
  11  -5  -6    0.89    0.13
  11   5  -5    0.01    0.09
 -11  -5   5    0.05    0.04
  11  -5  -5   -0.04    0.08
  11  -5  -5   -0.17    0.08
  11   5  -4    0.26    0.10
  11  -5  -4    0.20    0.09
 -11  -5   4    0.18    0.05
  11  -5  -4    0.28    0.10
  11   5  -3    1.79    0.16
  11  -5  -3    1.55    0.15
  11  -5  -3    2.37    0.18
  11   5  -2    2.49    0.19
  11  -5  -2    2.54    0.19
  11  -5  -2    2.37    0.18
  11   5  -1    6.72    0.29
  11  -5  -1    7.17    0.27
  11  -5  -1    6.99    0.29
  11   5   0    1.43    0.15
  11  -5   0    1.08    0.13
  11  -5   0    1.30    0.13
  11   5   1    2.67    0.20
  11  -5   1    2.93    0.20
  11  -5   1    3.04    0.18
  11   5   2    2.23    0.19
  11  -5   2    1.94    0.17
  11  -5   2    1.68    0.14
  11   5   3    0.83    0.13
  11  -5   3    1.03    0.12
  11  -5   3    0.94    0.13
  11   5   4    5.28    0.26
  11  -5   4    5.37    0.27
  11  -5   5    1.07    0.14
  11  -5   5    1.14    0.16
  11  -5   6    0.16    0.08
  11  -5   6    0.09    0.09
  11  -5   7    0.04    0.09
  11  -5   7    0.02    0.09
  11  -5   8    0.10    0.10
  11  -5   8    0.02    0.09
  11   6  -8   -0.05    0.10
  11  -6  -8    0.40    0.11
  11  -6  -8    0.21    0.11
  11   6  -7    0.76    0.14
  11  -6  -7    0.65    0.13
  11  -6  -7    0.58    0.13
  11   6  -6    0.15    0.11
  11  -6  -6    0.18    0.10
  11  -6  -6    0.22    0.11
  11   6  -5    1.43    0.16
  11  -6  -5    1.34    0.16
  11  -6  -5    1.04    0.14
  11   6  -4    0.04    0.10
  11  -6  -4    0.15    0.09
  11  -6  -4    0.00    0.09
  11   6  -3    0.88    0.14
  11  -6  -3    0.97    0.14
  11  -6  -3    0.90    0.13
  11   6  -2    0.53    0.12
  11  -6  -2    0.64    0.12
  11  -6  -2    0.48    0.11
  11   6  -1    0.90    0.14
  11  -6  -1    0.91    0.12
  11  -6  -1    0.80    0.13
  11   6   0    0.09    0.10
  11  -6   0    0.23    0.10
  11  -6   0    0.08    0.08
  11   6   1    0.01    0.10
  11  -6   1    0.00    0.08
  11  -6   1   -0.02    0.08
  11   6   2    0.58    0.12
  11  -6   2    0.60    0.10
  11  -6   2    0.55    0.12
  11   6   3    0.21    0.11
  11  -6   3    0.19    0.10
  11  -6   3    0.23    0.08
  11  -6   4    0.09    0.09
  11  -6   4    0.08    0.09
  11  -6   5    3.03    0.23
  11  -6   5    2.88    0.21
  11  -6   6   -0.05    0.09
  11  -6   6   -0.02    0.09
  11   7  -5    0.77    0.15
  11  -7  -5    0.47    0.12
  11  -7  -5    0.33    0.12
  11   7  -4    0.36    0.13
  11  -7  -4    0.42    0.12
  11  -7  -4    0.14    0.10
  11   7  -3    0.74    0.14
  11  -7  -3    0.69    0.13
  11  -7  -3    0.66    0.13
  11   7  -2    0.04    0.11
  11  -7  -2    0.05    0.10
  11  -7  -2    0.12    0.10
  11   7  -1    0.65    0.14
  11  -7  -1    0.67    0.13
  11  -7  -1    0.65    0.12
  11   7   0    0.26    0.12
  11  -7   0    0.19    0.11
  11  -7   0    0.25    0.10
  11   7   1    0.14    0.11
  11  -7   1    0.15    0.09
  11  -7   1    0.04    0.10
  11   7   2    0.39    0.12
  11  -7   2    0.48    0.12
  12   0 -13    0.08    0.09
 -12   0  13    0.09    0.09
  12   0 -12    3.44    0.22
  12   0 -11   -0.18    0.08
  12   0 -10    3.44    0.20
  12   0  -9   -0.01    0.08
  12   0  -8    4.85    0.22
  12   0  -8    4.57    0.22
  12   0  -7    0.04    0.07
  12   0  -7    0.10    0.07
  12   0  -6   15.90    0.45
  12   0  -6   17.64    0.45
  12   0  -5   -0.01    0.06
  12   0  -5   -0.05    0.06
  12   0  -4    2.97    0.17
  12   0  -4    2.56    0.16
  12   0  -4    2.74    0.16
  12   0  -3    0.04    0.06
  12   0  -3    0.07    0.07
  12   0  -3   -0.08    0.06
  12   0  -2   16.26    0.43
  12   0  -2   16.09    0.43
  12   0  -2   16.53    0.42
  12   0  -1    0.06    0.06
  12   0  -1    0.00    0.06
  12   0   0    2.93    0.16
  12   0   0    2.97    0.15
  12   0   1   -0.03    0.05
  12   0   1    0.00    0.06
  12   0   2   32.91    0.73
  12   0   2   34.29    0.77
  12   0   3    0.02    0.06
  12   0   3    0.06    0.06
  12   0   4    0.82    0.09
  12   0   4    0.99    0.09
  12   0   4    0.85    0.11
  12   0   5   -0.01    0.05
  12   0   5    0.05    0.05
  12   0   5   -0.02    0.06
  12   0   6    3.60    0.20
  12   0   6    3.76    0.16
  12   0   6    3.55    0.17
  12   0   7    0.06    0.08
  12   0   7   -0.01    0.06
  12   0   8   11.79    0.39
  12   0   8   13.12    0.37
  12   0   9    0.03    0.07
  12   0   9   -0.11    0.08
  12   0  10    0.08    0.09
  12   0  10    0.12    0.09
  12   0  11   -0.11    0.09
  12   0  11    0.08    0.09
  12   1 -13    0.90    0.13
 -12  -1  13    0.74    0.13
  12  -1 -13    0.64    0.13
  12   1 -12    6.13    0.27
 -12  -1  12    6.49    0.29
  12  -1 -12    6.49    0.29
  12   1 -11    4.93    0.23
  12  -1 -11    4.96    0.25
 -12  -1  11    4.83    0.24
  12   1 -10    0.34    0.10
  12  -1 -10    0.76    0.12
 -12  -1  10    0.53    0.10
  12   1  -9    0.08    0.07
  12  -1  -9   -0.08    0.08
 -12  -1   9    0.01    0.07
  12  -1  -9   -0.03    0.07
  12   1  -8    0.40    0.09
  12   1  -8    0.45    0.11
  12  -1  -8    0.64    0.11
  12  -1  -8    0.40    0.09
  12   1  -7    0.42    0.09
  12   1  -7    0.55    0.09
  12   1  -7    0.52    0.10
  12  -1  -7    0.37    0.10
  12  -1  -7    0.54    0.10
  12   1  -6    1.03    0.12
  12   1  -6    0.93    0.11
  12   1  -6    0.84    0.11
  12  -1  -6    0.98    0.12
  12  -1  -6    1.16    0.13
  12   1  -5    9.56    0.32
  12   1  -5   10.13    0.31
  12   1  -5    9.71    0.31
  12  -1  -5   10.32    0.32
  12  -1  -5    9.77    0.32
  12   1  -4   10.18    0.31
  12   1  -4   10.79    0.32
  12   1  -4   10.56    0.32
  12  -1  -4    9.90    0.32
  12  -1  -4    9.82    0.31
  12   1  -3    1.08    0.12
  12   1  -3    0.89    0.10
  12  -1  -3    1.18    0.12
  12  -1  -3    0.78    0.11
  12   1  -2    5.39    0.20
  12   1  -2    5.86    0.21
  12   1  -2    5.20    0.21
  12  -1  -2    5.41    0.22
  12  -1  -2    5.43    0.22
  12  -1  -2    4.90    0.20
  12   1  -1    4.42    0.19
  12   1  -1    4.29    0.18
  12   1  -1    4.40    0.16
  12  -1  -1    4.24    0.18
  12  -1  -1    4.37    0.20
  12  -1  -1    4.43    0.20
  12   1   0    2.59    0.16
  12   1   0    2.54    0.12
  12   1   0    2.70    0.14
  12  -1   0    2.81    0.16
  12  -1   0    2.72    0.14
  12   1   1    0.41    0.08
  12   1   1    0.35    0.07
  12  -1   1    0.30    0.06
  12  -1   1    0.26    0.07
  12   1   2    0.19    0.07
  12   1   2    0.31    0.07
  12  -1   2    0.31    0.08
  12  -1   2    0.22    0.06
  12   1   3    1.33    0.12
  12   1   3    1.24    0.11
  12  -1   3    1.36    0.10
  12  -1   3    1.29    0.13
  12   1   4    1.79    0.13
  12   1   4    1.60    0.13
  12   1   4    1.61    0.10
  12  -1   4    1.26    0.13
  12  -1   4    1.51    0.10
  12   1   5    2.19    0.14
  12   1   5    2.29    0.12
  12   1   5    2.05    0.15
  12  -1   5    2.21    0.14
  12  -1   5    2.15    0.16
  12  -1   5    2.03    0.11
  12   1   6    0.57    0.09
  12   1   6    0.52    0.07
  12   1   6    0.50    0.09
  12  -1   6    0.50    0.07
  12  -1   6    0.65    0.09
  12  -1   6    0.28    0.09
  12   1   7    0.03    0.06
  12   1   7   -0.01    0.07
  12  -1   7    0.06    0.07
  12  -1   7    0.03    0.08
  12   1   8    3.69    0.18
  12   1   8    3.88    0.21
  12  -1   8    3.97    0.23
  12  -1   8    3.38    0.20
  12   1   9    1.18    0.14
  12   1   9    1.28    0.12
  12  -1   9    1.32    0.16
  12  -1   9    1.30    0.14
  12   1  10    0.91    0.11
  12   1  10    1.00    0.13
  12  -1  10    0.89    0.14
  12  -1  10    0.88    0.13
  12   1  11    0.21    0.10
  12  -1  11    0.19    0.12
  12  -1  11    0.34    0.11
  12   2 -13   -0.09    0.11
  12  -2 -13   -0.08    0.10
 -12  -2  13   -0.04    0.08
  12   2 -12    0.62    0.14
  12   2 -12    0.67    0.11
  12  -2 -12    0.75    0.14
 -12  -2  12    0.49    0.11
  12   2 -11    0.01    0.08
  12   2 -11   -0.01    0.10
 -12  -2  11   -0.03    0.07
  12  -2 -11    0.00    0.09
  12   2 -10    0.17    0.10
  12   2 -10    0.12    0.08
 -12  -2  10    0.07    0.08
  12  -2 -10    0.07    0.09
  12  -2 -10    0.08    0.10
  12   2  -9    0.87    0.11
  12   2  -9    1.18    0.14
  12  -2  -9    0.82    0.12
  12  -2  -9    0.81    0.13
 -12  -2   9    0.79    0.11
  12   2  -8   -0.05    0.08
  12   2  -8   -0.02    0.07
 -12  -2   8   -0.02    0.06
  12  -2  -8    0.00    0.08
  12  -2  -8    0.06    0.08
  12   2  -7   10.15    0.31
  12   2  -7    9.91    0.34
  12  -2  -7    9.50    0.34
  12  -2  -7   10.45    0.34
  12   2  -6    6.27    0.23
  12   2  -6    6.45    0.26
  12  -2  -6    6.06    0.26
  12  -2  -6    5.97    0.25
  12   2  -5    0.53    0.10
  12   2  -5    0.54    0.09
  12  -2  -5    0.60    0.10
  12  -2  -5    0.70    0.11
  12   2  -4    7.70    0.25
  12   2  -4    8.04    0.28
  12  -2  -4    7.32    0.28
  12  -2  -4    7.08    0.27
  12   2  -3    3.30    0.16
  12   2  -3    3.40    0.19
  12   2  -3    3.32    0.14
  12  -2  -3    3.43    0.18
  12  -2  -3    3.44    0.19
  12   2  -2    0.12    0.06
  12   2  -2    0.03    0.07
  12   2  -2    0.00    0.04
 -12  -2   2    0.29    0.06
  12  -2  -2    0.16    0.07
  12  -2  -2    0.14    0.07
  12   2  -1   20.50    0.52
  12   2  -1   20.29    0.48
  12   2  -1   19.84    0.45
  12  -2  -1   20.60    0.53
  12  -2  -1   20.60    0.52
 -12  -2   1   20.01    0.47
  12   2   0    2.41    0.11
  12   2   0    2.25    0.15
  12   2   0    2.13    0.13
  12  -2   0    2.63    0.13
  12  -2   0    2.18    0.16
 -12  -2   0    2.32    0.12
  12  -2   0    2.55    0.15
  12   2   1    2.79    0.14
  12   2   1    2.87    0.11
  12   2   1    3.19    0.17
  12  -2   1    2.84    0.16
  12  -2   1    3.21    0.14
  12  -2   1    2.81    0.17
  12   2   2    0.80    0.10
  12   2   2    1.02    0.10
  12  -2   2    0.88    0.12
  12  -2   2    0.97    0.08
  12   2   3    7.70    0.27
  12   2   3    7.38    0.20
  12   2   3    7.81    0.25
  12  -2   3    7.72    0.29
  12  -2   3    7.66    0.22
  12   2   4    1.93    0.10
  12   2   4    2.12    0.15
  12   2   4    1.92    0.13
  12  -2   4    1.95    0.10
  12  -2   4    1.46    0.14
  12   2   5    4.67    0.20
  12   2   5    4.19    0.15
  12   2   5    4.48    0.20
  12  -2   5    4.49    0.14
  12  -2   5    4.25    0.20
  12  -2   5    4.32    0.23
  12   2   6    0.20    0.05
  12   2   6    0.20    0.08
  12   2   6    0.24    0.08
  12  -2   6    0.16    0.08
  12  -2   6    0.23    0.08
  12   2   7    2.27    0.12
  12   2   7    2.45    0.16
  12  -2   7    1.86    0.17
  12  -2   7    2.18    0.17
  12   2   8    4.31    0.23
  12   2   8    3.82    0.20
  12  -2   8    3.75    0.23
  12  -2   8    3.63    0.21
  12   2   9    0.11    0.08
  12  -2   9   -0.06    0.08
  12  -2   9    0.04    0.09
  12   2  10    0.46    0.11
  12  -2  10    0.40    0.11
  12  -2  10    0.43    0.13
  12   3 -12    1.24    0.17
 -12  -3  12    0.98    0.14
  12  -3 -12    1.04    0.15
  12   3 -11    0.32    0.12
 -12  -3  11    0.20    0.09
  12  -3 -11    0.19    0.11
  12   3 -10    1.29    0.16
 -12  -3  10    1.10    0.13
  12  -3 -10    1.46    0.17
  12  -3 -10    1.41    0.16
  12   3  -9   -0.02    0.09
  12  -3  -9    0.06    0.10
 -12  -3   9    0.13    0.07
  12  -3  -9    0.23    0.10
  12   3  -8    0.19    0.09
  12  -3  -8    0.27    0.10
  12  -3  -8    0.07    0.09
 -12  -3   8    0.09    0.07
  12   3  -7    3.55    0.21
  12  -3  -7    3.59    0.22
  12  -3  -7    3.90    0.22
 -12  -3   7    3.63    0.17
  12   3  -6    2.78    0.19
  12  -3  -6    2.54    0.19
  12  -3  -6    2.57    0.18
  12   3  -5    0.07    0.09
  12  -3  -5    0.27    0.09
  12  -3  -5    0.13    0.08
  12   3  -4    0.71    0.08
  12   3  -4    0.67    0.11
  12   3  -4    0.70    0.09
  12  -3  -4    0.91    0.12
  12  -3  -4    0.77    0.12
  12   3  -3   20.98    0.50
  12   3  -3   21.02    0.47
  12   3  -3   22.13    0.56
  12  -3  -3   21.29    0.55
  12  -3  -3   21.24    0.56
 -12  -3   3   20.73    0.49
  12   3  -2    3.31    0.15
  12   3  -2    3.26    0.13
  12   3  -2    3.60    0.20
  12  -3  -2    3.63    0.20
 -12  -3   2    3.33    0.14
  12  -3  -2    3.55    0.20
  12   3  -1    5.15    0.18
  12   3  -1    5.18    0.15
  12   3  -1    5.16    0.23
  12  -3  -1    4.91    0.23
  12  -3  -1    5.27    0.23
 -12  -3   1    5.26    0.17
  12   3   0    0.31    0.04
  12   3   0    0.39    0.10
  12   3   0    0.27    0.06
  12  -3   0    0.46    0.10
  12  -3   0    0.22    0.08
 -12  -3   0    0.24    0.05
  12   3   1    1.00    0.09
  12   3   1    1.24    0.06
  12   3   1    1.29    0.13
  12  -3   1    1.06    0.12
  12  -3   1    1.25    0.10
  12  -3   1    1.22    0.12
  12   3   2    2.04    0.11
  12   3   2    1.98    0.07
  12   3   2    2.05    0.16
  12   3   2    1.91    0.06
  12  -3   2    1.58    0.15
  12  -3   2    1.96    0.11
  12   3   3    4.79    0.22
  12   3   3    4.92    0.18
  12  -3   3    4.75    0.24
  12  -3   3    4.50    0.15
  12   3   4    0.95    0.12
  12   3   4    0.95    0.09
  12  -3   4    0.94    0.08
  12  -3   4    1.15    0.14
  12   3   5    0.74    0.12
  12   3   5    0.57    0.08
  12  -3   5    0.49    0.11
  12  -3   5    0.66    0.11
  12   3   6    8.50    0.27
  12   3   6    8.73    0.31
  12  -3   6    8.48    0.33
  12  -3   6    8.78    0.31
  12   3   7   11.63    0.34
  12  -3   7   11.98    0.41
  12  -3   7   11.92    0.38
  12   3   8    0.31    0.09
  12  -3   8    0.25    0.11
  12  -3   8    0.30    0.11
  12   3   9    0.42    0.10
  12  -3   9    0.69    0.13
  12  -3   9    0.53    0.13
  12  -3  10    1.25    0.16
  12   4 -11    1.34    0.18
  12  -4 -11    1.42    0.17
 -12  -4  11    1.14    0.13
  12   4 -10    1.56    0.18
 -12  -4  10    1.28    0.13
  12  -4 -10    1.00    0.15
  12  -4 -10    1.17    0.17
  12   4  -9    0.06    0.11
  12  -4  -9   -0.06    0.10
  12  -4  -9   -0.07    0.09
 -12  -4   9    0.09    0.07
  12   4  -8    0.68    0.13
 -12  -4   8    0.75    0.10
  12  -4  -8    0.69    0.13
  12  -4  -8    0.68    0.12
  12   4  -7    2.01    0.18
 -12  -4   7    1.96    0.14
  12  -4  -7    2.08    0.19
  12  -4  -7    2.03    0.18
  12   4  -6    0.78    0.13
  12  -4  -6    0.74    0.12
 -12  -4   6    0.79    0.09
  12  -4  -6    0.68    0.12
  12   4  -5    0.10    0.09
  12  -4  -5   -0.04    0.08
  12  -4  -5    0.10    0.08
  12   4  -4    2.52    0.18
  12  -4  -4    2.49    0.19
  12  -4  -4    2.63    0.18
  12   4  -3    0.27    0.09
  12  -4  -3    0.34    0.10
  12  -4  -3    0.19    0.09
  12   4  -2    8.59    0.31
  12  -4  -2    8.25    0.30
  12  -4  -2    8.25    0.31
  12   4  -1    3.35    0.20
  12   4  -1    2.93    0.12
  12  -4  -1    3.34    0.20
  12  -4  -1    2.97    0.19
  12   4   0    6.33    0.18
  12   4   0    6.34    0.27
  12  -4   0    6.26    0.25
  12  -4   0    6.44    0.27
  12   4   1    0.20    0.10
  12   4   1    0.14    0.05
  12  -4   1    0.02    0.08
  12  -4   1    0.13    0.08
  12   4   2    0.28    0.10
  12   4   2    0.13    0.05
  12  -4   2    0.21    0.08
  12  -4   2    0.22    0.05
  12  -4   2    0.10    0.09
  12   4   3    6.02    0.27
  12   4   3    6.29    0.19
  12  -4   3    6.72    0.29
  12   4   4    3.18    0.14
  12   4   4    3.21    0.20
  12  -4   4    3.49    0.22
  12   4   5    0.45    0.11
  12  -4   5    0.11    0.10
  12  -4   5    0.14    0.09
  12  -4   6    6.98    0.31
  12  -4   6    6.84    0.29
  12  -4   7    0.53    0.11
  12  -4   7    0.27    0.11
  12  -4   8    0.91    0.14
  12  -4   8    0.64    0.13
  12   5  -9    0.48    0.13
 -12  -5   9    0.71    0.10
  12  -5  -9    0.66    0.13
  12  -5  -9    0.61    0.14
  12   5  -8   -0.06    0.10
  12  -5  -8   -0.11    0.09
 -12  -5   8   -0.10    0.05
  12  -5  -8    0.03    0.10
  12   5  -7    0.15    0.10
  12  -5  -7    0.02    0.09
 -12  -5   7    0.00    0.06
  12  -5  -7   -0.01    0.09
  12   5  -6    1.86    0.17
  12  -5  -6    2.20    0.19
  12  -5  -6    1.91    0.17
  12   5  -5    0.89    0.14
  12  -5  -5    0.84    0.13
  12  -5  -5    0.96    0.14
  12   5  -4    0.38    0.12
  12  -5  -4    0.43    0.11
  12  -5  -4    0.34    0.11
  12   5  -3    0.05    0.10
  12  -5  -3   -0.07    0.08
  12  -5  -3    0.09    0.09
  12   5  -2    0.59    0.12
  12  -5  -2    0.38    0.10
  12  -5  -2    0.36    0.11
  12   5  -1    0.36    0.11
  12  -5  -1    0.43    0.11
  12  -5  -1    0.28    0.09
  12   5   0    1.81    0.17
  12  -5   0    2.17    0.17
  12  -5   0    2.23    0.19
  12   5   1    0.68    0.12
  12  -5   1    0.68    0.12
  12  -5   1    0.64    0.11
  12   5   2    0.08    0.09
  12  -5   2    0.18    0.09
  12  -5   2   -0.03    0.08
  12   5   3    2.22    0.19
  12  -5   3    2.44    0.20
  12   5   4    1.15    0.15
  12  -5   4    0.79    0.14
  12  -5   5    0.43    0.11
  12  -5   5    0.54    0.13
  12  -5   6    0.07    0.11
  12  -5   6    0.22    0.10
  12  -5   7    0.54    0.13
  12  -5   7    0.63    0.13
  12   6  -7    0.18    0.11
  12  -6  -7    0.10    0.11
  12  -6  -7    0.26    0.12
  12   6  -6    0.17    0.11
  12  -6  -6    0.04    0.10
  12  -6  -6   -0.02    0.10
  12   6  -5    2.30    0.20
  12  -6  -5    2.30    0.20
  12  -6  -5    2.36    0.21
  12   6  -4   -0.06    0.09
  12  -6  -4    0.20    0.10
  12  -6  -4    0.11    0.10
  12   6  -3    5.14    0.28
  12  -6  -3    5.32    0.27
  12  -6  -3    5.61    0.28
  12   6  -2    2.96    0.22
  12  -6  -2    2.94    0.20
  12  -6  -2    3.10    0.22
  12   6  -1    2.13    0.19
  12  -6  -1    2.15    0.19
  12  -6  -1    2.15    0.17
  12   6   0    0.38    0.12
  12  -6   0    0.39    0.11
  12  -6   0    0.30    0.10
  12   6   1    0.07    0.10
  12  -6   1    0.11    0.09
  12  -6   1    0.06    0.09
  12   6   2    0.18    0.11
  12  -6   2    0.31    0.10
  12  -6   2    0.32    0.11
  12   6   3   -0.22    0.09
  12  -6   3   -0.05    0.09
  12  -6   4    0.06    0.09
  12  -6   4    0.05    0.10
  12  -6   5    0.46    0.11
  12  -6   5    0.34    0.12
  12   7  -2    0.51    0.14
  12  -7  -2    0.66    0.13
  12  -7  -2    0.64    0.13
  12   7  -1    0.17    0.12
  12  -7  -1    0.14    0.10
  12  -7  -1    0.15    0.11
  12   7   0    0.01    0.11
  12  -7   0    0.28    0.11
  12  -7   0    0.21    0.10
  13   0 -12    0.40    0.12
  13   0 -11   -0.02    0.09
  13   0 -10    4.71    0.24
  13   0  -9   -0.02    0.08
  13   0  -9   -0.12    0.07
  13   0  -8    7.59    0.30
  13   0  -8    8.06    0.30
  13   0  -7    0.05    0.07
  13   0  -7    0.03    0.08
  13   0  -6    5.61    0.24
  13   0  -6    5.73    0.25
  13   0  -5   -0.15    0.07
  13   0  -5   -0.04    0.07
  13   0  -5    0.05    0.08
  13   0  -4   17.02    0.46
  13   0  -4   16.55    0.46
  13   0  -4   17.16    0.46
  13   0  -3   -0.03    0.06
  13   0  -3   -0.07    0.06
  13   0  -3    0.01    0.07
  13   0  -2    0.55    0.09
  13   0  -2    0.65    0.10
  13   0  -2    0.53    0.09
  13   0  -1   -0.01    0.06
  13   0  -1   -0.03    0.06
  13   0   0    4.63    0.20
  13   0   0    5.08    0.21
  13   0   1   -0.01    0.06
  13   0   1   -0.02    0.06
  13   0   2   11.00    0.34
  13   0   2   10.58    0.31
  13   0   3    0.03    0.06
  13   0   3    0.09    0.07
  13   0   4    2.44    0.17
  13   0   4    2.74    0.14
  13   0   4    2.77    0.15
  13   0   5   -0.04    0.07
  13   0   5   -0.03    0.06
  13   0   5   -0.03    0.05
  13   0   6    3.34    0.16
  13   0   6    2.98    0.19
  13   0   6    2.97    0.16
  13   0   7    0.01    0.08
  13   0   7   -0.05    0.06
  13   0   8    1.31    0.15
  13   0   8    1.28    0.13
  13   0   9   -0.03    0.07
  13   0   9    0.03    0.09
  13   0  10    0.51    0.11
  13   0  10    0.57    0.13
  13   1 -12    1.64    0.16
 -13  -1  12    1.47    0.16
  13  -1 -12    1.99    0.19
  13   1 -11    0.21    0.10
  13  -1 -11    0.05    0.10
  13   1 -10    2.34    0.18
  13   1 -10    2.34    0.20
  13  -1 -10    2.80    0.20
  13   1  -9    1.07    0.12
  13   1  -9    0.94    0.14
  13  -1  -9    1.09    0.14
  13  -1  -9    1.11    0.15
  13   1  -8    0.07    0.09
  13   1  -8    0.12    0.08
  13   1  -8    0.10    0.08
  13  -1  -8    0.02    0.08
  13  -1  -8    0.06    0.09
  13   1  -7    0.18    0.08
  13   1  -7    0.17    0.09
  13   1  -7    0.17    0.08
  13  -1  -7    0.09    0.08
  13  -1  -7    0.10    0.08
  13   1  -6    0.30    0.09
  13   1  -6    0.42    0.10
  13   1  -6    0.45    0.09
  13  -1  -6    0.34    0.09
  13  -1  -6    0.30    0.09
  13   1  -5    0.30    0.09
  13   1  -5    0.37    0.09
  13   1  -5    0.35    0.09
  13  -1  -5    0.28    0.09
  13  -1  -5    0.43    0.10
  13   1  -4    4.11    0.20
  13   1  -4    3.91    0.19
  13   1  -4    4.25    0.21
  13  -1  -4    4.16    0.20
  13  -1  -4    3.85    0.20
  13   1  -3    2.15    0.15
  13   1  -3    2.24    0.16
  13  -1  -3    2.21    0.16
  13  -1  -3    2.31    0.15
  13  -1  -3    1.87    0.15
  13   1  -2   46.66    1.01
  13   1  -2   46.13    1.00
  13  -1  -2   46.57    1.02
  13  -1  -2   46.01    1.00
  13  -1  -2   45.51    1.02
  13   1  -1    0.64    0.10
  13   1  -1    0.69    0.10
  13  -1  -1    0.53    0.09
  13  -1  -1    0.50    0.08
  13  -1  -1    0.60    0.10
  13   1   0    5.04    0.21
  13   1   0    4.92    0.20
  13   1   0    5.57    0.21
  13  -1   0    4.93    0.22
  13  -1   0    5.14    0.20
  13   1   1    1.84    0.14
  13   1   1    1.71    0.13
  13  -1   1    1.33    0.13
  13  -1   1    2.09    0.13
  13   1   2    0.05    0.06
  13   1   2   -0.05    0.06
  13  -1   2    0.15    0.06
  13  -1   2   -0.07    0.06
  13   1   3    0.08    0.07
  13   1   3    0.08    0.06
  13  -1   3    0.03    0.05
  13  -1   3   -0.03    0.07
  13   1   4    4.13    0.19
  13   1   4    4.07    0.20
  13   1   4    4.11    0.16
  13  -1   4    4.21    0.22
  13  -1   4    4.06    0.16
  13   1   5    0.99    0.11
  13   1   5    0.80    0.11
  13   1   5    0.72    0.08
  13  -1   5    0.75    0.12
  13  -1   5    0.78    0.08
  13  -1   5    0.84    0.10
  13   1   6    0.19    0.07
  13   1   6    0.18    0.08
  13   1   6    0.11    0.06
  13  -1   6    0.17    0.07
  13  -1   6    0.22    0.09
  13  -1   6    0.15    0.06
  13   1   7    1.30    0.13
  13   1   7    1.23    0.11
  13  -1   7    1.23    0.14
  13  -1   7    1.34    0.13
  13   1   8    2.81    0.20
  13   1   8    2.93    0.16
  13  -1   8    3.07    0.21
  13  -1   8    2.84    0.19
  13   1   9    0.51    0.09
  13   1   9    0.64    0.12
  13  -1   9    0.77    0.12
  13  -1   9    0.66    0.13
  13   1  10   -0.09    0.08
  13  -1  10   -0.06    0.10
  13  -1  10    0.06    0.09
  13   2 -12   -0.07    0.08
  13   2 -12   -0.11    0.11
  13  -2 -12   -0.04    0.10
 -13  -2  12   -0.03    0.08
  13   2 -11    0.98    0.13
  13   2 -11    1.21    0.17
 -13  -2  11    1.17    0.14
  13  -2 -11    1.12    0.16
  13   2 -10   -0.10    0.08
  13   2 -10    0.00    0.10
  13  -2 -10    0.15    0.10
  13  -2 -10    0.06    0.10
 -13  -2  10    0.04    0.07
  13   2  -9    0.19    0.08
  13   2  -9    0.16    0.11
  13  -2  -9    0.22    0.10
  13  -2  -9    0.17    0.09
 -13  -2   9    0.12    0.07
  13   2  -8    8.71    0.32
  13   2  -8    7.95    0.29
  13  -2  -8    8.13    0.32
  13  -2  -8    8.06    0.31
  13   2  -7   -0.03    0.07
  13   2  -7    0.16    0.09
  13  -2  -7    0.26    0.09
  13  -2  -7    0.15    0.10
  13   2  -6    0.23    0.09
  13   2  -6    0.40    0.09
  13  -2  -6    0.37    0.10
  13  -2  -6    0.30    0.09
  13   2  -5    1.55    0.13
  13   2  -5    1.29    0.13
  13  -2  -5    1.03    0.13
  13  -2  -5    1.24    0.13
  13   2  -4    1.96    0.15
  13   2  -4    1.55    0.13
  13  -2  -4    1.67    0.15
  13  -2  -4    2.13    0.17
  13   2  -3   10.22    0.31
  13   2  -3   10.51    0.34
  13  -2  -3    9.65    0.33
  13  -2  -3   10.28    0.34
  13   2  -2    5.38    0.18
  13   2  -2    5.49    0.21
  13   2  -2    4.93    0.23
  13  -2  -2    5.50    0.24
  13  -2  -2    5.64    0.24
  13   2  -1    1.77    0.13
  13   2  -1    1.81    0.11
  13   2  -1    1.86    0.15
  13  -2  -1    2.24    0.17
  13  -2  -1    1.83    0.15
  13  -2  -1    2.17    0.14
  13   2   0    4.27    0.18
  13   2   0    4.23    0.15
  13   2   0    4.29    0.21
  13  -2   0    4.43    0.22
  13  -2   0    4.30    0.18
  13  -2   0    4.00    0.21
  13   2   1    1.10    0.10
  13   2   1    1.18    0.09
  13   2   1    1.01    0.12
  13  -2   1    1.02    0.12
  13  -2   1    1.26    0.10
  13   2   2   12.21    0.34
  13   2   2   11.51    0.29
  13   2   2   11.81    0.36
  13  -2   2   11.64    0.38
  13  -2   2   11.82    0.31
  13   2   3    5.27    0.16
  13   2   3    5.35    0.23
  13   2   3    5.17    0.21
  13  -2   3    5.26    0.25
  13  -2   3    5.43    0.18
  13   2   4    2.72    0.17
  13   2   4    2.54    0.11
  13   2   4    2.41    0.15
  13  -2   4    2.79    0.19
  13  -2   4    2.58    0.13
  13   2   5   -0.03    0.05
  13   2   5    0.00    0.07
  13   2   5   -0.07    0.06
  13  -2   5   -0.02    0.08
  13  -2   5    0.01    0.04
  13  -2   5    0.00    0.07
  13   2   6    1.05    0.09
  13   2   6    1.05    0.13
  13   2   6    1.08    0.12
  13  -2   6    1.08    0.14
  13  -2   6    1.09    0.13
  13   2   7    0.38    0.10
  13  -2   7    0.29    0.10
  13  -2   7    0.40    0.09
  13   2   8    0.06    0.08
  13  -2   8    0.20    0.09
  13  -2   8   -0.12    0.09
  13   2   9    1.48    0.15
  13  -2   9    1.38    0.15
  13  -2   9    1.06    0.15
  13   3 -11    1.14    0.16
 -13  -3  11    1.02    0.13
  13  -3 -11    1.20    0.16
  13   3 -10    0.35    0.12
  13  -3 -10    0.34    0.12
 -13  -3  10    0.59    0.11
  13  -3 -10    0.48    0.12
  13   3  -9    0.06    0.11
  13  -3  -9    0.11    0.10
 -13  -3   9    0.19    0.08
  13  -3  -9    0.02    0.09
  13   3  -8    0.81    0.14
 -13  -3   8    1.09    0.11
  13  -3  -8    0.76    0.13
  13  -3  -8    1.19    0.16
  13   3  -7    0.00    0.09
  13  -3  -7    0.01    0.09
  13  -3  -7    0.03    0.08
  13   3  -6    1.13    0.14
  13  -3  -6    1.47    0.16
  13  -3  -6    1.13    0.14
  13   3  -5    0.68    0.11
  13  -3  -5    0.78    0.12
  13  -3  -5    0.52    0.11
  13   3  -4    5.69    0.25
  13   3  -4    5.05    0.20
  13  -3  -4    5.36    0.25
  13  -3  -4    4.35    0.22
  13   3  -3    0.04    0.06
  13   3  -3    0.01    0.08
  13   3  -3    0.01    0.05
  13  -3  -3    0.07    0.08
  13  -3  -3   -0.04    0.07
  13   3  -2    4.39    0.22
  13   3  -2    4.61    0.18
  13  -3  -2    4.54    0.23
 -13  -3   2    4.79    0.18
  13  -3  -2    4.74    0.23
  13   3  -1    8.90    0.26
  13   3  -1    7.95    0.30
  13  -3  -1    9.19    0.32
  13  -3  -1    8.99    0.31
 -13  -3   1    8.88    0.26
  13   3   0    0.18    0.09
  13   3   0    0.20    0.06
  13  -3   0    0.28    0.07
  13  -3   0    0.34    0.10
  13  -3   0    0.25    0.09
  13   3   1    0.34    0.09
  13   3   1    0.25    0.06
  13  -3   1    0.43    0.07
  13  -3   1    0.37    0.10
  13  -3   1    0.33    0.09
  13   3   2    0.58    0.05
  13   3   2    0.55    0.08
  13   3   2    0.60    0.10
  13  -3   2    0.54    0.11
  13  -3   2    0.60    0.08
  13   3   3    5.19    0.20
  13   3   3    5.41    0.24
  13  -3   3    4.95    0.25
  13  -3   3    5.15    0.17
  13   3   4    5.24    0.20
  13   3   4    5.26    0.24
  13  -3   4    5.58    0.27
  13   3   5    4.06    0.18
  13   3   5    4.10    0.22
  13  -3   5    3.75    0.21
  13  -3   5    4.18    0.25
  13   3   6    0.39    0.09
  13   3   6    0.50    0.11
  13  -3   6    0.50    0.11
  13  -3   6    0.32    0.11
  13   3   7    0.66    0.10
  13  -3   7    0.56    0.13
  13  -3   7    0.62    0.12
  13   3   8    1.15    0.13
  13  -3   8    0.95    0.15
  13  -3   8    1.24    0.14
  13  -3   9   -0.02    0.10
  13  -3   9   -0.06    0.10
  13   4 -10    1.12    0.16
 -13  -4  10    0.84    0.12
  13  -4 -10    0.79    0.14
  13  -4 -10    0.76    0.15
  13   4  -9    0.31    0.12
  13  -4  -9    0.37    0.12
  13  -4  -9    0.34    0.11
 -13  -4   9    0.39    0.09
  13   4  -8   -0.02    0.10
 -13  -4   8   -0.05    0.06
  13  -4  -8   -0.10    0.08
  13  -4  -8    0.10    0.09
  13   4  -7    3.81    0.23
  13  -4  -7    3.20    0.22
  13  -4  -7    3.55    0.23
 -13  -4   7    3.21    0.17
  13   4  -6    0.03    0.10
  13  -4  -6    0.06    0.10
  13  -4  -6   -0.14    0.07
  13   4  -5    2.22    0.19
  13  -4  -5    1.83    0.17
  13  -4  -5    1.95    0.17
  13   4  -4    3.14    0.21
  13  -4  -4    3.27    0.21
  13  -4  -4    2.94    0.20
  13   4  -3   -0.02    0.08
  13  -4  -3    0.11    0.08
  13  -4  -3    0.00    0.08
  13   4  -2    0.78    0.08
  13   4  -2    1.14    0.14
  13  -4  -2    1.04    0.14
  13  -4  -2    0.92    0.12
  13   4  -1    5.41    0.18
  13   4  -1    5.78    0.26
  13  -4  -1    5.66    0.25
  13  -4  -1    5.41    0.26
  13   4   0   -0.21    0.08
  13   4   0    0.00    0.05
  13  -4   0   -0.03    0.08
  13  -4   0    0.08    0.09
  13   4   1    0.00    0.04
  13   4   1   -0.01    0.09
  13  -4   1    0.00    0.05
  13  -4   1   -0.04    0.07
  13  -4   1    0.03    0.08
  13   4   2    1.59    0.11
  13   4   2    1.59    0.16
  13  -4   2    1.55    0.15
  13  -4   2    1.29    0.15
  13  -4   2    1.45    0.11
  13   4   3    0.43    0.12
  13  -4   3    0.70    0.13
  13   4   4    0.68    0.12
  13  -4   4    0.56    0.12
  13   4   5    0.03    0.09
  13  -4   5    0.04    0.08
  13  -4   5   -0.05    0.09
  13  -4   6    0.72    0.12
  13  -4   6    0.62    0.13
  13  -4   7    1.68    0.17
  13  -4   7    1.67    0.18
  13  -4   8    0.03    0.09
  13  -4   8    0.09    0.10
  13   5  -9    0.82    0.15
  13  -5  -9    0.78    0.14
  13  -5  -9    0.56    0.14
  13   5  -8    0.11    0.11
  13  -5  -8    0.03    0.10
  13  -5  -8    0.13    0.11
  13   5  -7   -0.05    0.10
  13  -5  -7   -0.08    0.09
  13  -5  -7   -0.06    0.09
  13   5  -6    0.21    0.11
  13  -5  -6    0.10    0.11
  13  -5  -6    0.17    0.10
  13   5  -5    0.39    0.12
  13  -5  -5    0.31    0.11
  13  -5  -5    0.50    0.12
  13   5  -4    1.35    0.16
  13  -5  -4    1.40    0.16
  13  -5  -4    1.14    0.15
  13   5  -3    0.39    0.11
  13  -5  -3    0.19    0.10
  13  -5  -3    0.19    0.10
  13   5  -2    0.26    0.10
  13  -5  -2    0.13    0.09
  13  -5  -2    0.07    0.10
  13   5  -1    0.74    0.13
  13  -5  -1    0.92    0.13
  13  -5  -1    0.74    0.13
  13   5   0    0.20    0.10
  13  -5   0    0.19    0.09
  13  -5   0    0.10    0.09
  13   5   1    0.06    0.09
  13  -5   1    0.13    0.10
  13  -5   1    0.09    0.08
  13   5   2    0.18    0.10
  13  -5   2    0.01    0.08
  13  -5   2    0.18    0.09
  13   5   3   -0.03    0.09
  13  -5   3    0.03    0.09
  13   5   4    0.79    0.14
  13  -5   4    0.56    0.13
  13   5   5    4.08    0.25
  13  -5   5    3.95    0.24
  13  -5   5    4.13    0.27
  13  -5   6    0.40    0.13
  13  -5   6    0.42    0.11
  13   6  -6    0.09    0.11
  13  -6  -6    0.07    0.10
  13  -6  -6   -0.11    0.10
  13   6  -5    0.64    0.14
  13  -6  -5    0.59    0.14
  13  -6  -5    0.79    0.14
  13   6  -4    1.49    0.18
  13  -6  -4    1.03    0.15
  13  -6  -4    1.28    0.16
  13   6  -3    0.53    0.14
  13  -6  -3    0.79    0.14
  13  -6  -3    0.79    0.14
  13   6  -2    1.37    0.16
  13  -6  -2    2.03    0.20
  13  -6  -2    1.48    0.17
  13   6  -1    0.58    0.13
  13  -6  -1    0.23    0.10
  13  -6  -1    0.27    0.11
  13   6   0    1.06    0.15
  13  -6   0    1.33    0.15
  13  -6   0    1.26    0.16
  13   6   1    1.92    0.19
  13  -6   1    2.12    0.17
  13  -6   1    2.26    0.21
  13   6   2    0.11    0.11
  13  -6   2   -0.03    0.09
  13  -6   2    0.18    0.11
  13   6   3   -0.02    0.10
  13  -6   3    0.05    0.10
  14   0 -12    1.00    0.15
  14   0 -11   -0.08    0.09
  14   0 -10   -0.03    0.08
  14   0  -9   -0.06    0.08
  14   0  -9    0.00    0.08
  14   0  -8    4.04    0.23
  14   0  -8    3.85    0.22
  14   0  -7   -0.04    0.08
  14   0  -7   -0.01    0.08
  14   0  -6    4.81    0.24
  14   0  -6    5.10    0.24
  14   0  -6    4.61    0.23
  14   0  -5    0.00    0.08
  14   0  -5   -0.12    0.07
  14   0  -5   -0.11    0.07
  14   0  -4   29.59    0.70
  14   0  -4   28.67    0.71
  14   0  -4   29.25    0.70
  14   0  -3    0.11    0.08
  14   0  -3    0.05    0.09
  14   0  -3   -0.07    0.07
  14   0  -2    6.22    0.25
  14   0  -2    6.07    0.25
  14   0  -1   -0.12    0.07
  14   0  -1   -0.08    0.07
  14   0   0    0.36    0.09
  14   0   0    0.28    0.08
  14   0   1   -0.14    0.06
  14   0   1   -0.05    0.07
  14   0   2    2.98    0.18
  14   0   2    3.26    0.17
  14   0   3   -0.04    0.06
  14   0   3   -0.11    0.07
  14   0   4   15.20    0.40
  14   0   4   15.78    0.41
  14   0   4   15.36    0.45
  14   0   5   -0.06    0.06
  14   0   5   -0.04    0.06
  14   0   5    0.00    0.08
  14   0   6   -0.07    0.08
  14   0   6   -0.05    0.06
  14   0   6   -0.01    0.06
  14   0   7   -0.10    0.07
  14   0   7    0.00    0.07
  14   0   8    0.40    0.11
  14   0   8    0.44    0.10
  14   0   9   -0.01    0.08
  14   0   9    0.17    0.10
  14   1 -12    0.22    0.13
  14   1 -12    0.26    0.11
  14  -1 -12    0.12    0.11
  14   1 -11    0.34    0.13
  14   1 -11    0.43    0.11
  14  -1 -11    0.31    0.12
  14   1 -10    2.47    0.21
  14   1 -10    2.76    0.20
  14  -1 -10    2.75    0.21
  14  -1 -10    2.99    0.22
  14   1  -9    0.01    0.09
  14   1  -9    0.20    0.10
  14  -1  -9    0.12    0.10
  14  -1  -9    0.10    0.09
  14   1  -8    1.76    0.17
  14   1  -8    1.63    0.16
  14   1  -8    2.31    0.18
  14  -1  -8    1.86    0.17
  14  -1  -8    1.95    0.18
  14   1  -7    0.01    0.08
  14   1  -7   -0.10    0.07
  14   1  -7   -0.04    0.09
  14  -1  -7   -0.04    0.07
  14  -1  -7   -0.01    0.09
  14   1  -6    1.79    0.15
  14   1  -6    1.83    0.15
  14   1  -6    1.88    0.16
  14  -1  -6    1.62    0.15
  14  -1  -6    1.90    0.16
  14   1  -5    0.07    0.08
  14   1  -5    0.01    0.08
  14   1  -5    0.10    0.08
  14  -1  -5    0.07    0.07
  14  -1  -5    0.00    0.08
  14   1  -4    2.26    0.17
  14   1  -4    1.91    0.15
  14  -1  -4    1.55    0.15
  14  -1  -4    2.19    0.17
  14   1  -3   27.26    0.66
  14   1  -3   27.80    0.67
  14  -1  -3   26.63    0.67
  14  -1  -3   27.17    0.67
  14  -1  -3   27.02    0.65
  14   1  -2   17.39    0.48
  14   1  -2   17.60    0.47
  14  -1  -2   17.75    0.49
  14  -1  -2   17.41    0.47
  14  -1  -2   17.70    0.49
  14   1  -1    3.53    0.20
  14   1  -1    3.56    0.19
  14  -1  -1    3.82    0.20
  14  -1  -1    3.72    0.20
  14  -1  -1    3.80    0.19
  14   1   0    0.04    0.07
  14   1   0    0.01    0.07
  14  -1   0    0.05    0.08
  14  -1   0    0.08    0.07
  14   1   1    0.27    0.08
  14   1   1    0.30    0.08
  14  -1   1    0.38    0.08
  14  -1   1    0.23    0.08
  14   1   2    0.11    0.08
  14   1   2    0.01    0.07
  14  -1   2    0.15    0.07
  14  -1   2    0.02    0.07
  14   1   3    0.90    0.11
  14   1   3    0.85    0.11
  14  -1   3    0.97    0.13
  14  -1   3    0.96    0.10
  14   1   4    1.97    0.15
  14   1   4    2.16    0.16
  14   1   4    2.13    0.13
  14  -1   4    1.89    0.13
  14  -1   4    1.77    0.16
  14   1   5    0.63    0.08
  14   1   5    0.58    0.11
  14   1   5    0.65    0.10
  14  -1   5    0.77    0.13
  14  -1   5    0.62    0.08
  14  -1   5    0.67    0.10
  14   1   6    1.37    0.13
  14   1   6    1.08    0.13
  14   1   6    1.14    0.11
  14  -1   6    1.29    0.16
  14  -1   6    1.17    0.12
  14   1   7    0.83    0.13
  14   1   7    1.04    0.10
  14  -1   7    0.73    0.14
  14  -1   7    0.92    0.12
  14   1   8    1.27    0.14
  14   1   8    1.24    0.15
  14  -1   8    1.06    0.15
  14  -1   8    1.17    0.13
  14   1   9    0.93    0.14
  14  -1   9    1.24    0.17
  14  -1   9    1.17    0.14
  14   2 -11    2.90    0.21
  14   2 -11    3.34    0.25
  14  -2 -11    3.02    0.23
  14   2 -10    2.80    0.22
  14   2 -10    2.49    0.19
  14  -2 -10    2.86    0.22
  14  -2 -10    2.29    0.19
  14   2  -9    0.09    0.09
  14   2  -9    0.16    0.11
  14  -2  -9    0.24    0.11
  14  -2  -9    0.27    0.11
  14   2  -8    4.41    0.23
  14   2  -8    5.05    0.26
  14  -2  -8    4.50    0.25
  14  -2  -8    4.89    0.26
  14   2  -7    1.85    0.17
  14   2  -7    2.21    0.17
  14  -2  -7    1.92    0.17
  14  -2  -7    2.22    0.18
  14   2  -6    6.49    0.26
  14   2  -6    7.25    0.30
  14  -2  -6    7.67    0.30
  14  -2  -6    6.59    0.29
  14   2  -5    0.68    0.12
  14   2  -5    0.60    0.10
  14  -2  -5    0.67    0.12
  14  -2  -5    0.51    0.10
  14   2  -4    0.11    0.09
  14   2  -4   -0.04    0.06
  14  -2  -4    0.09    0.08
  14  -2  -4   -0.10    0.07
  14   2  -3    0.14    0.09
  14   2  -3    0.06    0.06
  14  -2  -3   -0.04    0.08
  14  -2  -3   -0.07    0.08
  14   2  -2   13.26    0.37
  14   2  -2   13.43    0.41
  14  -2  -2   13.32    0.38
  14  -2  -2   13.30    0.41
  14  -2  -2   13.57    0.40
  14   2  -1    9.44    0.26
  14   2  -1    9.20    0.29
  14   2  -1    9.34    0.32
  14  -2  -1    9.53    0.33
  14  -2  -1    9.72    0.33
  14  -2  -1    9.49    0.29
  14   2   0    0.70    0.09
  14   2   0    0.69    0.11
  14  -2   0    0.73    0.09
  14  -2   0    0.49    0.11
  14  -2   0    0.71    0.12
  14   2   1    0.63    0.09
  14   2   1    0.73    0.11
  14  -2   1    0.57    0.11
  14  -2   1    0.52    0.08
  14   2   2    1.74    0.15
  14   2   2    1.54    0.13
  14  -2   2    1.92    0.13
  14  -2   2    1.42    0.15
  14   2   3   10.92    0.33
  14   2   3   11.02    0.35
  14   2   3   10.91    0.28
  14  -2   3   11.08    0.30
  14  -2   3   10.71    0.37
  14   2   4    1.40    0.10
  14   2   4    1.76    0.14
  14   2   4    1.71    0.15
  14  -2   4    1.62    0.17
  14  -2   4    1.60    0.11
  14   2   5    1.36    0.13
  14   2   5    1.69    0.15
  14  -2   5    1.01    0.14
  14  -2   5    1.13    0.13
  14   2   6    0.03    0.08
  14   2   6    0.09    0.08
  14  -2   6    0.02    0.10
  14  -2   6    0.19    0.09
  14   2   7    4.43    0.23
  14  -2   7    4.56    0.26
  14  -2   7    4.38    0.23
  14   2   8    0.14    0.09
  14  -2   8   -0.05    0.10
  14  -2   8    0.24    0.10
  14   3 -10    0.10    0.12
  14  -3 -10    0.15    0.11
  14  -3 -10   -0.05    0.10
 -14  -3  10   -0.01    0.08
  14   3  -9    0.65    0.14
  14  -3  -9    0.73    0.14
  14  -3  -9    0.40    0.12
  14   3  -8    0.14    0.11
  14  -3  -8    0.19    0.11
  14  -3  -8    0.24    0.10
  14   3  -7    0.58    0.12
  14  -3  -7    0.72    0.13
  14  -3  -7    0.61    0.12
  14   3  -6    0.05    0.10
  14  -3  -6    0.06    0.08
  14  -3  -6    0.08    0.10
  14   3  -5    3.46    0.18
  14   3  -5    3.15    0.21
  14  -3  -5    3.67    0.23
  14  -3  -5    3.33    0.21
  14   3  -4    5.30    0.21
  14   3  -4    5.74    0.26
  14  -3  -4    4.97    0.25
  14  -3  -4    5.46    0.26
  14   3  -3    1.76    0.13
  14   3  -3    1.79    0.16
  14  -3  -3    1.77    0.16
  14  -3  -3    1.88    0.17
  14   3  -2    0.30    0.10
  14   3  -2    0.28    0.07
  14  -3  -2    0.29    0.10
  14  -3  -2    0.17    0.09
  14   3  -1    4.85    0.24
  14   3  -1    4.93    0.19
  14  -3  -1    5.19    0.25
  14  -3  -1    5.14    0.23
  14   3   0    2.08    0.17
  14   3   0    2.22    0.13
  14  -3   0    1.74    0.16
  14  -3   0    2.14    0.14
  14  -3   0    1.93    0.18
  14   3   1    0.00    0.06
  14   3   1    0.05    0.09
  14  -3   1    0.07    0.06
  14  -3   1    0.06    0.08
  14  -3   1    0.07    0.08
  14   3   2    0.48    0.08
  14   3   2    0.58    0.11
  14  -3   2    0.29    0.10
  14  -3   2    0.56    0.08
  14   3   3    0.96    0.10
  14   3   3    0.91    0.13
  14  -3   3    1.03    0.14
  14  -3   3    1.09    0.14
  14   3   4    6.61    0.28
  14   3   4    6.59    0.24
  14  -3   4    6.65    0.30
  14   3   5    1.76    0.16
  14   3   5    1.72    0.14
  14  -3   5    1.61    0.17
  14  -3   5    1.63    0.15
  14   3   6    0.08    0.07
  14   3   6   -0.10    0.08
  14  -3   6    0.10    0.09
  14  -3   6   -0.02    0.10
  14   3   7    0.16    0.11
  14  -3   7   -0.02    0.09
  14  -3   7    0.00    0.09
  14  -3   8    0.10    0.09
  14  -3   8    0.02    0.11
  14   4  -9    0.16    0.12
  14  -4  -9    0.40    0.13
 -14  -4   9    0.39    0.10
  14  -4  -9    0.47    0.13
  14   4  -8    0.20    0.12
  14  -4  -8    0.20    0.12
  14  -4  -8    0.35    0.11
  14   4  -7    1.65    0.17
  14  -4  -7    1.41    0.16
  14  -4  -7    1.54    0.16
  14   4  -6    0.28    0.11
  14  -4  -6    0.32    0.10
  14  -4  -6    0.09    0.10
  14   4  -5    1.65    0.17
  14  -4  -5    1.54    0.16
  14  -4  -5    1.62    0.17
  14   4  -4    0.02    0.09
  14  -4  -4    0.03    0.09
  14  -4  -4    0.04    0.09
  14   4  -3    0.20    0.10
  14  -4  -3    0.20    0.10
  14  -4  -3    0.21    0.10
  14   4  -2    0.19    0.09
  14   4  -2    0.29    0.07
  14  -4  -2    0.27    0.10
  14  -4  -2    0.24    0.10
  14   4  -1    0.63    0.13
  14   4  -1    0.72    0.08
  14  -4  -1    0.65    0.12
  14  -4  -1    0.64    0.12
  14   4   0    5.65    0.27
  14   4   0    5.87    0.24
  14  -4   0    6.14    0.29
  14  -4   0    5.67    0.26
  14   4   1    0.44    0.12
  14  -4   1    0.49    0.11
  14  -4   1    0.32    0.10
  14  -4   1    0.50    0.08
  14   4   2    0.12    0.10
  14  -4   2    0.12    0.10
  14   4   3    1.98    0.18
  14  -4   3    1.98    0.19
  14   4   4    0.15    0.10
  14  -4   4    0.10    0.11
  14   4   5    0.15    0.10
  14  -4   5   -0.07    0.08
  14  -4   5    0.00    0.10
  14  -4   6    0.56    0.12
  14  -4   6    0.75    0.15
  14  -4   7    0.01    0.09
  14   5  -7    0.16    0.11
  14  -5  -7    0.25    0.13
  14  -5  -7    0.13    0.10
  14   5  -6    0.78    0.14
  14  -5  -6    0.84    0.14
  14  -5  -6    0.80    0.14
  14   5  -5    1.04    0.15
  14  -5  -5    1.21    0.16
  14  -5  -5    1.23    0.16
  14   5  -4    3.38    0.23
  14  -5  -4    3.01    0.22
  14  -5  -4    2.81    0.23
  14   5  -3    0.87    0.15
  14  -5  -3    0.75    0.14
  14  -5  -3    0.85    0.14
  14   5  -2    0.71    0.13
  14  -5  -2    0.74    0.14
  14  -5  -2    0.86    0.13
  14   5  -1    0.59    0.12
  14  -5  -1    0.96    0.15
  14  -5  -1    1.08    0.14
  14   5   0   -0.10    0.08
  14  -5   0    0.06    0.09
  14  -5   0   -0.03    0.09
  14   5   1    0.29    0.11
  14  -5   1    0.16    0.10
  14  -5   1    0.11    0.10
  14   5   2   -0.15    0.09
  14  -5   2   -0.04    0.09
  14  -5   2   -0.08    0.09
  14   5   3    0.12    0.11
  14  -5   3    0.01    0.10
  14   5   4    2.01    0.20
  14  -5   4    2.30    0.22
  14   5   5    0.10    0.10
  14  -5   5    0.08    0.11
  14  -5   5   -0.12    0.07
  14   6  -4    0.08    0.11
  14  -6  -4    0.05    0.11
  14  -6  -4    0.12    0.11
  14   6  -3    0.17    0.11
  14  -6  -3    0.09    0.11
  14  -6  -3    0.00    0.10
  14   6  -2    0.14    0.11
  14  -6  -2    0.03    0.10
  14  -6  -2    0.05    0.10
  14   6  -1   -0.07    0.10
  14  -6  -1    0.00    0.10
  14  -6  -1    0.06    0.10
  14   6   0    0.03    0.11
  14  -6   0    0.19    0.11
  14  -6   0    0.07    0.10
  14   6   1    0.87    0.15
  14  -6   1    0.87    0.14
  14  -6   1    1.00    0.16
  15   0 -11   -0.16    0.09
  15   0 -10   -0.04    0.09
  15   0  -9    0.05    0.09
  15   0  -9   -0.05    0.09
  15   0  -8    3.50    0.23
  15   0  -8    3.84    0.24
  15   0  -8    3.55    0.22
  15   0  -7   -0.08    0.08
  15   0  -7    0.05    0.09
  15   0  -7   -0.03    0.09
  15   0  -6    3.67    0.22
  15   0  -6    3.60    0.22
  15   0  -6    3.57    0.22
  15   0  -5    0.01    0.08
  15   0  -5   -0.05    0.08
  15   0  -5   -0.06    0.08
  15   0  -4    0.50    0.11
  15   0  -4    0.50    0.10
  15   0  -4    0.49    0.11
  15   0  -3   -0.05    0.08
  15   0  -3    0.12    0.08
  15   0  -2   54.65    1.20
  15   0  -2   55.19    1.19
  15   0  -1   -0.14    0.07
  15   0  -1   -0.12    0.08
  15   0   0    1.54    0.14
  15   0   0    1.52    0.15
  15   0   1   -0.19    0.06
  15   0   1    0.07    0.07
  15   0   2   15.77    0.43
  15   0   2   15.91    0.46
  15   0   3    0.02    0.07
  15   0   3    0.00    0.08
  15   0   4   12.44    0.36
  15   0   4   12.56    0.35
  15   0   4   12.34    0.40
  15   0   5   -0.01    0.07
  15   0   5    0.08    0.07
  15   0   5   -0.07    0.08
  15   0   6    0.40    0.09
  15   0   6    0.40    0.11
  15   0   6    0.32    0.09
  15   0   7    0.00    0.07
  15   0   7    0.02    0.09
  15   0   8    0.11    0.11
  15   0   8    0.20    0.09
  15   1 -11   -0.02    0.10
  15   1 -11   -0.01    0.12
  15  -1 -11    0.13    0.11
  15   1 -10    1.04    0.16
  15   1 -10    1.16    0.15
  15  -1 -10    0.99    0.15
  15  -1 -10    0.92    0.15
  15   1  -9    0.42    0.11
  15   1  -9    0.49    0.12
  15  -1  -9    0.42    0.11
  15  -1  -9    0.47    0.12
  15   1  -8    0.27    0.11
  15   1  -8    0.33    0.11
  15   1  -8    0.27    0.10
  15  -1  -8    0.29    0.11
  15  -1  -8    0.31    0.11
  15   1  -7   -0.05    0.09
  15   1  -7    0.03    0.09
  15   1  -7    0.02    0.08
  15  -1  -7    0.10    0.09
  15  -1  -7    0.05    0.10
  15   1  -6    0.27    0.10
  15   1  -6    0.38    0.11
  15   1  -6    0.50    0.10
  15  -1  -6    0.35    0.10
  15  -1  -6    0.45    0.11
  15   1  -5    2.73    0.19
  15   1  -5    2.49    0.18
  15  -1  -5    2.14    0.17
  15  -1  -5    2.48    0.19
  15  -1  -5    2.89    0.19
  15   1  -4    6.91    0.27
  15   1  -4    6.32    0.28
  15  -1  -4    6.60    0.28
  15  -1  -4    6.86    0.28
  15  -1  -4    6.71    0.27
  15   1  -3    1.21    0.13
  15   1  -3    1.32    0.14
  15  -1  -3    1.12    0.13
  15  -1  -3    1.13    0.13
  15  -1  -3    1.10    0.13
  15   1  -2    6.30    0.26
  15   1  -2    5.75    0.25
  15  -1  -2    6.03    0.26
  15  -1  -2    5.72    0.24
  15  -1  -2    5.67    0.26
  15   1  -1    2.68    0.17
  15   1  -1    2.46    0.18
  15  -1  -1    2.62    0.18
  15  -1  -1    2.79    0.18
  15   1   0    2.86    0.18
  15   1   0    2.95    0.18
  15  -1   0    2.69    0.19
  15  -1   0    3.03    0.17
  15   1   1   -0.05    0.07
  15   1   1   -0.09    0.06
  15  -1   1    0.01    0.08
  15  -1   1   -0.07    0.06
  15   1   2    4.76    0.22
  15   1   2    4.67    0.22
  15  -1   2    5.13    0.24
  15  -1   2    5.25    0.21
  15   1   3    1.13    0.12
  15   1   3    1.03    0.13
  15  -1   3    1.20    0.15
  15  -1   3    1.34    0.12
  15   1   4    0.00    0.08
  15   1   4    0.09    0.08
  15   1   4    0.06    0.06
  15  -1   4    0.04    0.09
  15  -1   4    0.10    0.07
  15   1   5    1.44    0.14
  15   1   5    1.49    0.12
  15   1   5    1.54    0.15
  15  -1   5    1.11    0.15
  15  -1   5    1.73    0.15
  15  -1   5    1.63    0.13
  15   1   6    0.01    0.07
  15   1   6   -0.11    0.08
  15   1   6   -0.03    0.06
  15  -1   6   -0.01    0.07
  15  -1   6   -0.08    0.09
  15   1   7    0.07    0.09
  15   1   7    0.31    0.09
  15  -1   7    0.29    0.12
  15  -1   7    0.21    0.09
  15   1   8    2.16    0.19
  15  -1   8    2.10    0.17
  15  -1   8    1.91    0.19
  15   2 -10    0.15    0.10
  15   2 -10    0.08    0.12
  15  -2 -10    0.24    0.12
  15  -2 -10    0.11    0.11
  15   2  -9    1.12    0.14
  15   2  -9    0.90    0.15
  15  -2  -9    1.20    0.15
  15  -2  -9    1.40    0.18
  15   2  -8    2.26    0.20
  15  -2  -8    1.80    0.18
  15  -2  -8    2.28    0.20
  15   2  -7    1.20    0.15
  15   2  -7    1.14    0.14
  15  -2  -7    0.95    0.14
  15  -2  -7    1.12    0.15
  15   2  -6    0.46    0.12
  15   2  -6    0.67    0.11
  15  -2  -6    0.80    0.14
  15  -2  -6    0.74    0.13
  15   2  -5    0.12    0.08
  15   2  -5    0.01    0.09
  15  -2  -5    0.12    0.10
  15  -2  -5   -0.03    0.08
  15   2  -4    6.47    0.26
  15   2  -4    7.25    0.29
  15  -2  -4    6.78    0.28
  15  -2  -4    6.27    0.29
  15   2  -3    0.33    0.09
  15   2  -3    0.43    0.11
  15  -2  -3    0.37    0.11
  15  -2  -3    0.45    0.10
  15  -2  -3    0.81    0.13
  15   2  -2    0.36    0.10
  15   2  -2    0.49    0.09
  15  -2  -2    0.43    0.09
  15  -2  -2    0.44    0.11
  15  -2  -2    0.46    0.11
  15   2  -1    0.06    0.09
  15   2  -1    0.02    0.07
  15  -2  -1    0.00    0.08
  15  -2  -1    0.01    0.08
  15  -2  -1    0.16    0.08
  15   2   0    0.44    0.09
  15   2   0    0.59    0.11
  15  -2   0    0.36    0.11
  15  -2   0    0.29    0.08
  15   2   1    1.70    0.14
  15   2   1    1.15    0.13
  15  -2   1    1.69    0.13
  15  -2   1    1.41    0.15
  15   2   2    0.69    0.10
  15   2   2    0.61    0.11
  15  -2   2    0.58    0.12
  15  -2   2    0.71    0.09
  15   2   3    4.57    0.22
  15   2   3    4.15    0.22
  15   2   3    4.19    0.20
  15  -2   3    3.73    0.17
  15  -2   3    4.31    0.25
  15   2   4   -0.02    0.07
  15   2   4    0.04    0.09
  15  -2   4   -0.01    0.09
  15   2   5    2.68    0.19
  15   2   5    2.89    0.19
  15  -2   5    2.75    0.22
  15  -2   5    2.71    0.19
  15   2   6    0.18    0.09
  15   2   6    0.15    0.09
  15  -2   6    0.19    0.09
  15  -2   6    0.06    0.10
  15   2   7    2.97    0.20
  15  -2   7    2.95    0.20
  15  -2   7    2.92    0.23
  15   3 -10   -0.03    0.11
  15  -3 -10    0.01    0.11
  15  -3 -10   -0.01    0.11
  15   3  -9   -0.01    0.12
  15  -3  -9   -0.09    0.09
  15  -3  -9   -0.13    0.10
  15   3  -8   -0.09    0.10
  15  -3  -8   -0.11    0.10
  15  -3  -8   -0.05    0.09
  15   3  -7    0.94    0.15
  15  -3  -7    1.05    0.15
  15  -3  -7    0.77    0.14
  15   3  -6   -0.02    0.10
  15  -3  -6    0.05    0.08
  15  -3  -6   -0.06    0.09
  15   3  -5    0.20    0.08
  15   3  -5    0.14    0.10
  15  -3  -5    0.27    0.11
  15  -3  -5    0.21    0.10
  15   3  -4    1.05    0.12
  15   3  -4    1.37    0.16
  15  -3  -4    1.33    0.15
  15  -3  -4    1.28    0.15
  15   3  -3    0.08    0.07
  15   3  -3    0.04    0.09
  15  -3  -3    0.00    0.09
  15  -3  -3   -0.08    0.09
  15   3  -2    0.63    0.10
  15   3  -2    0.71    0.12
  15  -3  -2    0.56    0.12
  15  -3  -2    0.74    0.12
  15   3  -1    3.90    0.22
  15   3  -1    3.53    0.17
  15  -3  -1    3.59    0.21
  15  -3  -1    3.87    0.23
  15  -3  -1    3.60    0.19
  15   3   0    0.83    0.10
  15   3   0    0.74    0.13
  15  -3   0    0.75    0.13
  15  -3   0    0.83    0.10
  15  -3   0    0.89    0.13
  15   3   1    0.00    0.06
  15   3   1    0.01    0.09
  15  -3   1    0.01    0.06
  15  -3   1    0.00    0.09
  15   3   2   -0.08    0.08
  15   3   2   -0.02    0.06
  15  -3   2    0.01    0.06
  15  -3   2   -0.01    0.09
  15   3   3    0.08    0.07
  15   3   3    0.08    0.09
  15  -3   3    0.05    0.09
  15   3   4    0.27    0.08
  15   3   4    0.26    0.10
  15  -3   4    0.08    0.10
  15   3   5   -0.09    0.07
  15   3   5    0.07    0.09
  15  -3   5    0.02    0.08
  15  -3   5   -0.01    0.10
  15   3   6    0.15    0.10
  15  -3   6    0.12    0.11
  15  -3   6    0.19    0.09
  15  -3   7    0.11    0.12
  15  -3   7   -0.09    0.08
  15   4  -8    0.58    0.15
  15  -4  -8    0.59    0.14
  15  -4  -8    0.54    0.13
  15   4  -7    0.80    0.15
  15  -4  -7    0.89    0.15
  15  -4  -7    0.91    0.15
  15   4  -6    0.38    0.12
  15  -4  -6    0.17    0.09
  15  -4  -6    0.20    0.12
  15   4  -5    0.64    0.13
  15  -4  -5    0.82    0.13
  15  -4  -5    0.93    0.15
  15   4  -4    0.06    0.10
  15  -4  -4    0.03    0.10
  15  -4  -4    0.01    0.09
  15   4  -3    0.02    0.08
  15   4  -3    0.02    0.09
  15  -4  -3    0.15    0.10
  15  -4  -3    0.02    0.09
  15   4  -2    0.02    0.09
  15  -4  -2   -0.02    0.09
  15  -4  -2    0.13    0.10
  15   4  -1   -0.02    0.09
  15  -4  -1    0.06    0.09
  15  -4  -1    0.12    0.10
  15   4   0    3.92    0.24
  15  -4   0    4.01    0.19
  15  -4   0    3.93    0.23
  15  -4   0    4.19    0.25
  15   4   1    0.27    0.12
  15  -4   1    0.41    0.12
  15  -4   1    0.36    0.12
  15   4   2    0.22    0.10
  15  -4   2    0.07    0.10
  15   4   3    0.96    0.14
  15  -4   3    1.46    0.18
  15   4   4    1.08    0.15
  15  -4   4    0.63    0.14
  15   4   5    0.01    0.10
  15  -4   5    0.18    0.10
  15  -4   5    0.11    0.11
  15   5  -6    1.12    0.16
  15  -5  -6    0.80    0.15
  15  -5  -6    1.45    0.18
  15   5  -5    0.21    0.12
  15  -5  -5    0.34    0.12
  15  -5  -5    0.50    0.13
  15   5  -4    0.79    0.15
  15  -5  -4    0.65    0.14
  15  -5  -4    0.48    0.13
  15   5  -3    1.22    0.16
  15  -5  -3    1.75    0.18
  15  -5  -3    1.37    0.17
  15   5  -2    0.01    0.11
  15  -5  -2    0.03    0.10
  15  -5  -2   -0.03    0.10
  15   5  -1   -0.11    0.09
  15  -5  -1    0.06    0.10
  15  -5  -1    0.06    0.10
  15   5   0    1.99    0.19
  15  -5   0    2.43    0.20
  15  -5   0    2.08    0.20
  15   5   1    0.59    0.13
  15  -5   1    0.56    0.13
  15  -5   1    0.44    0.12
  15   5   2    0.02    0.11
  15  -5   2    0.09    0.11
  15   5   3    0.08    0.11
  15  -5   3    0.05    0.11
  16   0 -10    0.44    0.13
  16   0 -10    0.18    0.11
  16   0  -9    0.02    0.10
  16   0  -9   -0.12    0.09
  16   0  -9   -0.12    0.10
  16   0  -8    3.45    0.24
  16   0  -8    3.89    0.24
  16   0  -8    3.37    0.24
  16   0  -7    0.02    0.10
  16   0  -7   -0.11    0.09
  16   0  -7   -0.10    0.08
  16   0  -6   10.54    0.38
  16   0  -6   10.45    0.38
  16   0  -6   10.86    0.38
  16   0  -5    0.11    0.09
  16   0  -5   -0.01    0.09
  16   0  -5   -0.10    0.10
  16   0  -4    0.10    0.09
  16   0  -4   -0.16    0.08
  16   0  -4    0.03    0.08
  16   0  -3   -0.05    0.08
  16   0  -3   -0.05    0.08
  16   0  -2    9.14    0.32
  16   0  -2    8.66    0.32
  16   0  -1   -0.01    0.08
  16   0  -1   -0.12    0.07
  16   0   0    0.38    0.10
  16   0   0    0.42    0.10
  16   0   1   -0.02    0.07
  16   0   1    0.00    0.08
  16   0   2    0.21    0.09
  16   0   2    0.27    0.09
  16   0   3    0.03    0.08
  16   0   3    0.04    0.09
  16   0   4    6.34    0.28
  16   0   4    6.40    0.25
  16   0   4    6.37    0.24
  16   0   5   -0.06    0.09
  16   0   5   -0.11    0.06
  16   0   5   -0.08    0.07
  16   0   6   -0.02    0.07
  16   0   6   -0.12    0.09
  16   0   7   -0.05    0.08
  16   0   7    0.02    0.10
  16   1 -10    0.62    0.14
  16   1 -10    0.68    0.14
  16  -1 -10    0.72    0.14
  16  -1 -10    0.89    0.15
  16   1  -9    1.06    0.15
  16   1  -9    1.34    0.16
  16  -1  -9    0.93    0.14
  16  -1  -9    1.38    0.17
  16   1  -8   -0.09    0.09
  16   1  -8    0.08    0.10
  16   1  -8    0.03    0.10
  16  -1  -8   -0.06    0.09
  16  -1  -8   -0.02    0.10
  16   1  -7    0.77    0.13
  16   1  -7    0.66    0.12
  16   1  -7    0.46    0.12
  16  -1  -7    0.61    0.12
  16  -1  -7    0.67    0.13
  16   1  -6    0.99    0.14
  16   1  -6    0.89    0.13
  16  -1  -6    0.94    0.13
  16  -1  -6    0.95    0.14
  16  -1  -6    1.38    0.16
  16   1  -5    0.10    0.10
  16   1  -5    0.06    0.08
  16  -1  -5    0.06    0.09
  16  -1  -5    0.11    0.10
  16  -1  -5    0.11    0.10
  16   1  -4    0.88    0.13
  16   1  -4    0.84    0.13
  16  -1  -4    0.85    0.12
  16  -1  -4    0.84    0.13
  16  -1  -4    1.11    0.15
  16   1  -3   11.64    0.38
  16   1  -3   11.15    0.38
  16  -1  -3   11.92    0.40
  16  -1  -3   11.75    0.40
  16  -1  -3   11.94    0.38
  16   1  -2    1.49    0.15
  16   1  -2    1.59    0.15
  16  -1  -2    1.37    0.15
  16  -1  -2    1.64    0.15
  16   1  -1    0.76    0.12
  16   1  -1    0.93    0.13
  16  -1  -1    0.84    0.12
  16  -1  -1    0.88    0.13
  16   1   0    2.17    0.17
  16   1   0    2.17    0.17
  16  -1   0    1.81    0.15
  16  -1   0    2.20    0.19
  16   1   1    0.81    0.12
  16   1   1    1.11    0.13
  16  -1   1    1.20    0.12
  16  -1   1    1.09    0.15
  16   1   2    0.03    0.08
  16   1   2    0.02    0.08
  16  -1   2    0.06    0.09
  16  -1   2    0.06    0.07
  16   1   3    6.53    0.23
  16   1   3    6.41    0.27
  16   1   3    6.69    0.28
  16  -1   3    6.59    0.30
  16  -1   3    6.48    0.24
  16   1   4    1.72    0.13
  16   1   4    1.61    0.16
  16   1   4    2.07    0.16
  16  -1   4    1.98    0.15
  16  -1   4    1.86    0.18
  16   1   5    1.07    0.14
  16   1   5    1.14    0.13
  16  -1   5    0.92    0.12
  16  -1   5    0.92    0.15
  16   1   6    0.15    0.10
  16   1   6    0.22    0.09
  16  -1   6    0.18    0.09
  16  -1   6    0.11    0.11
  16   1   7   -0.07    0.10
  16  -1   7   -0.03    0.10
  16  -1   7    0.11    0.09
  16   2  -9    0.07    0.11
  16  -2  -9    0.10    0.11
  16  -2  -9    0.11    0.11
  16   2  -8    0.62    0.13
  16  -2  -8    0.61    0.14
  16  -2  -8    0.42    0.13
  16   2  -7    0.52    0.11
  16   2  -7    0.62    0.14
  16  -2  -7    0.43    0.11
  16  -2  -7    0.53    0.12
  16   2  -6    0.49    0.11
  16   2  -6    0.52    0.13
  16  -2  -6    0.56    0.12
  16  -2  -6    0.54    0.13
  16   2  -5    4.26    0.25
  16   2  -5    4.11    0.22
  16  -2  -5    3.70    0.23
  16  -2  -5    4.08    0.24
  16   2  -4    2.65    0.18
  16   2  -4    2.06    0.18
  16  -2  -4    2.60    0.19
  16  -2  -4    2.61    0.21
  16  -2  -4    2.70    0.21
  16   2  -3    8.62    0.31
  16   2  -3    8.98    0.34
  16  -2  -3    8.73    0.34
  16  -2  -3    8.84    0.31
  16  -2  -3    8.45    0.34
  16   2  -2    4.42    0.24
  16   2  -2    4.03    0.21
  16  -2  -2    4.31    0.25
  16  -2  -2    4.35    0.25
  16  -2  -2    4.34    0.22
  16   2  -1    0.12    0.08
  16   2  -1    0.03    0.09
  16  -2  -1    0.19    0.11
  16  -2  -1    0.06    0.08
  16  -2  -1    0.23    0.10
  16   2   0    1.93    0.17
  16   2   0    2.31    0.16
  16  -2   0    2.35    0.16
  16  -2   0    2.40    0.20
  16   2   1    0.02    0.09
  16   2   1    0.14    0.08
  16  -2   1    0.09    0.08
  16  -2   1    0.12    0.10
  16   2   2    0.21    0.10
  16   2   2    0.14    0.08
  16  -2   2    0.14    0.07
  16  -2   2    0.11    0.10
  16   2   3    3.35    0.19
  16   2   3    3.02    0.20
  16  -2   3    3.19    0.23
  16   2   4    2.05    0.17
  16   2   4    1.88    0.16
  16  -2   4    1.58    0.17
  16   2   5    0.55    0.11
  16   2   5    0.73    0.12
  16  -2   5    0.64    0.12
  16  -2   5    0.73    0.14
  16   2   6    0.22    0.10
  16   2   6    0.17    0.10
  16  -2   6    0.30    0.13
  16  -2   6    0.31    0.10
  16   3  -8    0.73    0.15
  16  -3  -8    0.75    0.14
  16  -3  -8    0.42    0.13
  16   3  -7   -0.13    0.10
  16  -3  -7   -0.10    0.10
  16  -3  -7   -0.11    0.09
  16   3  -6    2.27    0.20
  16  -3  -6    2.78    0.21
  16  -3  -6    1.73    0.18
  16   3  -5    2.36    0.20
  16   3  -5    2.41    0.17
  16  -3  -5    2.25    0.20
  16  -3  -5    2.69    0.22
  16   3  -4    2.52    0.17
  16   3  -4    2.63    0.21
  16  -3  -4    3.03    0.22
  16  -3  -4    2.82    0.23
  16   3  -3    1.57    0.14
  16   3  -3    1.83    0.18
  16  -3  -3    1.77    0.19
  16  -3  -3    1.82    0.18
  16   3  -2    0.95    0.11
  16   3  -2    0.72    0.14
  16  -3  -2    0.74    0.14
  16  -3  -2    0.82    0.14
  16  -3  -2    0.81    0.12
  16   3  -1    5.97    0.28
  16   3  -1    6.29    0.24
  16  -3  -1    5.49    0.29
  16  -3  -1    6.00    0.28
  16  -3  -1    6.07    0.24
  16   3   0    0.14    0.07
  16   3   0    0.04    0.10
  16  -3   0    0.24    0.11
  16  -3   0    0.08    0.08
  16   3   1    0.00    0.09
  16   3   1    0.03    0.07
  16  -3   1    0.13    0.10
  16  -3   1   -0.12    0.06
  16   3   2   -0.10    0.08
  16   3   2   -0.06    0.06
  16  -3   2   -0.04    0.10
  16   3   3    0.43    0.11
  16   3   3    0.44    0.10
  16  -3   3    0.56    0.13
  16   3   4    0.07    0.10
  16  -3   4    0.20    0.11
  16   3   5    0.57    0.13
  16  -3   5    0.26    0.10
  16  -3   5    0.56    0.14
  16   4  -7    0.33    0.13
  16  -4  -7    0.65    0.15
  16  -4  -7    0.42    0.13
  16   4  -6   -0.08    0.10
  16  -4  -6    0.02    0.11
  16  -4  -6    0.06    0.10
  16   4  -5    3.73    0.25
  16  -4  -5    3.72    0.25
  16  -4  -5    3.31    0.24
  16   4  -4    0.01    0.10
  16  -4  -4    0.18    0.11
  16  -4  -4   -0.09    0.09
  16   4  -3    0.15    0.11
  16  -4  -3   -0.08    0.10
  16  -4  -3    0.06    0.10
  16   4  -2    0.54    0.12
  16  -4  -2    0.36    0.11
  16  -4  -2    0.45    0.13
  16   4  -1    0.57    0.13
  16  -4  -1    0.47    0.12
  16  -4  -1    0.65    0.10
  16  -4  -1    0.61    0.13
  16   4   0   -0.08    0.10
  16  -4   0    0.19    0.11
  16  -4   0    0.03    0.10
  16   4   1    0.45    0.13
  16  -4   1    0.75    0.14
  16   4   2    1.07    0.16
  16  -4   2    0.93    0.16
  16   4   3    0.51    0.13
  16  -4   3    0.43    0.13
  16   4   4    0.43    0.13
  16  -4   4    0.60    0.15
  16   5  -3    2.15    0.21
  16  -5  -3    2.81    0.22
  16  -5  -3    2.22    0.21
  16   5  -2    0.05    0.11
  16  -5  -2    0.07    0.11
  16  -5  -2    0.10    0.11
  16   5  -1    0.13    0.12
  16  -5  -1    0.07    0.10
  16  -5  -1    0.07    0.10
  16   5   0    0.47    0.14
  16  -5   0    0.48    0.13
  16  -5   0    0.32    0.12
  17   0  -9    0.09    0.11
  17   0  -9    0.10    0.10
  17   0  -9    0.17    0.12
  17   0  -8    1.06    0.15
  17   0  -8    0.99    0.16
  17   0  -8    1.04    0.15
  17   0  -7    0.02    0.10
  17   0  -7   -0.03    0.09
  17   0  -7    0.14    0.10
  17   0  -6    2.32    0.20
  17   0  -6    2.07    0.19
  17   0  -6    2.34    0.20
  17   0  -5   -0.14    0.09
  17   0  -5    0.04    0.10
  17   0  -5    0.01    0.09
  17   0  -4    0.24    0.11
  17   0  -4    0.16    0.09
  17   0  -3   -0.01    0.08
  17   0  -3   -0.01    0.09
  17   0  -2    0.28    0.10
  17   0  -2    0.20    0.10
  17   0  -1   -0.10    0.08
  17   0  -1   -0.04    0.08
  17   0   0    0.46    0.11
  17   0   0    0.47    0.11
  17   0   1   -0.03    0.08
  17   0   1   -0.05    0.08
  17   0   2    0.08    0.09
  17   0   2   -0.11    0.07
  17   0   3   -0.07    0.08
  17   0   3   -0.05    0.07
  17   0   4    0.13    0.10
  17   0   4    0.08    0.09
  17   0   4    0.18    0.08
  17   0   5    0.15    0.10
  17   0   5   -0.10    0.07
  17   0   6    0.80    0.14
  17   0   6    0.55    0.12
  17   1  -9    0.79    0.15
  17   1  -9    0.94    0.15
  17  -1  -9    1.25    0.17
  17  -1  -9    0.78    0.15
  17   1  -8    0.05    0.11
  17   1  -8    0.05    0.10
  17   1  -8    0.12    0.10
  17  -1  -8   -0.20    0.10
  17  -1  -8    0.07    0.10
  17   1  -7    0.47    0.12
  17   1  -7    0.39    0.12
  17  -1  -7    0.20    0.11
  17  -1  -7    0.61    0.14
  17  -1  -7    0.29    0.12
  17   1  -6    1.44    0.16
  17   1  -6    1.70    0.18
  17  -1  -6    2.21    0.19
  17  -1  -6    1.76    0.18
  17  -1  -6    1.77    0.18
  17   1  -5   -0.01    0.09
  17   1  -5    0.04    0.11
  17  -1  -5   -0.01    0.09
  17  -1  -5    0.04    0.09
  17  -1  -5    0.18    0.11
  17   1  -4    0.82    0.14
  17   1  -4    0.59    0.12
  17  -1  -4    0.60    0.13
  17  -1  -4    0.72    0.13
  17  -1  -4    0.35    0.11
  17   1  -3    0.79    0.12
  17   1  -3    1.34    0.16
  17  -1  -3    1.02    0.13
  17  -1  -3    0.99    0.14
  17  -1  -3    0.99    0.14
  17   1  -2    0.00    0.08
  17   1  -2   -0.07    0.08
  17  -1  -2    0.08    0.10
  17  -1  -2    0.00    0.09
  17   1  -1    1.49    0.15
  17   1  -1    1.43    0.16
  17  -1  -1    1.41    0.14
  17  -1  -1    1.25    0.15
  17   1   0    2.21    0.18
  17   1   0    1.73    0.16
  17  -1   0    1.84    0.15
  17  -1   0    1.52    0.16
  17   1   1   -0.01    0.09
  17   1   1    0.09    0.09
  17  -1   1   -0.03    0.08
  17  -1   1    0.08    0.10
  17   1   2    5.43    0.25
  17   1   2    5.14    0.25
  17  -1   2    5.00    0.22
  17  -1   2    5.33    0.27
  17   1   3    4.03    0.23
  17   1   3    3.84    0.22
  17   1   3    4.05    0.23
  17  -1   3    3.62    0.20
  17  -1   3    3.90    0.24
  17   1   4    1.34    0.14
  17   1   4    1.13    0.15
  17  -1   4    1.08    0.16
  17  -1   4    1.32    0.13
  17   1   5    0.03    0.09
  17   1   5   -0.02    0.09
  17  -1   5   -0.04    0.10
  17  -1   5   -0.10    0.07
  17   2  -8    0.27    0.13
  17  -2  -8    0.39    0.12
  17  -2  -8    0.36    0.12
  17   2  -7    0.83    0.14
  17   2  -7    0.71    0.15
  17  -2  -7    0.36    0.12
  17  -2  -7    0.98    0.16
  17   2  -6    0.29    0.11
  17   2  -6    0.89    0.15
  17  -2  -6    0.59    0.14
  17  -2  -6    0.65    0.13
  17   2  -5    3.27    0.21
  17   2  -5    3.50    0.24
  17  -2  -5    3.31    0.22
  17  -2  -5    4.13    0.25
  17  -2  -5    3.51    0.24
  17   2  -4    0.12    0.10
  17   2  -4    0.31    0.10
  17  -2  -4    0.31    0.12
  17  -2  -4    0.16    0.10
  17  -2  -4    0.25    0.10
  17   2  -3    1.05    0.15
  17   2  -3    0.74    0.12
  17  -2  -3    1.03    0.15
  17  -2  -3    0.68    0.12
  17  -2  -3    0.68    0.14
  17   2  -2   12.19    0.38
  17   2  -2   11.82    0.40
  17  -2  -2   11.01    0.37
  17  -2  -2   12.42    0.42
  17  -2  -2   12.84    0.43
  17   2  -1    0.56    0.11
  17   2  -1    0.55    0.12
  17  -2  -1    0.62    0.14
  17  -2  -1    0.51    0.11
  17   2   0    3.66    0.21
  17   2   0    3.98    0.24
  17  -2   0    3.87    0.20
  17  -2   0    3.89    0.24
  17   2   1    0.30    0.11
  17   2   1    0.37    0.10
  17  -2   1    0.41    0.12
  17  -2   1    0.46    0.09
  17   2   2    1.35    0.14
  17   2   2    1.74    0.17
  17  -2   2    1.55    0.18
  17  -2   2    1.61    0.15
  17   2   3    0.80    0.12
  17   2   3    1.01    0.14
  17  -2   3    0.96    0.15
  17   2   4    0.92    0.14
  17   2   4    0.83    0.12
  17  -2   4    0.74    0.15
  17   2   5    1.14    0.14
  17   2   5    1.57    0.16
  17  -2   5    1.12    0.17
  17  -2   5    0.98    0.14
  17   3  -7   -0.02    0.11
  17  -3  -7    0.09    0.11
  17  -3  -7    0.04    0.11
  17   3  -6    0.36    0.13
  17  -3  -6    0.67    0.14
  17  -3  -6    0.50    0.14
  17   3  -5   -0.02    0.11
  17   3  -5    0.14    0.09
  17  -3  -5    0.11    0.10
  17  -3  -5    0.06    0.11
  17   3  -4    5.57    0.25
  17   3  -4    5.85    0.29
  17  -3  -4    5.96    0.30
  17  -3  -4    5.85    0.30
  17   3  -3   -0.06    0.07
  17   3  -3   -0.06    0.10
  17  -3  -3    0.02    0.10
  17  -3  -3    0.04    0.09
  17  -3  -3   -0.03    0.10
  17   3  -2    3.37    0.23
  17   3  -2    3.18    0.19
  17  -3  -2    3.09    0.24
  17  -3  -2    3.40    0.24
  17  -3  -2    3.30    0.20
  17   3  -1    1.01    0.12
  17   3  -1    1.04    0.15
  17  -3  -1    1.11    0.13
  17  -3  -1    1.03    0.15
  17  -3  -1    0.82    0.15
  17   3   0    0.16    0.08
  17   3   0    0.16    0.11
  17  -3   0    0.16    0.08
  17  -3   0    0.07    0.11
  17   3   1    0.56    0.13
  17  -3   1    0.41    0.13
  17   3   2   -0.04    0.10
  17  -3   2    0.10    0.11
  17   3   3    0.14    0.11
  17  -3   3    0.14    0.12
  17   3   4   -0.01    0.10
  17  -3   4    0.09    0.12
  17   4  -5    0.34    0.12
  17  -4  -5    0.48    0.13
  17   4  -4    0.22    0.12
  17  -4  -4    0.36    0.12
  17  -4  -4    0.08    0.12
  17   4  -3    0.20    0.13
  17  -4  -3    0.18    0.11
  17  -4  -3    0.02    0.11
  17   4  -2    0.18    0.12
  17  -4  -2    0.02    0.09
  17  -4  -2    0.17    0.12
  17  -4  -2    0.13    0.11
  17   4  -1    0.50    0.13
  17  -4  -1    0.39    0.13
  17  -4  -1    0.43    0.13
  17   4   0    0.28    0.12
  17  -4   0    0.39    0.13
  17  -4   0    0.21    0.12
  17   4   1    0.06    0.10
  17  -4   1    0.04    0.12
  18   0  -7    0.04    0.11
  18   0  -7    0.00    0.09
  18   0  -7   -0.06    0.10
  18   0  -6    0.38    0.12
  18   0  -6    0.30    0.12
  18   0  -6    0.07    0.11
  18   0  -5   -0.03    0.09
  18   0  -5    0.03    0.10
  18   0  -4    1.78    0.18
  18   0  -4    2.10    0.19
  18   0  -3   -0.01    0.09
  18   0  -3    0.07    0.10
  18   0  -2    8.40    0.33
  18   0  -2    8.06    0.32
  18   0  -1   -0.09    0.08
  18   0  -1    0.06    0.09
  18   0   0    1.21    0.14
  18   0   0    0.91    0.14
  18   0   1   -0.06    0.08
  18   0   1   -0.02    0.09
  18   0   2    0.14    0.09
  18   0   2    0.05    0.10
  18   0   3   -0.01    0.08
  18   0   3   -0.01    0.10
  18   0   4    2.36    0.17
  18   0   4    2.01    0.19
  18   1  -7    0.10    0.10
  18   1  -7   -0.03    0.11
  18  -1  -7    0.12    0.11
  18  -1  -7   -0.08    0.09
  18  -1  -7    0.00    0.11
  18   1  -6    2.21    0.21
  18   1  -6    1.88    0.19
  18  -1  -6    2.18    0.20
  18  -1  -6    1.49    0.18
  18  -1  -6    2.19    0.21
  18   1  -5    0.13    0.09
  18   1  -5   -0.07    0.10
  18  -1  -5    0.10    0.09
  18  -1  -5    0.13    0.11
  18  -1  -5    0.00    0.10
  18   1  -4    0.24    0.12
  18   1  -4    0.17    0.10
  18  -1  -4    0.18    0.11
  18  -1  -4    0.33    0.11
  18  -1  -4    0.08    0.10
  18   1  -3    0.63    0.12
  18   1  -3    0.63    0.12
  18  -1  -3    0.58    0.12
  18  -1  -3    0.62    0.13
  18   1  -2    0.15    0.10
  18   1  -2    0.11    0.09
  18  -1  -2    0.10    0.10
  18  -1  -2    0.12    0.10
  18   1  -1    0.68    0.12
  18   1  -1    0.58    0.12
  18  -1  -1    0.72    0.12
  18  -1  -1    0.69    0.13
  18   1   0    0.49    0.11
  18   1   0    0.67    0.12
  18  -1   0    0.65    0.12
  18  -1   0    0.66    0.13
  18   1   1    0.19    0.10
  18   1   1    0.26    0.11
  18  -1   1    0.07    0.10
  18  -1   1    0.38    0.10
  18   1   2    0.01    0.09
  18   1   2    0.03    0.09
  18  -1   2    0.20    0.09
  18  -1   2    0.19    0.11
  18   1   3    0.06    0.10
  18   1   3    0.10    0.10
  18  -1   3   -0.01    0.10
  18   1   4    2.63    0.21
  18   1   4    2.52    0.20
  18  -1   4    2.54    0.19
  18  -1   4    2.36    0.21
  18   2  -6    0.18    0.13
  18   2  -6    0.25    0.11
  18  -2  -6    0.26    0.12
  18  -2  -6    0.25    0.12
  18  -2  -6   -0.08    0.10
  18   2  -5    2.01    0.18
  18   2  -5    2.21    0.20
  18  -2  -5    1.69    0.18
  18  -2  -5    2.39    0.22
  18  -2  -5    2.36    0.22
  18   2  -4    0.06    0.10
  18   2  -4    0.09    0.10
  18  -2  -4    0.15    0.12
  18  -2  -4    0.08    0.10
  18  -2  -4   -0.06    0.09
  18   2  -3    0.56    0.12
  18   2  -3    0.41    0.13
  18  -2  -3    0.61    0.14
  18  -2  -3    0.52    0.12
  18  -2  -3    0.56    0.14
  18   2  -2    0.36    0.10
  18   2  -2    0.34    0.12
  18  -2  -2    0.54    0.12
  18  -2  -2    0.61    0.14
  18   2  -1    0.83    0.14
  18   2  -1    0.73    0.12
  18  -2  -1    0.71    0.13
  18  -2  -1    0.68    0.12
  18   2   0    0.25    0.11
  18   2   0    0.29    0.10
  18  -2   0    0.27    0.10
  18  -2   0    0.28    0.12
  18   2   1    0.01    0.10
  18   2   1    0.09    0.09
  18  -2   1    0.06    0.08
  18  -2   1    0.04    0.10
  18   2   2    0.32    0.11
  18   2   2    0.39    0.11
  18  -2   2    0.32    0.13
  18   2   3    0.02    0.10
  18   2   3    0.13    0.09
  18  -2   3    0.08    0.11
  18   3  -5    0.23    0.12
  18  -3  -5    0.63    0.15
  18   3  -4    0.06    0.09
  18   3  -4    0.11    0.11
  18  -3  -4   -0.05    0.10
  18  -3  -4    0.15    0.10
  18  -3  -4    0.25    0.13
  18   3  -3    0.44    0.13
  18   3  -3    0.47    0.12
  18  -3  -3    0.47    0.14
  18  -3  -3    0.50    0.13
  18  -3  -3    0.67    0.12
  18   3  -2    0.50    0.13
  18  -3  -2    0.46    0.11
  18  -3  -2    0.39    0.14
  18  -3  -2    0.36    0.13
  18   3  -1   -0.11    0.10
  18  -3  -1   -0.07    0.10
  18  -3  -1    0.05    0.09
  18   3   0    0.21    0.11
  18  -3   0    0.34    0.12
  18   3   1    0.05    0.10
  18  -3   1   -0.19    0.09
  19   0  -5    0.01    0.11
  19   0  -5   -0.01    0.10
  19   0  -4    4.91    0.28
  19   0  -4    5.15    0.29
  19   0  -3   -0.06    0.10
  19   0  -3   -0.06    0.10
  19   0  -2   10.71    0.40
  19   0  -2    9.82    0.37
  19   0  -1    0.01    0.10
  19   0  -1   -0.07    0.09
  19   0   0    2.66    0.22
  19   0   0    2.95    0.21
  19   0   1   -0.05    0.10
  19   0   1    0.03    0.09
  19   1  -5    0.10    0.10
  19   1  -5    0.10    0.11
  19  -1  -5    0.16    0.12
  19  -1  -5    0.24    0.11
  19  -1  -5    0.12    0.11
  19   1  -4    2.08    0.20
  19   1  -4    2.39    0.21
  19  -1  -4    2.23    0.20
  19  -1  -4    2.35    0.22
  19   1  -3    1.39    0.17
  19   1  -3    1.24    0.16
  19  -1  -3    1.43    0.17
  19  -1  -3    1.36    0.18
  19   1  -2    0.08    0.10
  19   1  -2   -0.19    0.10
  19  -1  -2   -0.14    0.09
  19  -1  -2   -0.11    0.09
  19   1  -1    0.27    0.12
  19   1  -1    0.52    0.12
  19  -1  -1    0.38    0.11
  19  -1  -1    0.45    0.13
  19   1   0    0.33    0.12
  19   1   0    0.08    0.10
  19  -1   0   -0.05    0.10
  19  -1   0    0.34    0.11
  19   1   1    0.19    0.10
  19   1   1    0.33    0.11
  19  -1   1    0.32    0.11
  19  -1   1    0.44    0.13
  19   2  -3    0.39    0.12
  19   2  -3    0.41    0.11
  19  -2  -3    0.24    0.12
  19  -2  -3    0.52    0.12
  19   2  -2    0.34    0.11
  19   2  -2    0.17    0.11
  19  -2  -2    0.23    0.11
  19  -2  -2    0.38    0.13
  19   2  -1    0.14    0.10
  19   2  -1    0.26    0.12
  19  -2  -1    0.02    0.11
  19  -2  -1    0.20    0.10
   0   0   0    0.00    0.00
;
_shelx_hkl_checksum     8008
_shelx_res_file
;
TITL GTS75 in P2(1)/c
    gts75.res
    created by SHELXL-2016/6 at 02:58:11 on 30-Oct-2018
CELL  0.71073  15.8644   7.2242  12.7595   90.000   97.038   90.000
ZERR     4.00   0.0005   0.0002   0.0004    0.000    0.002    0.000
LATT   1
SYMM  - X, 1/2 + Y, 1/2 - Z
SFAC  C    H    N    O    F    CL
UNIT  56 32 12 8 4 8
TEMP    23.00
SIZE     0.140   0.230   0.340
MERG   2
FMAP   2
PLAN   20
L.S.  24
BOND   $H
CONF
ACTA
OMIT     2   0   0
OMIT     1   0   0
OMIT     1   1   0
WGHT    0.042700    0.391500
FVAR       0.14870
CL1   6    0.973862    1.209921    0.701235    11.00000    0.05074    0.09317 =
         0.07093   -0.00395    0.01633   -0.02504
CL2   6    0.928560    1.137564    0.907710    11.00000    0.05115    0.08370 =
         0.04766   -0.00947   -0.00667    0.00038
F1    5    0.477328    0.710538    1.035113    11.00000    0.06047    0.11178 =
         0.06145    0.01181    0.02490   -0.02036
O1    4    0.687673    1.057333    0.240696    11.00000    0.08319    0.08431 =
         0.04431    0.00713   -0.00888   -0.00497
O2    4    0.806985    0.916885    0.236895    11.00000    0.10609    0.08831 =
         0.04638   -0.01237    0.02730    0.00372
N1    3    0.696283    0.954519    0.762697    11.00000    0.03804    0.04910 =
         0.03413   -0.00099    0.00676    0.00128
N2    3    0.768714    1.004076    0.803629    11.00000    0.03811    0.04411 =
         0.03521    0.00068    0.00620    0.00228
N3    3    0.753954    0.990839    0.284202    11.00000    0.07118    0.04610 =
         0.03948    0.00055    0.00905   -0.01618
C1    1    0.642388    0.898511    0.838336    11.00000    0.03695    0.03952 =
         0.03373   -0.00241    0.00768    0.00299
C2    1    0.666576    0.894722    0.946545    11.00000    0.03865    0.04533 =
         0.03741   -0.00207    0.00307   -0.00107
AFIX  43
H2    2    0.720428    0.934987    0.974163    11.00000   -1.20000
AFIX   0
C3    1    0.610963    0.831484    1.012872    11.00000    0.05104    0.05971 =
         0.03423    0.00195    0.00757   -0.00301
AFIX  43
H3    2    0.626481    0.828004    1.085535    11.00000   -1.20000
AFIX   0
C4    1    0.532050    0.773619    0.969459    11.00000    0.04640    0.05722 =
         0.04584    0.00213    0.01803   -0.00406
C5    1    0.505625    0.777157    0.863781    11.00000    0.03725    0.07270 =
         0.05165   -0.00665    0.00563   -0.00910
AFIX  43
H5    2    0.451398    0.737848    0.837092    11.00000   -1.20000
AFIX   0
C6    1    0.561824    0.840898    0.797519    11.00000    0.04279    0.06698 =
         0.03526   -0.00463    0.00306   -0.00101
AFIX  43
H6    2    0.545439    0.845134    0.725037    11.00000   -1.20000
AFIX   0
C7    1    0.824399    1.057241    0.730727    11.00000    0.03605    0.03954 =
         0.03843    0.00134    0.00645    0.00441
C8    1    0.899162    1.124924    0.774256    11.00000    0.03823    0.04912 =
         0.04459   -0.00118    0.00481    0.00232
C9    1    0.803383    1.036638    0.614564    11.00000    0.03309    0.03950 =
         0.03760    0.00272    0.00789   -0.00175
C10   1    0.737470    1.136129    0.559050    11.00000    0.04163    0.04633 =
         0.04140    0.00223    0.01160    0.00924
AFIX  43
H10   2    0.704682    1.214863    0.595145    11.00000   -1.20000
AFIX   0
C11   1    0.720298    1.119218    0.451279    11.00000    0.04003    0.04748 =
         0.04218    0.00872    0.00460    0.00316
AFIX  43
H11   2    0.675811    1.184705    0.414101    11.00000   -1.20000
AFIX   0
C12   1    0.770218    1.003529    0.399546    11.00000    0.04566    0.03889 =
         0.03426    0.00159    0.00925   -0.00987
C13   1    0.835173    0.900483    0.452086    11.00000    0.04552    0.04672 =
         0.04687   -0.00436    0.01535    0.00380
AFIX  43
H13   2    0.867698    0.822187    0.415369    11.00000   -1.20000
AFIX   0
C14   1    0.850785    0.916066    0.559960    11.00000    0.03838    0.04731 =
         0.04472    0.00315    0.00686    0.00863
AFIX  43
H14   2    0.893493    0.845300    0.596958    11.00000   -1.20000
AFIX   0
HKLF 4
REM  GTS75 in P2(1)/c
REM R1 =  0.0309 for    2359 Fo > 4sig(Fo)  and  0.0401 for all    2851 data
REM    199 parameters refined using      0 restraints
END
WGHT      0.0421      0.3999
REM Highest difference peak  0.180,  deepest hole -0.210,  1-sigma level  0.037
Q1    1   0.7824  0.9096  0.4250  11.00000  0.05    0.18
Q2    1   0.8164  0.9609  0.5912  11.00000  0.05    0.17
Q3    1   0.6426  0.9356  0.8931  11.00000  0.05    0.17
Q4    1   0.6085  0.8584  0.8196  11.00000  0.05    0.16
Q5    1   0.8591  0.9622  0.5027  11.00000  0.05    0.16
Q6    1   0.8916  1.0711  0.9433  11.00000  0.05    0.16
Q7    1   0.8796  1.0294  0.7520  11.00000  0.05    0.16
Q8    1   0.8176  0.9981  0.4220  11.00000  0.05    0.16
Q9    1   0.5833  0.7519  0.9816  11.00000  0.05    0.15
Q10   1   0.8195  1.0351  0.6740  11.00000  0.05    0.15
Q11   1   0.7590  1.0399  0.5892  11.00000  0.05    0.14
Q12   1   0.5144  0.8460  0.9233  11.00000  0.05    0.14
Q13   1   0.9691  1.0639  0.8923  11.00000  0.05    0.14
Q14   1   0.7896  1.1106  0.5823  11.00000  0.05    0.14
Q15   1   0.6175  0.8059  1.0375  11.00000  0.05    0.14
Q16   1   0.6583  0.8501  0.8869  11.00000  0.05    0.13
Q17   1   0.6491  0.8146  0.9697  11.00000  0.05    0.13
Q18   1   0.7655  1.0818  0.4287  11.00000  0.05    0.12
Q19   1   0.7985  1.0083  0.7627  11.00000  0.05    0.12
Q20   1   0.5343  0.7158  0.9127  11.00000  0.05    0.12
;
_shelx_res_checksum     64843
