# Supplementary material for: Crystal structure and Hirshfeld surface analysis of (E)-1-[2,2-di­chloro-1-(4-nitro­phen­yl)ethen­yl]-2-(4-fluoro­phen­yl)diazene
Source: Acta Crystallogr E Crystallogr Commun. 2019 Jan 18;75(Pt 2):237–41. doi: 10.1107/S2056989019000707 (PMC6362658; doi:10.1107/S2056989019000707)
Supplement: Supplementary file 2 [file e-75-00237-Isup2.hkl]

data_I                                                                          
_shelx_title ' GTS75 in P2(1)/c'                                                
_shelx_refln_list_code          4                                               
_shelx_F_calc_maximum      210.98                                               
_exptl_crystal_F_000       688.00                                               
_reflns_d_resolution_high  0.8096                                               
                                                                                
loop_                                                                           
 _space_group_symop_operation_xyz                                               
 'x, y, z'                                                                      
 '-x, y+1/2, -z+1/2'                                                            
 '-x, -y, -z'                                                                   
 'x, -y-1/2, z-1/2'                                                             
                                                                                
_cell_length_a    15.8644                                                       
_cell_length_b     7.2242                                                       
_cell_length_c    12.7595                                                       
_cell_angle_alpha  90.000                                                       
_cell_angle_beta   97.038                                                       
_cell_angle_gamma  90.000                                                       
                                                                                
_shelx_F_squared_multiplier     1.000                                           
                                                                                
loop_                                                                           
 _refln_index_h                                                                 
 _refln_index_k                                                                 
 _refln_index_l                                                                 
 _refln_F_squared_calc                                                          
 _refln_F_squared_meas                                                          
 _refln_F_squared_sigma                                                         
 _refln_observed_status                                                         
   3   0   0        415.24        430.54         4.25 o                         
   4   0   0       9008.63       8806.88        76.36 o                         
   5   0   0        973.41        931.69         8.86 o                         
   6   0   0        873.11        918.03         8.86 o                         
   7   0   0       1558.53       1644.37        17.01 o                         
   8   0   0        588.39        613.53         7.52 o                         
   9   0   0        345.48        327.34         7.48 o                         
  10   0   0          7.53         12.77         1.57 o                         
  11   0   0         13.66         18.52         2.38 o                         
  12   0   0        136.68        133.48         4.95 o                         
  13   0   0        208.35        219.54        10.18 o                         
  14   0   0         13.78         14.49         2.70 o                         
  15   0   0         80.22         69.23         4.63 o                         
  16   0   0         20.79         18.13         3.20 o                         
  17   0   0         22.99         21.03         3.52 o                         
  18   0   0         44.36         48.90         6.78 o                         
  19   0   0        106.02        127.50         6.87 o                         
   2   1   0       6775.66       6686.57        43.05 o                         
   3   1   0        222.60        214.38         1.82 o                         
   4   1   0      12317.06      12331.87        79.43 o                         
   5   1   0       9638.04       9753.95        62.38 o                         
   6   1   0        387.26        383.06         3.87 o                         
   7   1   0        347.83        317.50         4.80 o                         
   8   1   0        289.70        311.90         2.91 o                         
   9   1   0         41.79         32.23         1.62 o                         
  10   1   0         11.79         10.18         1.07 o                         
  11   1   0        211.57        209.10         3.34 o                         
  12   1   0        120.79        120.44         2.86 o                         
  13   1   0        234.73        232.03         4.30 o                         
  14   1   0          2.72          2.03         1.63 o                         
  15   1   0        133.35        131.02         4.06 o                         
  16   1   0         83.33         93.93         3.80 o                         
  17   1   0         79.09         83.02         5.22 o                         
  18   1   0         26.64         28.03         2.70 o                         
  19   1   0          9.08          7.48         4.18 o                         
   0   2   0        588.31        713.80        13.79 o                         
   1   2   0        897.04        963.82         7.34 o                         
   2   2   0      44511.59      43787.27       379.16 o                         
   3   2   0        189.19        191.77         2.02 o                         
   4   2   0        422.84        410.58         2.96 o                         
   5   2   0        592.17        656.68         4.85 o                         
   6   2   0        301.94        282.91         2.64 o                         
   7   2   0         18.09         21.86         1.03 o                         
   8   2   0        502.63        499.50         4.25 o                         
   9   2   0        347.57        374.00         4.25 o                         
  10   2   0          6.60          8.75         1.04 o                         
  11   2   0         38.57         38.00         1.61 o                         
  12   2   0        110.16        107.29         2.86 o                         
  13   2   0        210.41        192.40         3.45 o                         
  14   2   0         37.38         30.84         2.06 o                         
  15   2   0         15.77         19.43         2.48 o                         
  16   2   0         96.81        102.08         4.02 o                         
  17   2   0        161.22        173.81         4.98 o                         
  18   2   0         15.57         12.33         2.41 o                         
   1   3   0        195.80        180.42         2.22 o                         
   2   3   0         99.24        100.77         1.52 o                         
   3   3   0         44.74         48.25         1.24 o                         
   4   3   0        182.87        167.45         2.12 o                         
   5   3   0        634.22        661.25         6.49 o                         
   6   3   0        415.18        438.47         4.20 o                         
   7   3   0       1223.63       1248.83        10.14 o                         
   8   3   0        340.38        316.31         3.48 o                         
   9   3   0       1106.88       1062.56         9.54 o                         
  10   3   0        749.75        734.77         7.15 o                         
  11   3   0         32.60         29.02         1.27 o                         
  12   3   0         19.42         13.73         1.45 o                         
  13   3   0         12.62         11.23         1.57 o                         
  14   3   0         95.52         93.34         3.19 o                         
  15   3   0         40.40         36.90         2.33 o                         
  16   3   0          9.89          5.50         1.94 o                         
  17   3   0          9.26          6.38         2.07 o                         
  18   3   0         11.51         12.31         3.67 o                         
   0   4   0        213.54        212.55         3.72 o                         
   1   4   0        439.82        433.67         4.35 o                         
   2   4   0          6.12          6.80         0.69 o                         
   3   4   0        352.77        382.25         3.64 o                         
   4   4   0       3745.95       3741.24        30.02 o                         
   5   4   0        529.17        536.01         5.42 o                         
   6   4   0        147.77        148.08         2.98 o                         
   7   4   0         11.42         11.74         1.64 o                         
   8   4   0        323.15        317.04         9.17 o                         
   9   4   0        274.33        251.05         6.06 o                         
  10   4   0          8.59          8.36         1.34 o                         
  11   4   0        728.38        742.45         9.61 o                         
  12   4   0        276.10        286.61         5.25 o                         
  13   4   0          0.12         -1.70         2.19 o                         
  14   4   0        257.33        263.57         5.95 o                         
  15   4   0        176.71        181.35         5.06 o                         
  16   4   0          6.54          1.91         3.01 o                         
  17   4   0         12.68         13.15         3.21 o                         
   1   5   0         34.23         35.71         1.31 o                         
   2   5   0        215.00        201.36         4.04 o                         
   3   5   0          0.11          1.35         0.76 o                         
   4   5   0        622.16        607.36         6.08 o                         
   5   5   0        178.20        174.74         3.13 o                         
   6   5   0        201.57        203.56         5.21 o                         
   7   5   0        198.19        189.79         4.95 o                         
   8   5   0         48.94         53.18         3.47 o                         
   9   5   0          7.80          6.02         1.99 o                         
  10   5   0        172.22        165.45         5.29 o                         
  11   5   0         53.30         57.51         4.03 o                         
  12   5   0         86.88         93.87         5.48 o                         
  13   5   0          5.19          7.33         2.43 o                         
  14   5   0          0.00         -1.19         2.25 o                         
  15   5   0         87.07         98.46         5.73 o                         
  16   5   0         13.57         19.23         3.37 o                         
   0   6   0          0.98          1.81         1.16 o                         
   1   6   0          5.50          5.24         0.80 o                         
   2   6   0          5.72         12.15         3.77 o                         
   3   6   0         17.79         15.34         1.57 o                         
   4   6   0        240.87        240.17         4.05 o                         
   5   6   0         60.00         62.04         2.22 o                         
   6   6   0        923.62        874.79        12.87 o                         
   7   6   0         42.68         40.93         2.93 o                         
   8   6   0        106.82        107.30         5.57 o                         
   9   6   0         83.14         80.75         4.05 o                         
  10   6   0          9.30         11.88         2.58 o                         
  11   6   0          8.90          5.84         2.40 o                         
  12   6   0         11.58         16.12         2.85 o                         
  13   6   0         50.20         55.45         4.00 o                         
  14   6   0          3.86          4.33         2.78 o                         
   1   7   0         30.26         32.14         1.62 o                         
   2   7   0         10.20         11.03         1.37 o                         
   3   7   0          7.88          9.14         1.37 o                         
   4   7   0        100.82        116.21         3.92 o                         
   5   7   0        160.39        154.11         4.44 o                         
   6   7   0         62.17         54.57         4.41 o                         
   7   7   0        156.82        148.26         6.09 o                         
   8   7   0         21.21         18.96         2.69 o                         
   9   7   0         20.02         17.92         3.02 o                         
  10   7   0          0.03         -0.97         2.43 o                         
  11   7   0         12.22         10.54         2.85 o                         
  12   7   0          7.99          7.60         3.33 o                         
   0   8   0         86.86         96.13         5.43 o                         
   1   8   0          1.65          1.91         1.52 o                         
   2   8   0         29.97         27.30         2.35 o                         
   3   8   0          0.65          1.61         1.64 o                         
   4   8   0         34.70         38.22         3.52 o                         
   5   8   0         29.01         34.40         3.84 o                         
   6   8   0        187.93        172.93         7.69 o                         
   7   8   0         55.47         57.89         6.78 o                         
   8   8   0         19.22         11.31         4.52 o                         
 -19   1   1         16.61         18.77         2.70 o                         
 -18   1   1         29.44         30.34         2.77 o                         
 -17   1   1         70.81         63.32         3.38 o                         
 -16   1   1         29.53         38.57         2.82 o                         
 -15   1   1        126.47        119.57         4.01 o                         
 -14   1   1        178.08        166.86         3.96 o                         
 -13   1   1         32.73         26.65         1.88 o                         
 -12   1   1        190.23        197.07         3.39 o                         
 -11   1   1          6.21          4.61         0.91 o                         
 -10   1   1          8.90          6.01         0.88 o                         
  -9   1   1         15.21         19.67         1.38 o                         
  -8   1   1        588.63        591.56         4.87 o                         
  -7   1   1        853.13        808.79         6.09 o                         
  -6   1   1        246.37        238.44         2.45 o                         
  -5   1   1        316.44        323.13         2.77 o                         
  -4   1   1        538.53        568.74         3.78 o                         
  -3   1   1      16620.00      16468.33        95.56 o                         
  -2   1   1       7833.17       7659.13        49.34 o                         
  -1   1   1        180.03        171.71         7.39 o                         
   0   1   1        436.11        237.71         8.14 o                         
   1   1   1       2620.78       2519.86        51.24 o                         
   2   1   1       1564.45       1497.46        12.00 o                         
   3   1   1         30.13         32.47         0.72 o                         
   4   1   1       3263.35       3317.56        24.30 o                         
   5   1   1        701.74        679.89         5.04 o                         
   6   1   1        806.39        824.28         6.11 o                         
   7   1   1       2614.01       2827.51        17.82 o                         
   8   1   1        196.82        156.74         1.97 o                         
   9   1   1        175.04        206.66         2.79 o                         
  10   1   1         29.53         36.93         2.71 o                         
  11   1   1          0.07          1.00         0.87 o                         
  12   1   1         11.74         14.98         1.56 o                         
  13   1   1         87.77         80.67         5.81 o                         
  14   1   1         17.76         13.78         1.81 o                         
  15   1   1          0.01         -1.49         1.49 o                         
  16   1   1         54.27         48.36         2.95 o                         
  17   1   1          2.46          1.33         2.02 o                         
  18   1   1         13.17         10.59         2.48 o                         
  19   1   1         23.04         14.27         2.51 o                         
 -19   2   1          6.18          6.95         2.41 o                         
 -18   2   1         33.40         33.27         2.87 o                         
 -17   2   1         23.96         25.16         2.68 o                         
 -16   2   1          4.34          5.42         1.82 o                         
 -15   2   1          5.44          2.21         1.60 o                         
 -14   2   1        425.04        427.14         5.54 o                         
 -13   2   1         84.18         87.43         3.39 o                         
 -12   2   1        919.67        916.95         9.09 o                         
 -11   2   1       1905.81       1874.96        16.31 o                         
 -10   2   1        370.00        368.55         4.38 o                         
  -9   2   1        177.93        190.20         2.80 o                         
  -8   2   1          5.14          8.91         0.68 o                         
  -7   2   1        492.37        490.71         3.90 o                         
  -6   2   1        765.91        746.02         5.57 o                         
  -5   2   1       1943.41       2043.45        12.86 o                         
  -4   2   1          2.75          4.70         0.39 o                         
  -3   2   1       6711.80       6911.37        46.05 o                         
  -2   2   1       7593.93       7561.06        51.26 o                         
  -1   2   1      20565.43      20837.43       151.18 o                         
   0   2   1       1325.70       1308.12         9.79 o                         
   1   2   1       6431.75       6527.71        47.35 o                         
   2   2   1      14941.03      14973.79       129.39 o                         
   3   2   1        200.41        161.66         2.13 o                         
   4   2   1        254.66        254.32         2.91 o                         
   5   2   1        882.41        881.34         7.29 o                         
   6   2   1        101.70        119.02         1.56 o                         
   7   2   1        507.78        499.04         4.39 o                         
   8   2   1         22.42         18.71         0.96 o                         
   9   2   1       1197.10       1296.00        11.42 o                         
  10   2   1          4.59          7.29         0.88 o                         
  11   2   1        152.08        143.41         2.62 o                         
  12   2   1        135.25        133.49         3.35 o                         
  13   2   1         58.99         51.46         2.10 o                         
  14   2   1         26.28         27.52         2.14 o                         
  15   2   1         71.40         68.82         5.42 o                         
  16   2   1          5.98          4.21         1.95 o                         
  17   2   1         17.99         18.05         2.33 o                         
  18   2   1          7.57          2.33         2.06 o                         
 -18   3   1          1.31         -1.81         2.51 o                         
 -17   3   1         41.97         46.01         2.79 o                         
 -16   3   1        248.25        271.71         5.33 o                         
 -15   3   1        158.49        166.23         4.05 o                         
 -14   3   1        217.30        226.93         5.06 o                         
 -13   3   1        395.50        398.09         7.25 o                         
 -12   3   1        232.07        233.83         3.50 o                         
 -11   3   1         84.27         82.98         2.08 o                         
 -10   3   1         92.66         93.90         2.03 o                         
  -9   3   1        216.94        220.18         3.00 o                         
  -8   3   1        307.32        300.51         3.54 o                         
  -7   3   1       1327.89       1311.41         9.83 o                         
  -6   3   1        292.03        281.39         2.70 o                         
  -5   3   1       2427.63       2472.18        16.38 o                         
  -4   3   1          1.34          2.53         0.53 o                         
  -3   3   1       1611.55       1617.60        11.58 o                         
  -2   3   1        415.72        373.42         3.51 o                         
  -1   3   1        599.69        582.14         4.31 o                         
   0   3   1        670.74        697.58         5.31 o                         
   1   3   1         83.66         77.60         1.10 o                         
   2   3   1         37.12         40.87         2.51 o                         
   3   3   1       1258.28       1301.39        10.97 o                         
   4   3   1       3446.08       3562.85        31.35 o                         
   5   3   1        767.17        782.57         8.80 o                         
   6   3   1        685.01        646.23         6.25 o                         
   7   3   1       1148.60       1149.43        10.47 o                         
   8   3   1        338.40        309.79         4.73 o                         
   9   3   1        175.58        189.56         3.70 o                         
  10   3   1         51.08         46.28         3.79 o                         
  11   3   1         21.25         20.60         1.08 o                         
  12   3   1         65.50         53.92         1.87 o                         
  13   3   1         15.05         15.76         1.57 o                         
  14   3   1          2.31          2.18         1.44 o                         
  15   3   1          0.32          0.23         1.60 o                         
  16   3   1          1.39         -0.24         1.90 o                         
  17   3   1         19.82         22.46         4.16 o                         
  18   3   1          0.04         -3.45         5.43 o                         
 -17   4   1         18.54         20.11         3.39 o                         
 -16   4   1         26.91         26.69         2.67 o                         
 -15   4   1          0.64          2.31         2.43 o                         
 -14   4   1         31.57         30.66         2.40 o                         
 -13   4   1        244.78        250.47         5.17 o                         
 -12   4   1        155.90        139.77         5.16 o                         
 -11   4   1          0.09         -0.32         0.79 o                         
 -10   4   1          3.36          4.85         0.76 o                         
  -9   4   1        608.22        600.14         7.87 o                         
  -8   4   1        268.98        254.51         4.22 o                         
  -7   4   1        428.04        427.88         4.84 o                         
  -6   4   1          8.55         10.57         1.17 o                         
  -5   4   1        232.91        244.02         3.25 o                         
  -4   4   1        173.95        182.94         2.70 o                         
  -3   4   1       5715.94       5847.80        39.87 o                         
  -2   4   1         26.59         37.04         1.51 o                         
  -1   4   1        326.27        317.84         4.60 o                         
   0   4   1        239.31        237.62         2.73 o                         
   1   4   1        116.41        112.48         1.77 o                         
   2   4   1        251.78        232.29         3.17 o                         
   3   4   1       2635.38       2610.84        21.13 o                         
   4   4   1        411.97        402.65         4.18 o                         
   5   4   1        462.38        480.54         7.28 o                         
   6   4   1        253.13        267.64         4.51 o                         
   7   4   1        107.27        101.39         3.03 o                         
   8   4   1         21.40         22.94         2.25 o                         
   9   4   1        192.22        196.30         3.51 o                         
  10   4   1          2.81          0.77         1.07 o                         
  11   4   1        228.97        236.95         4.53 o                         
  12   4   1          5.50          5.49         1.59 o                         
  13   4   1          0.13         -0.17         1.16 o                         
  14   4   1         23.82         20.62         2.24 o                         
  15   4   1         22.36         15.80         3.13 o                         
  16   4   1         23.18         28.35         6.78 o                         
  17   4   1          2.95          2.30         3.47 o                         
 -16   5   1          2.97          3.96         2.76 o                         
 -15   5   1          1.37         -0.03         2.51 o                         
 -14   5   1         31.34         40.63         5.88 o                         
 -13   5   1         42.42         36.59         3.39 o                         
 -12   5   1         14.26         16.15         2.66 o                         
 -11   5   1        320.16        315.45         7.39 o                         
 -10   5   1        117.64        131.70         5.03 o                         
  -9   5   1        205.60        200.58         5.47 o                         
  -8   5   1        321.80        325.72         6.78 o                         
  -7   5   1       1435.27       1397.38        15.38 o                         
  -6   5   1         94.95        101.55         2.60 o                         
  -5   5   1        121.02        113.83         2.46 o                         
  -4   5   1         92.68         93.20         2.26 o                         
  -3   5   1        326.62        324.31         3.35 o                         
  -2   5   1          5.94          7.25         0.84 o                         
  -1   5   1         39.51         39.48         1.42 o                         
   0   5   1         41.61         36.97         1.27 o                         
   1   5   1          2.21          1.61         0.92 o                         
   2   5   1        148.61        164.13         3.15 o                         
   3   5   1        121.68        118.85         2.25 o                         
   4   5   1          2.06          3.18         0.65 o                         
   5   5   1         90.72         88.39         2.69 o                         
   6   5   1         62.51         61.33         3.92 o                         
   7   5   1          0.33         -1.43         1.43 o                         
   8   5   1         91.08         92.24         3.90 o                         
   9   5   1        240.56        247.13         6.04 o                         
  10   5   1        130.09        126.78         4.83 o                         
  11   5   1        126.99        131.15         5.03 o                         
  12   5   1         37.06         30.10         3.04 o                         
  13   5   1          0.41          4.16         2.32 o                         
  14   5   1         14.36          8.30         2.69 o                         
  15   5   1         20.27         24.12         3.30 o                         
 -14   6   1          0.08         -0.15         2.61 o                         
 -13   6   1         15.35         16.87         4.83 o                         
 -12   6   1         91.09         96.96         4.77 o                         
 -11   6   1         38.72         39.52         3.37 o                         
 -10   6   1        148.61        164.74         5.64 o                         
  -9   6   1          0.48          1.23         2.17 o                         
  -8   6   1          5.08          4.34         2.06 o                         
  -7   6   1        161.87        163.90         5.02 o                         
  -6   6   1        251.48        262.23         6.46 o                         
  -5   6   1       1105.89       1070.28        12.42 o                         
  -4   6   1          0.39          1.18         0.95 o                         
  -3   6   1        242.84        251.06         4.20 o                         
  -2   6   1        241.13        243.89         3.44 o                         
  -1   6   1         50.90         50.67         2.49 o                         
   0   6   1          2.39          2.21         0.73 o                         
   1   6   1         27.92         27.06         1.31 o                         
   2   6   1        196.14        199.77         3.58 o                         
   3   6   1        202.79        204.84         3.79 o                         
   4   6   1        107.09        107.84         2.68 o                         
   5   6   1        348.61        341.68         9.86 o                         
   6   6   1         12.35          8.22         2.01 o                         
   7   6   1         68.10         60.44         3.48 o                         
   8   6   1         68.47         67.75         3.56 o                         
   9   6   1         40.63         40.81         6.21 o                         
  10   6   1          0.02         -2.06         2.06 o                         
  11   6   1          0.06         -0.19         2.23 o                         
  12   6   1          4.77          3.63         2.43 o                         
  13   6   1        103.49         94.99         4.91 o                         
  14   6   1         31.68         41.23         3.90 o                         
 -12   7   1          3.69          6.89         2.85 o                         
 -11   7   1         29.49         29.70         3.37 o                         
 -10   7   1         11.32         12.22         2.99 o                         
  -9   7   1        126.24        135.71         5.47 o                         
  -8   7   1        208.00        234.04         6.42 o                         
  -7   7   1         45.99         45.34         3.33 o                         
  -6   7   1          6.03          9.83         1.85 o                         
  -5   7   1          5.78          6.22         2.00 o                         
  -4   7   1         74.82         68.92         2.56 o                         
  -3   7   1         14.01         13.77         2.02 o                         
  -2   7   1         95.04         98.92         2.84 o                         
  -1   7   1         72.98         74.83         3.72 o                         
   0   7   1          9.94         11.30         1.33 o                         
   1   7   1        100.68        101.07         2.58 o                         
   2   7   1         60.79         64.84         2.24 o                         
   3   7   1         18.78         19.90         1.53 o                         
   4   7   1         98.20         92.28         6.93 o                         
   5   7   1          0.00          0.45         1.57 o                         
   6   7   1         19.66         19.86         3.39 o                         
   7   7   1         20.84         23.05         3.03 o                         
   8   7   1          6.64          2.29         2.50 o                         
   9   7   1         29.82         36.10         3.26 o                         
  10   7   1          3.85          3.83         2.51 o                         
  11   7   1          4.26          5.00         2.58 o                         
  -8   8   1         78.24         74.78         5.09 o                         
  -7   8   1        100.82         88.00         8.14 o                         
  -6   8   1          0.80          1.58         2.56 o                         
  -5   8   1         11.67         14.47         4.52 o                         
  -4   8   1         89.44        102.21         7.69 o                         
  -3   8   1         44.37         47.94         5.43 o                         
  -2   8   1          1.84          2.26         3.17 o                         
  -1   8   1          0.47          0.00         1.43 o                         
   0   8   1          6.85          7.39         1.57 o                         
   1   8   1         15.57         14.92         2.50 o                         
   2   8   1         57.17         50.90         3.84 o                         
   3   8   1          0.04         -0.73         2.06 o                         
   4   8   1         31.09         27.38         3.35 o                         
   5   8   1         14.20          9.50         2.25 o                         
   6   8   1          0.30         -0.68         2.56 o                         
   7   8   1         22.27         20.03         3.35 o                         
   8   8   1         11.90          6.57         3.03 o                         
 -19   0   2        409.78        463.53        20.12 o                         
 -18   0   2        369.45        372.12        10.39 o                         
 -17   0   2          8.47         10.85         3.20 o                         
 -16   0   2        393.22        402.79        10.85 o                         
 -15   0   2       2354.08       2483.88        38.21 o                         
 -14   0   2        266.46        277.94         7.99 o                         
 -13   0   2         32.19         26.06         2.43 o                         
 -12   0   2        711.59        737.12        11.14 o                         
 -11   0   2        711.56        694.14        10.35 o                         
 -10   0   2       2434.37       2405.82        22.25 o                         
  -9   0   2       3216.23       3116.99        27.99 o                         
  -8   0   2       1789.26       1769.74        18.48 o                         
  -7   0   2       1527.33       1560.41        14.52 o                         
  -6   0   2        891.88        914.35         8.86 o                         
  -5   0   2        181.52        180.54         2.54 o                         
  -4   0   2          6.89          6.97         1.57 o                         
  -3   0   2        476.69        493.93         4.43 o                         
  -2   0   2        739.35        734.90        12.89 o                         
  -1   0   2         73.20         40.70         1.81 o                         
   0   0   2       2956.87       2038.71        39.80 o                         
   1   0   2      19338.23      16197.76      1386.80 o                         
   2   0   2       3187.52       3178.18        30.41 o                         
   3   0   2       6998.35       7053.48        77.98 o                         
   4   0   2       5578.46       5492.36        60.49 o                         
   5   0   2       8181.67       8163.97        89.73 o                         
   6   0   2          7.66          9.18         0.95 o                         
   7   0   2          0.10          3.47         1.00 o                         
   8   0   2       6895.45       7611.73        73.26 o                         
   9   0   2       1067.04       1256.28        19.50 o                         
  10   0   2         73.00         67.92         3.62 o                         
  11   0   2       2058.70       2095.20        31.32 o                         
  12   0   2       1476.75       1518.51        31.20 o                         
  13   0   2        484.83        487.28        10.36 o                         
  14   0   2        148.44        141.74         6.33 o                         
  15   0   2        706.46        716.15        14.21 o                         
  16   0   2          7.95         10.85         2.88 o                         
  17   0   2          1.98         -1.22         4.30 o                         
  18   0   2          2.74          4.40         3.03 o                         
 -19   1   2          0.28         -2.20         2.20 o                         
 -18   1   2          7.26          5.41         2.20 o                         
 -17   1   2          0.10         -0.07         1.95 o                         
 -16   1   2         66.49         69.17         3.39 o                         
 -15   1   2        234.11        266.62         5.13 o                         
 -14   1   2        796.77        794.48         9.70 o                         
 -13   1   2       2052.84       2088.45        20.42 o                         
 -12   1   2        242.59        242.94         4.20 o                         
 -11   1   2        613.20        601.72         6.51 o                         
 -10   1   2       1231.09       1236.17        11.31 o                         
  -9   1   2        102.37        105.09         1.98 o                         
  -8   1   2        136.87        143.97         1.91 o                         
  -7   1   2         52.09         38.80         1.29 o                         
  -6   1   2        261.79        249.50         3.84 o                         
  -5   1   2       4161.69       4220.80        24.59 o                         
  -4   1   2        476.03        448.58         3.28 o                         
  -3   1   2        863.39        916.59         5.43 o                         
  -2   1   2        163.88        166.63         1.45 o                         
  -1   1   2       1740.87       1795.77        10.57 o                         
   0   1   2       1077.68       1069.55         9.50 o                         
   1   1   2       1003.76       1017.17        13.13 o                         
   2   1   2        687.17        686.76         5.75 o                         
   3   1   2       2257.94       2224.70        19.29 o                         
   4   1   2       3101.67       3161.49        24.95 o                         
   5   1   2          4.52          1.39         0.53 o                         
   6   1   2       5898.77       6110.18        47.94 o                         
   7   1   2       1493.24       1461.12        12.46 o                         
   8   1   2       2470.33       2439.74        20.18 o                         
   9   1   2       1127.44       1096.86        10.91 o                         
  10   1   2        690.32        641.45         8.12 o                         
  11   1   2        165.78        169.06         3.71 o                         
  12   1   2         13.14         11.79         1.56 o                         
  13   1   2          1.30          0.90         2.09 o                         
  14   1   2          5.72          3.22         1.63 o                         
  15   1   2        239.43        224.54         6.20 o                         
  16   1   2          0.22          1.93         1.79 o                         
  17   1   2        232.76        235.68         5.55 o                         
  18   1   2          3.20          4.68         2.28 o                         
 -19   2   2         13.06         12.50         2.58 o                         
 -18   2   2         26.95         21.18         2.94 o                         
 -17   2   2        494.00        544.01        11.72 o                         
 -16   2   2        185.90        193.58         4.70 o                         
 -15   2   2         20.75         19.97         2.00 o                         
 -14   2   2        603.19        604.75         7.95 o                         
 -13   2   2        238.62        243.99         4.37 o                         
 -12   2   2          2.65          5.89         1.48 o                         
 -11   2   2         21.11         20.71         1.25 o                         
 -10   2   2        395.44        395.45         4.66 o                         
  -9   2   2        611.78        600.67         6.12 o                         
  -8   2   2        367.34        354.39         3.57 o                         
  -7   2   2          7.27          4.93         0.71 o                         
  -6   2   2       1085.71       1093.65         7.04 o                         
  -5   2   2       3263.91       3267.95        19.28 o                         
  -4   2   2         76.18         74.98         1.16 o                         
  -3   2   2         16.57         15.08         0.57 o                         
  -2   2   2       3012.21       3045.02        20.94 o                         
  -1   2   2       7844.77       7961.71        54.25 o                         
   0   2   2       5405.27       5487.87        37.03 o                         
   1   2   2       1755.93       1791.81        12.31 o                         
   2   2   2       4626.21       4619.23        39.27 o                         
   3   2   2       3196.48       3235.59        25.59 o                         
   4   2   2       1734.07       1828.07        15.04 o                         
   5   2   2         84.93         69.73         1.59 o                         
   6   2   2        513.65        575.38         5.07 o                         
   7   2   2       1305.76       1465.09        10.79 o                         
   8   2   2         27.06         25.17         1.78 o                         
   9   2   2        369.00        403.10         4.78 o                         
  10   2   2       1329.06       1458.04        15.91 o                         
  11   2   2          0.77          0.11         1.14 o                         
  12   2   2         35.74         42.26         2.19 o                         
  13   2   2        539.60        533.15         6.70 o                         
  14   2   2         77.94         76.34         4.57 o                         
  15   2   2         25.94         29.98         2.33 o                         
  16   2   2         10.23          6.72         1.91 o                         
  17   2   2         60.16         70.45         3.56 o                         
  18   2   2         12.80         15.71         3.02 o                         
 -18   3   2         18.65         19.74         2.85 o                         
 -17   3   2        143.70        147.74         4.39 o                         
 -16   3   2         46.38         37.62         2.59 o                         
 -15   3   2         30.19         30.03         2.58 o                         
 -14   3   2         14.17         11.83         1.97 o                         
 -13   3   2        221.87        209.48         4.13 o                         
 -12   3   2        162.62        153.77         2.98 o                         
 -11   3   2        669.14        653.98         6.84 o                         
 -10   3   2          4.95          6.16         0.90 o                         
  -9   3   2        326.83        336.00         4.01 o                         
  -8   3   2         80.10         73.80         1.41 o                         
  -7   3   2          0.15          0.99         0.68 o                         
  -6   3   2       1816.87       1808.47        11.88 o                         
  -5   3   2       3730.13       3881.02        25.30 o                         
  -4   3   2          1.77          1.14         0.47 o                         
  -3   3   2          0.99          1.03         0.67 o                         
  -2   3   2       2136.04       2251.69        16.97 o                         
  -1   3   2        896.62        893.45         7.15 o                         
   0   3   2        291.61        270.33         2.50 o                         
   1   3   2       1016.00        987.79         8.35 o                         
   2   3   2       1272.74       1211.47         9.31 o                         
   3   3   2         43.56         58.94         1.12 o                         
   4   3   2        971.74       1051.60        10.26 o                         
   5   3   2        802.61        780.58         8.90 o                         
   6   3   2        100.15         78.43         1.82 o                         
   7   3   2          0.59          0.08         0.80 o                         
   8   3   2        105.74        102.26         2.44 o                         
   9   3   2         47.93         52.10         3.20 o                         
  10   3   2         11.71         14.03         1.25 o                         
  11   3   2         20.04         22.95         1.84 o                         
  12   3   2         92.86         87.86         2.21 o                         
  13   3   2         28.42         26.12         1.51 o                         
  14   3   2         22.49         22.85         2.42 o                         
  15   3   2          0.32         -1.01         1.56 o                         
  16   3   2          2.77         -1.96         1.96 o                         
  17   3   2          1.13          1.21         3.35 o                         
 -17   4   2          4.19          5.30         2.43 o                         
 -16   4   2         19.47         20.69         3.11 o                         
 -15   4   2          0.01          1.82         2.43 o                         
 -14   4   2         16.24         11.50         1.97 o                         
 -13   4   2         41.59         41.93         3.13 o                         
 -12   4   2        380.94        378.25         8.00 o                         
 -11   4   2        334.73        342.10         6.72 o                         
 -10   4   2        487.76        458.12         5.70 o                         
  -9   4   2       1409.62       1347.29        13.25 o                         
  -8   4   2         38.08         35.96         1.58 o                         
  -7   4   2        584.33        559.35         5.54 o                         
  -6   4   2         26.15         23.23         1.02 o                         
  -5   4   2         41.50         49.06         1.96 o                         
  -4   4   2       2390.97       2475.81        18.72 o                         
  -3   4   2       4384.91       4380.69        32.38 o                         
  -2   4   2        357.70        395.79         3.85 o                         
  -1   4   2        790.52        789.24         5.87 o                         
   0   4   2       1456.62       1471.37        10.70 o                         
   1   4   2        247.11        242.28         2.53 o                         
   2   4   2       1572.40       1605.85        16.27 o                         
   3   4   2        168.16        176.21         2.44 o                         
   4   4   2        278.67        276.25         3.62 o                         
   5   4   2         18.18         29.38         1.29 o                         
   6   4   2        408.49        405.44         5.85 o                         
   7   4   2        180.33        181.54         3.82 o                         
   8   4   2          8.11          7.04         2.41 o                         
   9   4   2          0.13         -0.98         0.98 o                         
  10   4   2          1.49          1.76         1.06 o                         
  11   4   2         15.56         13.71         1.63 o                         
  12   4   2          7.18          8.50         1.32 o                         
  13   4   2         70.50         68.13         2.64 o                         
  14   4   2          6.93          5.43         3.20 o                         
  15   4   2          8.19          6.56         3.39 o                         
  16   4   2         47.48         45.45         5.12 o                         
 -16   5   2          0.46          3.32         2.87 o                         
 -15   5   2          2.09          0.14         2.69 o                         
 -14   5   2         29.84         35.14         3.48 o                         
 -13   5   2          3.71          6.90         2.51 o                         
 -12   5   2         26.28         20.52         3.24 o                         
 -11   5   2        111.61        111.49         4.87 o                         
 -10   5   2        141.60        133.78         4.95 o                         
  -9   5   2        233.68        245.97         7.02 o                         
  -8   5   2        458.10        449.20         6.47 o                         
  -7   5   2        849.22        825.81        10.07 o                         
  -6   5   2          0.60          2.98         1.17 o                         
  -5   5   2        352.10        335.58         3.43 o                         
  -4   5   2          3.62          3.13         0.52 o                         
  -3   5   2          9.57         14.76         0.97 o                         
  -2   5   2         13.69         11.23         0.80 o                         
  -1   5   2         48.37         45.41         1.28 o                         
   0   5   2        548.59        539.49         4.90 o                         
   1   5   2        459.14        474.35         4.87 o                         
   2   5   2        234.13        245.08         3.61 o                         
   3   5   2         15.71         13.44         1.05 o                         
   4   5   2          5.10          3.06         0.59 o                         
   5   5   2         17.69         17.13         1.25 o                         
   6   5   2         35.53         35.00         1.71 o                         
   7   5   2         40.63         42.05         2.03 o                         
   8   5   2         44.01         40.99         3.37 o                         
   9   5   2         26.43         28.21         2.58 o                         
  10   5   2          2.07         -1.90         1.90 o                         
  11   5   2         90.83         86.81         6.08 o                         
  12   5   2          7.35          3.27         2.32 o                         
  13   5   2          2.04          5.28         2.49 o                         
  14   5   2          0.05         -2.35         2.35 o                         
  15   5   2          6.21          2.49         3.52 o                         
 -14   6   2          3.47          3.22         2.69 o                         
 -13   6   2         75.78         73.34         8.55 o                         
 -12   6   2        151.56        135.57         5.55 o                         
 -11   6   2         26.46         25.06         3.04 o                         
 -10   6   2        182.89        159.22         9.18 o                         
  -9   6   2        100.69        116.56         5.30 o                         
  -8   6   2         28.67         35.02         4.52 o                         
  -7   6   2        171.23        177.48         5.29 o                         
  -6   6   2         27.46         27.24         1.84 o                         
  -5   6   2        211.77        197.33         5.83 o                         
  -4   6   2         85.16         76.05         2.10 o                         
  -3   6   2         14.86         16.91         0.97 o                         
  -2   6   2        159.21        164.93         2.78 o                         
  -1   6   2         62.71         62.84         1.82 o                         
   0   6   2          8.09          9.50         0.94 o                         
   1   6   2         23.55         31.51         1.89 o                         
   2   6   2        108.44        109.80         2.94 o                         
   3   6   2         65.12         69.28         1.69 o                         
   4   6   2         30.32         26.37         1.09 o                         
   5   6   2        107.58        106.85         3.85 o                         
   6   6   2          8.02          9.23         3.39 o                         
   7   6   2          9.68          8.78         2.06 o                         
   8   6   2         12.61         10.16         2.11 o                         
   9   6   2         42.66         45.91         3.39 o                         
  10   6   2          4.14          3.56         2.13 o                         
  11   6   2         25.88         26.25         2.93 o                         
  12   6   2         11.00         12.29         2.78 o                         
  13   6   2          1.60          3.56         2.66 o                         
 -12   7   2         32.38         27.80         3.48 o                         
 -11   7   2          2.31          3.21         2.69 o                         
 -10   7   2        118.88        119.41         5.38 o                         
  -9   7   2          0.01          2.05         2.30 o                         
  -8   7   2         65.43         61.20         3.76 o                         
  -7   7   2         62.22         56.72         3.54 o                         
  -6   7   2         76.61         73.19         3.46 o                         
  -5   7   2          1.95          3.16         1.49 o                         
  -4   7   2         12.94         10.71         1.92 o                         
  -3   7   2         10.49          8.08         2.15 o                         
  -2   7   2          2.06          0.33         1.44 o                         
  -1   7   2         62.59         53.18         1.89 o                         
   0   7   2          1.09          1.40         1.24 o                         
   1   7   2         21.42         20.79         1.60 o                         
   2   7   2         12.91         11.77         1.25 o                         
   3   7   2         36.23         30.46         2.42 o                         
   4   7   2         13.49         10.91         1.59 o                         
   5   7   2          9.95          9.32         1.60 o                         
   6   7   2          7.51         10.92         2.38 o                         
   7   7   2          0.15         -0.10         2.06 o                         
   8   7   2          0.55         -2.06         2.06 o                         
   9   7   2          0.31         -4.26         4.52 o                         
  10   7   2          1.66          0.32         3.26 o                         
  11   7   2         24.33         19.88         3.84 o                         
  -8   8   2        117.81        106.76        11.52 o                         
  -7   8   2         13.84         17.80         3.35 o                         
  -6   8   2        103.47         93.61         7.69 o                         
  -5   8   2          3.57          1.81         3.62 o                         
  -4   8   2          6.40          1.36         3.62 o                         
  -3   8   2          5.41          9.95         4.07 o                         
  -2   8   2          2.23          0.00         3.62 o                         
  -1   8   2         91.97         90.57         4.75 o                         
   0   8   2         27.44         28.42         3.03 o                         
   1   8   2         73.69         72.40         4.31 o                         
   2   8   2         31.62         35.97         3.52 o                         
   3   8   2         11.61         12.92         4.52 o                         
   4   8   2          5.44          7.24         3.17 o                         
   5   8   2         14.91         17.26         2.51 o                         
   6   8   2          5.15          3.84         2.17 o                         
   7   8   2         22.93         19.51         2.78 o                         
 -19   1   3         75.03         61.29         3.83 o                         
 -18   1   3         28.23         27.84         2.77 o                         
 -17   1   3         47.40         46.31         2.81 o                         
 -16   1   3        543.60        528.26         7.84 o                         
 -15   1   3         56.41         53.24         2.67 o                         
 -14   1   3       1190.61       1229.19        13.43 o                         
 -13   1   3        106.02         97.85         3.11 o                         
 -12   1   3         41.91         44.75         3.85 o                         
 -11   1   3        484.53        478.98         5.68 o                         
 -10   1   3         36.08         39.84         2.14 o                         
  -9   1   3        104.67         88.25         2.38 o                         
  -8   1   3        228.42        251.64         2.49 o                         
  -7   1   3        107.71        113.84         1.54 o                         
  -6   1   3        404.03        457.93         3.30 o                         
  -5   1   3        646.36        630.32         4.16 o                         
  -4   1   3       1360.39       1346.79         9.75 o                         
  -3   1   3        442.64        449.18         3.17 o                         
  -2   1   3        754.96        757.44         5.50 o                         
  -1   1   3       1360.60       1363.19         9.06 o                         
   0   1   3       1207.57       1217.94        12.32 o                         
   1   1   3        232.71        238.45         3.59 o                         
   2   1   3         42.08         36.18         0.86 o                         
   3   1   3          3.92          1.55         0.66 o                         
   4   1   3        513.55        530.45         4.42 o                         
   5   1   3        543.06        584.19         5.40 o                         
   6   1   3        149.12        145.32         1.95 o                         
   7   1   3         34.38         38.22         1.19 o                         
   8   1   3        239.14        241.36         3.00 o                         
   9   1   3        260.69        247.32         3.31 o                         
  10   1   3        402.84        419.00         5.26 o                         
  11   1   3        367.48        365.55         5.68 o                         
  12   1   3         64.15         59.24         2.56 o                         
  13   1   3          4.15          1.84         1.37 o                         
  14   1   3         44.14         41.65         2.51 o                         
  15   1   3         56.39         53.82         2.90 o                         
  16   1   3        306.92        295.49         5.26 o                         
  17   1   3        167.13        175.37         4.50 o                         
  18   1   3          0.20          2.26         2.61 o                         
 -19   2   3         14.51         18.24         2.65 o                         
 -18   2   3         27.10         24.32         2.61 o                         
 -17   2   3         30.45         38.04         3.71 o                         
 -16   2   3        379.37        394.72         6.61 o                         
 -15   2   3         18.19         22.44         3.25 o                         
 -14   2   3          2.33          1.01         2.02 o                         
 -13   2   3        472.70        459.92         7.45 o                         
 -12   2   3        152.43        152.28         3.41 o                         
 -11   2   3         12.27         10.01         1.12 o                         
 -10   2   3        652.29        626.50         6.59 o                         
  -9   2   3        692.26        672.59         7.63 o                         
  -8   2   3       2248.20       2250.48        15.38 o                         
  -7   2   3       1489.47       1501.72        10.03 o                         
  -6   2   3       4731.46       4995.56        32.34 o                         
  -5   2   3         25.23         10.82         0.68 o                         
  -4   2   3        272.07        318.65         2.70 o                         
  -3   2   3        576.18        586.61         4.46 o                         
  -2   2   3         41.01         43.63         0.90 o                         
  -1   2   3         26.85         23.93         1.00 o                         
   0   2   3         44.40         36.07         1.39 o                         
   1   2   3          4.15          3.06         0.43 o                         
   2   2   3        608.23        603.40         5.88 o                         
   3   2   3       1042.93       1056.11         9.65 o                         
   4   2   3        848.99        869.79         7.05 o                         
   5   2   3       1698.57       1766.44        14.53 o                         
   6   2   3        706.94        686.18         5.86 o                         
   7   2   3         81.62        127.90         2.13 o                         
   8   2   3        468.86        473.14         4.87 o                         
   9   2   3         71.12         60.64         1.71 o                         
  10   2   3         26.59         34.83         1.46 o                         
  11   2   3         12.99         10.62         1.11 o                         
  12   2   3        349.45        344.84         4.84 o                         
  13   2   3        222.83        239.83         4.01 o                         
  14   2   3        506.86        494.78         6.49 o                         
  15   2   3        173.74        187.74         4.70 o                         
  16   2   3        137.18        144.66         5.34 o                         
  17   2   3         45.55         41.51         3.52 o                         
  18   2   3          8.07          3.55         2.58 o                         
 -18   3   3         22.36         23.94         2.58 o                         
 -17   3   3          0.00         -0.91         1.81 o                         
 -16   3   3         85.03         78.21         3.82 o                         
 -15   3   3          2.77          0.66         1.89 o                         
 -14   3   3         74.52         81.15         3.45 o                         
 -13   3   3          1.11          0.77         1.31 o                         
 -12   3   3        932.00        958.61         9.56 o                         
 -11   3   3       1089.73       1100.15        10.50 o                         
 -10   3   3         62.83         70.45         2.11 o                         
  -9   3   3         32.87         33.97         1.35 o                         
  -8   3   3         86.63        100.08         2.28 o                         
  -7   3   3          0.32          0.82         0.59 o                         
  -6   3   3        376.89        370.33         3.52 o                         
  -5   3   3       1303.98       1268.02         8.54 o                         
  -4   3   3        334.21        306.11         2.69 o                         
  -3   3   3        859.93        852.70         6.25 o                         
  -2   3   3        737.40        722.05         6.18 o                         
  -1   3   3        656.61        678.60         5.25 o                         
   0   3   3        115.60        131.64         1.56 o                         
   1   3   3         22.52         23.34         0.77 o                         
   2   3   3         87.17         77.67         1.29 o                         
   3   3   3       1021.39       1097.43         8.04 o                         
   4   3   3        587.37        614.07         6.24 o                         
   5   3   3        115.59        116.89         1.76 o                         
   6   3   3          1.30          1.42         0.80 o                         
   7   3   3        255.82        260.54         3.25 o                         
   8   3   3        497.85        531.45        10.69 o                         
   9   3   3        507.04        507.23         6.63 o                         
  10   3   3        359.09        354.41         5.32 o                         
  11   3   3        150.84        153.18         3.41 o                         
  12   3   3        226.97        213.10         4.25 o                         
  13   3   3        236.90        234.20         4.69 o                         
  14   3   3         58.11         44.86         2.80 o                         
  15   3   3          3.24          3.21         2.13 o                         
  16   3   3         24.79         21.35         2.91 o                         
  17   3   3          6.70          6.33         3.67 o                         
 -17   4   3          2.49          5.87         3.02 o                         
 -16   4   3          1.73          1.81         2.69 o                         
 -15   4   3          1.66          2.22         2.02 o                         
 -14   4   3         14.15          9.20         2.61 o                         
 -13   4   3          4.70          1.36         2.09 o                         
 -12   4   3         11.10         12.08         2.43 o                         
 -11   4   3         23.89         25.98         1.83 o                         
 -10   4   3       1598.63       1529.16        15.08 o                         
  -9   4   3         90.74         87.35         1.99 o                         
  -8   4   3        151.83        167.12         2.65 o                         
  -7   4   3         90.91         98.34         1.96 o                         
  -6   4   3        512.55        494.88         4.73 o                         
  -5   4   3          2.51          3.01         0.63 o                         
  -4   4   3       1484.95       1576.35        12.52 o                         
  -3   4   3        398.69        385.99         4.33 o                         
  -2   4   3        169.94        160.16         2.15 o                         
  -1   4   3        567.73        594.54         5.22 o                         
   0   4   3          9.15         13.22         0.67 o                         
   1   4   3         20.32         30.56         1.42 o                         
   2   4   3        133.90        136.75         1.77 o                         
   3   4   3        596.14        597.40         5.07 o                         
   4   4   3         14.35         10.35         0.76 o                         
   5   4   3        706.56        749.64         7.73 o                         
   6   4   3        248.40        262.15         3.62 o                         
   7   4   3         13.86         16.13         1.17 o                         
   8   4   3         52.01         51.29         2.61 o                         
   9   4   3          1.81          2.73         0.95 o                         
  10   4   3         24.38         30.61         1.56 o                         
  11   4   3         67.81         74.68         2.50 o                         
  12   4   3        284.81        286.08         7.84 o                         
  13   4   3         14.17         26.54         6.11 o                         
  14   4   3         84.31         89.54         5.91 o                         
  15   4   3         47.02         54.25        11.31 o                         
  16   4   3         15.12         21.41         4.16 o                         
 -16   5   3        112.02        109.27         9.13 o                         
 -15   5   3         72.96         66.02         6.61 o                         
 -14   5   3         40.00         37.29         3.74 o                         
 -13   5   3          6.32         11.75         2.88 o                         
 -12   5   3          1.35          0.84         2.32 o                         
 -11   5   3        101.78         86.48        10.04 o                         
 -10   5   3        282.89        279.23         5.56 o                         
  -9   5   3        109.30        113.34         3.20 o                         
  -8   5   3         84.17         81.36         2.21 o                         
  -7   5   3          1.14          3.98         0.88 o                         
  -6   5   3        104.38        103.06         2.02 o                         
  -5   5   3         38.76         35.51         1.61 o                         
  -4   5   3         95.49         94.92         2.12 o                         
  -3   5   3         58.97         60.59         1.99 o                         
  -2   5   3          1.07          2.15         0.75 o                         
  -1   5   3          3.53          2.50         0.77 o                         
   0   5   3        486.69        505.07         4.70 o                         
   1   5   3        729.89        740.01         6.43 o                         
   2   5   3          0.14          1.01         0.70 o                         
   3   5   3        268.87        272.35         3.27 o                         
   4   5   3         21.16         24.15         1.04 o                         
   5   5   3        290.22        294.24         4.33 o                         
   6   5   3        245.39        245.47         4.02 o                         
   7   5   3        260.18        262.28         4.02 o                         
   8   5   3          1.44         -0.96         2.78 o                         
   9   5   3          1.12          1.26         1.94 o                         
  10   5   3         50.92         43.72         3.11 o                         
  11   5   3         49.34         42.78         3.30 o                         
  12   5   3        112.85        105.35         6.23 o                         
  13   5   3          1.64          0.00         2.88 o                         
  14   5   3          1.42          2.82         3.35 o                         
  15   5   3         10.49          2.94         3.52 o                         
 -14   6   3          1.63          3.79         2.78 o                         
 -13   6   3         40.75         32.77         3.66 o                         
 -12   6   3        244.92        242.52         7.22 o                         
 -11   6   3         38.07         41.49         3.56 o                         
 -10   6   3         39.11         29.74         3.28 o                         
  -9   6   3        147.86        137.28         5.04 o                         
  -8   6   3        182.00        182.58         4.26 o                         
  -7   6   3          9.68         12.62         1.57 o                         
  -6   6   3          0.19          0.06         1.65 o                         
  -5   6   3        143.75        142.03         2.52 o                         
  -4   6   3        348.05        333.85         4.05 o                         
  -3   6   3         96.68         90.27         1.86 o                         
  -2   6   3        613.80        614.03         5.77 o                         
  -1   6   3        263.78        272.49         3.41 o                         
   0   6   3         83.52         79.58         3.80 o                         
   1   6   3         24.17         30.06         1.49 o                         
   2   6   3        107.17        107.37         2.22 o                         
   3   6   3         36.13         35.52         1.42 o                         
   4   6   3          0.83          1.86         0.68 o                         
   5   6   3          2.53          1.56         1.66 o                         
   6   6   3         77.21         81.00         3.39 o                         
   7   6   3         90.87         94.24         4.67 o                         
   8   6   3         25.84         29.73         4.30 o                         
   9   6   3         35.50         30.92         3.26 o                         
  10   6   3        202.08        216.03         6.18 o                         
  11   6   3          9.69          9.57         2.46 o                         
  12   6   3          0.09         -3.84         3.84 o                         
  13   6   3          0.31          0.68         3.20 o                         
 -11   7   3         33.76         31.48         3.48 o                         
 -10   7   3         29.33         31.02         3.37 o                         
  -9   7   3          4.62          2.52         2.32 o                         
  -8   7   3         85.09         76.43         4.16 o                         
  -7   7   3          1.52          2.44         2.17 o                         
  -6   7   3         49.53         42.83         3.11 o                         
  -5   7   3         11.66         15.23         1.80 o                         
  -4   7   3         14.94         16.71         1.80 o                         
  -3   7   3          0.75          1.31         2.36 o                         
  -2   7   3          1.60          1.17         1.43 o                         
  -1   7   3         39.38         37.75         2.46 o                         
   0   7   3         28.82         25.42         2.17 o                         
   1   7   3         28.50         30.49         2.32 o                         
   2   7   3         50.34         52.20         3.02 o                         
   3   7   3         56.76         59.30         3.26 o                         
   4   7   3        175.00        177.47         5.21 o                         
   5   7   3         49.06         56.03         5.00 o                         
   6   7   3          0.66          2.04         2.24 o                         
   7   7   3         24.82         24.51         3.62 o                         
   8   7   3          9.40          9.27         2.88 o                         
   9   7   3          2.00          1.01         2.70 o                         
  10   7   3         67.35         60.65         5.12 o                         
  -8   8   3          0.02          1.12         2.49 o                         
  -7   8   3          7.69         14.50         3.67 o                         
  -6   8   3         60.08         46.13         6.33 o                         
  -5   8   3         21.08         10.40         4.52 o                         
  -4   8   3         15.91          5.43         4.07 o                         
  -3   8   3         15.90         15.38         4.52 o                         
  -2   8   3          5.95          8.34         2.50 o                         
  -1   8   3          6.46          7.74         2.50 o                         
   0   8   3        137.90        140.00         8.82 o                         
   1   8   3         10.28          7.46         2.50 o                         
   2   8   3          0.00         -2.06         2.06 o                         
   3   8   3          0.01         -2.06         2.06 o                         
   4   8   3          2.01         -0.01         2.06 o                         
   5   8   3          1.29         -0.41         2.46 o                         
   6   8   3          9.76          8.94         3.07 o                         
   7   8   3          1.62          0.47         2.17 o                         
 -19   0   4        232.10        227.42         9.11 o                         
 -18   0   4         96.04         87.94         7.24 o                         
 -17   0   4          3.16          8.86         3.15 o                         
 -16   0   4          1.36         -0.64         3.24 o                         
 -15   0   4         19.35         22.47         2.78 o                         
 -14   0   4       1301.56       1319.63        18.36 o                         
 -13   0   4        773.73        764.93        12.01 o                         
 -12   0   4        132.08        124.74         4.56 o                         
 -11   0   4        741.05        760.12        13.91 o                         
 -10   0   4          0.47          5.43         1.92 o                         
  -9   0   4         56.83         45.68         2.74 o                         
  -8   0   4         12.62          9.68         1.15 o                         
  -7   0   4      21008.71      22387.85       298.93 o                         
  -6   0   4       3221.30       3150.77        25.51 o                         
  -5   0   4       1138.89       1123.67         9.78 o                         
  -4   0   4       4697.68       4615.12        39.88 o                         
  -3   0   4       3827.86       3750.40        51.06 o                         
  -2   0   4          0.16         -0.61         0.61 o                         
  -1   0   4       1108.67       1068.70        12.71 o                         
   0   0   4       9409.03       9321.79       126.94 o                         
   1   0   4       1343.95       1416.59        20.15 o                         
   2   0   4       5310.24       5340.41        72.27 o                         
   3   0   4       1974.82       1863.77        21.32 o                         
   4   0   4        952.76       1002.87        14.87 o                         
   5   0   4        857.45        857.77        10.53 o                         
   6   0   4        263.71        274.32         4.35 o                         
   7   0   4        437.68        404.15         5.30 o                         
   8   0   4        170.00        174.25         3.20 o                         
   9   0   4         94.15         83.66         3.13 o                         
  10   0   4        637.94        645.38         8.07 o                         
  11   0   4         92.69         96.79         3.34 o                         
  12   0   4         39.28         40.61         2.49 o                         
  13   0   4        114.64        121.10         4.18 o                         
  14   0   4        674.20        698.78        10.92 o                         
  15   0   4        531.60        563.34         9.61 o                         
  16   0   4        303.18        288.18         6.66 o                         
  17   0   4          2.06          5.97         2.32 o                         
  18   0   4        100.04        100.31         7.91 o                         
 -19   1   4        109.02        102.29         4.68 o                         
 -18   1   4          7.59          8.88         2.17 o                         
 -17   1   4         35.84         28.72         2.87 o                         
 -16   1   4         40.00         40.77         2.65 o                         
 -15   1   4        307.57        302.57         5.58 o                         
 -14   1   4         83.77         89.87         6.46 o                         
 -13   1   4        188.24        183.38         4.04 o                         
 -12   1   4        464.10        463.87         7.72 o                         
 -11   1   4        501.35        516.63         6.67 o                         
 -10   1   4        247.84        241.58         3.61 o                         
  -9   1   4       1761.48       1857.62        14.87 o                         
  -8   1   4         34.26         29.64         1.75 o                         
  -7   1   4        103.75         99.83         1.48 o                         
  -6   1   4        480.04        500.35         3.79 o                         
  -5   1   4        188.54        215.35         2.22 o                         
  -4   1   4        257.53        234.55         2.07 o                         
  -3   1   4       1954.57       1914.68        11.56 o                         
  -2   1   4       6701.33       6668.53        42.44 o                         
  -1   1   4       1981.86       1973.53        14.79 o                         
   0   1   4       7529.39       7531.40        64.23 o                         
   1   1   4        101.61         89.00         2.17 o                         
   2   1   4       4883.52       5013.33        43.08 o                         
   3   1   4        250.26        233.08         2.73 o                         
   4   1   4        935.12        900.57         8.43 o                         
   5   1   4         13.58         14.61         0.83 o                         
   6   1   4        106.35        113.64         1.57 o                         
   7   1   4          0.19          0.34         0.60 o                         
   8   1   4          3.87          5.83         0.87 o                         
   9   1   4         95.58         95.65         1.94 o                         
  10   1   4         95.98         97.61         2.38 o                         
  11   1   4        157.66        153.82         3.00 o                         
  12   1   4         73.71         71.03         2.98 o                         
  13   1   4        185.90        185.80         3.67 o                         
  14   1   4         97.53         90.36         2.98 o                         
  15   1   4          2.74          2.70         1.49 o                         
  16   1   4         86.96         83.84         3.28 o                         
  17   1   4         44.80         56.23         3.25 o                         
  18   1   4        111.81        113.86         4.57 o                         
 -18   2   4          6.40          2.64         2.04 o                         
 -17   2   4          6.42         10.30         2.09 o                         
 -16   2   4        108.82        114.43         4.11 o                         
 -15   2   4        297.67        303.04         8.42 o                         
 -14   2   4          1.24          0.21         2.22 o                         
 -13   2   4         79.73         82.19         5.68 o                         
 -12   2   4        327.98        341.62         8.75 o                         
 -11   2   4        649.47        610.82        10.29 o                         
 -10   2   4         17.01         14.93         1.24 o                         
  -9   2   4       2632.35       2690.89        19.40 o                         
  -8   2   4        210.27        199.98         2.77 o                         
  -7   2   4        134.22        105.80         1.87 o                         
  -6   2   4         14.70          7.40         0.79 o                         
  -5   2   4       6063.87       6562.19        38.08 o                         
  -4   2   4        228.27        244.91         2.19 o                         
  -3   2   4          0.14          0.19         0.41 o                         
  -2   2   4       3027.62       3075.54        20.10 o                         
  -1   2   4        341.37        328.49         3.24 o                         
   0   2   4        310.98        304.31         3.01 o                         
   1   2   4        536.84        516.53         4.65 o                         
   2   2   4        771.63        762.28         7.30 o                         
   3   2   4        413.16        434.74         4.62 o                         
   4   2   4         34.15         28.31         1.15 o                         
   5   2   4         65.89         41.06         2.59 o                         
   6   2   4        333.20        346.80         3.98 o                         
   7   2   4        471.78        500.06         4.69 o                         
   8   2   4        141.03        155.72         2.80 o                         
   9   2   4        407.21        416.67         5.00 o                         
  10   2   4        296.89        306.02         4.18 o                         
  11   2   4         44.00         42.33         1.64 o                         
  12   2   4         99.64         86.32         3.32 o                         
  13   2   4        106.76        116.88         2.87 o                         
  14   2   4         67.76         71.98         2.56 o                         
  15   2   4          0.03          0.06         2.13 o                         
  16   2   4         89.73         84.04         5.24 o                         
  17   2   4         29.57         37.95         3.52 o                         
 -18   3   4          2.52          4.33         2.10 o                         
 -17   3   4        264.89        261.81         6.39 o                         
 -16   3   4        129.66        123.34         4.60 o                         
 -15   3   4         73.18         56.21         3.22 o                         
 -14   3   4        248.72        242.66         6.07 o                         
 -13   3   4        235.58        230.91        10.77 o                         
 -12   3   4         38.05         33.67         2.02 o                         
 -11   3   4        149.41        151.15         2.98 o                         
 -10   3   4         10.74         10.15         1.10 o                         
  -9   3   4        146.49        137.87         2.31 o                         
  -8   3   4         12.46         15.22         1.29 o                         
  -7   3   4        201.94        248.98         3.06 o                         
  -6   3   4          2.14          0.91         0.59 o                         
  -5   3   4          1.41          3.94         0.64 o                         
  -4   3   4        914.53        949.08         7.03 o                         
  -3   3   4         14.99         19.39         0.83 o                         
  -2   3   4         16.13         23.22         0.98 o                         
  -1   3   4          7.07          6.84         0.72 o                         
   0   3   4         77.83         68.62         1.58 o                         
   1   3   4        250.70        241.12         3.49 o                         
   2   3   4       1160.09       1158.56        10.76 o                         
   3   3   4          4.34          3.53         0.63 o                         
   4   3   4        187.44        173.11         3.60 o                         
   5   3   4        918.07        895.64        11.89 o                         
   6   3   4        854.58        837.21         8.74 o                         
   7   3   4        125.28        119.99         2.57 o                         
   8   3   4         50.72         44.68         2.96 o                         
   9   3   4         11.82         13.75         1.10 o                         
  10   3   4          5.33          8.00         1.05 o                         
  11   3   4         17.18         19.35         1.57 o                         
  12   3   4         37.83         44.16         2.26 o                         
  13   3   4        239.62        241.19         6.04 o                         
  14   3   4        313.52        299.04         7.04 o                         
  15   3   4          2.42          9.56         2.54 o                         
  16   3   4          1.98          5.97         3.35 o                         
  17   3   4          1.35          1.60         3.47 o                         
 -17   4   4         10.90          9.95         3.13 o                         
 -16   4   4          2.42          1.10         3.03 o                         
 -15   4   4          4.09          1.47         2.51 o                         
 -14   4   4          1.35          1.36         2.35 o                         
 -13   4   4        130.74        140.96         5.39 o                         
 -12   4   4        126.50        115.33         4.78 o                         
 -11   4   4        285.94        285.65         5.33 o                         
 -10   4   4         57.44         57.82         1.95 o                         
  -9   4   4        278.03        267.85         3.70 o                         
  -8   4   4          0.09         -0.38         0.69 o                         
  -7   4   4         12.85         16.31         0.98 o                         
  -6   4   4        153.49        150.73         3.03 o                         
  -5   4   4        123.09        127.94         1.97 o                         
  -4   4   4         87.05         94.07         1.67 o                         
  -3   4   4       1265.93       1324.33         9.43 o                         
  -2   4   4          4.61          8.12         0.81 o                         
  -1   4   4         51.57         52.94         1.51 o                         
   0   4   4         13.89         12.08         0.83 o                         
   1   4   4        415.20        408.92         4.70 o                         
   2   4   4        542.62        574.28         5.78 o                         
   3   4   4          6.22          6.57         0.81 o                         
   4   4   4        216.38        204.51         2.80 o                         
   5   4   4         98.08        101.40         2.22 o                         
   6   4   4          9.50          7.00         0.99 o                         
   7   4   4        147.18        147.95         2.83 o                         
   8   4   4        204.62        206.74         4.42 o                         
   9   4   4        538.29        526.43         8.44 o                         
  10   4   4        378.08        355.76        10.52 o                         
  11   4   4        163.43        184.00         4.75 o                         
  12   4   4        142.71        147.37         4.60 o                         
  13   4   4         34.89         28.30         3.84 o                         
  14   4   4          1.01          5.71         3.35 o                         
  15   4   4         32.91         40.68        10.18 o                         
  16   4   4         23.82         23.38         4.44 o                         
 -15   5   4         32.82         29.44         3.64 o                         
 -14   5   4        117.68        139.41         6.85 o                         
 -13   5   4         61.47         58.79         4.08 o                         
 -12   5   4         24.17         17.51         2.95 o                         
 -11   5   4          9.30          9.80         1.68 o                         
 -10   5   4          1.90          3.59         1.38 o                         
  -9   5   4          0.92         -0.26         1.31 o                         
  -8   5   4         19.84         18.39         1.32 o                         
  -7   5   4         15.21         15.31         1.03 o                         
  -6   5   4          4.38          5.92         0.95 o                         
  -5   5   4         12.21         13.97         1.25 o                         
  -4   5   4          4.62          5.15         0.70 o                         
  -3   5   4        262.59        251.26         2.91 o                         
  -2   5   4        100.82        103.79         1.83 o                         
  -1   5   4          8.22         11.19         0.89 o                         
   0   5   4          0.16         -0.69         0.69 o                         
   1   5   4          0.03          0.24         0.54 o                         
   2   5   4         81.91         90.45         1.58 o                         
   3   5   4        279.86        279.61         3.22 o                         
   4   5   4        102.58         97.48         1.70 o                         
   5   5   4          3.93          4.05         0.85 o                         
   6   5   4        239.84        250.75         3.57 o                         
   7   5   4         96.92         91.52         3.03 o                         
   8   5   4        112.52        101.59         7.01 o                         
   9   5   4          2.20          7.14         2.58 o                         
  10   5   4         82.15         82.44         8.82 o                         
  11   5   4        229.91        240.76         8.47 o                         
  12   5   4         47.05         44.83         8.14 o                         
  13   5   4         17.03         31.03         5.20 o                         
  14   5   4         82.26         97.28         6.69 o                         
 -14   6   4          4.54          3.77         2.87 o                         
 -13   6   4         51.03         57.32         5.04 o                         
 -12   6   4          0.43          3.54         3.11 o                         
 -11   6   4          4.53          2.90         2.43 o                         
 -10   6   4          0.72          5.79         2.32 o                         
  -9   6   4          3.16          9.01         2.43 o                         
  -8   6   4        147.82        154.67         3.99 o                         
  -7   6   4          0.01          0.36         1.29 o                         
  -6   6   4          9.00         10.50         1.52 o                         
  -5   6   4         73.55         71.55         2.19 o                         
  -4   6   4         37.06         36.01         1.64 o                         
  -3   6   4        154.65        145.33         2.30 o                         
  -2   6   4         72.79         70.14         1.67 o                         
  -1   6   4        388.16        374.40         4.21 o                         
   0   6   4         49.15         44.21         2.02 o                         
   1   6   4          0.68          2.82         0.69 o                         
   2   6   4          0.97          1.59         0.77 o                         
   3   6   4          0.97          0.12         0.98 o                         
   4   6   4         35.74         35.84         2.00 o                         
   5   6   4        107.73        112.26         3.57 o                         
   6   6   4          9.01          7.64         1.69 o                         
   7   6   4         15.45         16.07         2.13 o                         
   8   6   4        118.33        118.87         4.38 o                         
   9   6   4          1.88          0.73         2.50 o                         
  10   6   4          3.82          1.09         2.70 o                         
  11   6   4          1.82          3.84         2.88 o                         
  12   6   4          2.00          2.50         3.03 o                         
 -11   7   4         15.51         13.61         3.61 o                         
 -10   7   4          4.82          1.21         2.35 o                         
  -9   7   4          9.24          4.32         2.43 o                         
  -8   7   4          5.87         12.39         2.58 o                         
  -7   7   4          0.57          0.62         2.06 o                         
  -6   7   4         29.23         30.48         2.87 o                         
  -5   7   4          3.04          3.66         1.46 o                         
  -4   7   4          9.77          9.27         1.64 o                         
  -3   7   4          1.24          3.32         1.57 o                         
  -2   7   4         15.03         17.13         1.67 o                         
  -1   7   4         17.68          9.67         1.84 o                         
   0   7   4         21.58         19.67         2.23 o                         
   1   7   4         47.23         50.54         3.02 o                         
   2   7   4         15.83         11.82         2.11 o                         
   3   7   4          0.04         -1.64         1.64 o                         
   4   7   4          0.97          0.57         1.79 o                         
   5   7   4          0.01         -2.03         2.03 o                         
   6   7   4          4.79          5.37         2.15 o                         
   7   7   4         50.73         47.93         6.78 o                         
   8   7   4          1.58          5.20         2.88 o                         
   9   7   4         33.08         23.18         3.67 o                         
  10   7   4          3.25          1.81         3.62 o                         
  -7   8   4         24.40         26.87         3.99 o                         
  -6   8   4         26.66         25.52         3.99 o                         
  -5   8   4         12.01         10.85         4.97 o                         
  -4   8   4          9.42          4.52         4.07 o                         
  -3   8   4          8.11          8.59         4.52 o                         
  -2   8   4          0.02         -1.81         3.17 o                         
  -1   8   4          1.47          1.74         2.17 o                         
   0   8   4         21.61         17.81         4.52 o                         
   1   8   4          0.76         -0.84         2.17 o                         
   2   8   4          0.47         -1.94         2.49 o                         
   3   8   4         27.67         27.62         3.67 o                         
   4   8   4          4.49          5.67         3.68 o                         
   5   8   4          0.35         -0.45         2.09 o                         
   6   8   4          1.55          2.44         2.25 o                         
 -19   1   5          3.77          6.46         2.21 o                         
 -18   1   5          2.07          2.68         1.97 o                         
 -17   1   5          0.41          1.95         1.95 o                         
 -16   1   5          2.64          3.89         1.88 o                         
 -15   1   5        110.33        115.45         4.81 o                         
 -14   1   5          6.23          2.29         1.57 o                         
 -13   1   5         17.34         15.85         1.86 o                         
 -12   1   5        445.57        448.02         6.39 o                         
 -11   1   5        337.10        337.19         8.17 o                         
 -10   1   5        278.64        312.87         4.81 o                         
  -9   1   5        491.42        547.88         6.02 o                         
  -8   1   5         68.72         69.53         1.61 o                         
  -7   1   5         12.57         21.76         1.48 o                         
  -6   1   5        454.79        589.30         5.34 o                         
  -5   1   5        490.51        508.68         3.84 o                         
  -4   1   5        512.34        553.57         4.02 o                         
  -3   1   5          5.37          3.85         0.56 o                         
  -2   1   5       1783.57       1887.08        12.69 o                         
  -1   1   5       2200.96       2203.74        16.63 o                         
   0   1   5        702.60        800.88         7.22 o                         
   1   1   5        229.71        226.07         3.90 o                         
   2   1   5       4238.57       4480.83        43.41 o                         
   3   1   5       1451.30       1516.53        12.60 o                         
   4   1   5        277.84        265.76         3.24 o                         
   5   1   5        284.46        337.46         3.85 o                         
   6   1   5        335.54        319.91         4.31 o                         
   7   1   5         50.65         47.41         1.40 o                         
   8   1   5         11.02         11.67         0.93 o                         
   9   1   5        597.64        593.95         6.17 o                         
  10   1   5         57.17         51.19         1.72 o                         
  11   1   5          0.86         -0.56         0.93 o                         
  12   1   5        101.42         97.50         2.46 o                         
  13   1   5         37.92         36.60         1.78 o                         
  14   1   5         28.97         29.24         1.77 o                         
  15   1   5         71.35         68.64         2.90 o                         
  16   1   5         42.67         46.20         3.02 o                         
  17   1   5          0.06         -1.67         1.93 o                         
 -18   2   5         77.01         96.00         5.14 o                         
 -17   2   5        159.90        159.95         5.20 o                         
 -16   2   5        176.03        182.71         5.30 o                         
 -15   2   5          3.42          2.39         1.95 o                         
 -14   2   5         25.83         27.67         2.46 o                         
 -13   2   5         59.00         58.99         3.91 o                         
 -12   2   5         24.52         26.77         2.24 o                         
 -11   2   5        233.56        217.90         4.72 o                         
 -10   2   5        225.66        215.83         3.82 o                         
  -9   2   5        143.37        138.97         2.15 o                         
  -8   2   5        236.63        262.11         3.25 o                         
  -7   2   5          9.95         11.94         0.86 o                         
  -6   2   5          9.14         10.08         0.80 o                         
  -5   2   5       3797.94       3970.32        23.50 o                         
  -4   2   5          6.10         13.86         0.64 o                         
  -3   2   5        657.93        647.04         4.73 o                         
  -2   2   5        265.11        241.18         2.49 o                         
  -1   2   5       3136.42       3231.74        22.36 o                         
   0   2   5        130.80        142.69         1.94 o                         
   1   2   5         54.14         50.37         1.46 o                         
   2   2   5         87.00         70.74         1.54 o                         
   3   2   5       5199.57       5407.18        46.63 o                         
   4   2   5        897.91        919.21         8.91 o                         
   5   2   5          2.81          4.98         0.75 o                         
   6   2   5       1097.85       1087.24        17.17 o                         
   7   2   5       1188.25       1178.68        11.70 o                         
   8   2   5          7.96          7.76         1.07 o                         
   9   2   5         24.09         25.45         1.72 o                         
  10   2   5        119.31        122.83         2.33 o                         
  11   2   5        632.95        609.88         6.49 o                         
  12   2   5        210.75        198.96         3.29 o                         
  13   2   5          1.09         -0.78         1.05 o                         
  14   2   5         60.54         60.08         5.94 o                         
  15   2   5        133.30        124.84         4.44 o                         
  16   2   5         19.86         29.92         2.74 o                         
  17   2   5         45.08         55.38         5.08 o                         
 -18   3   5         17.32         19.96         9.04 o                         
 -17   3   5          5.04          3.47         2.29 o                         
 -16   3   5        115.23        109.63         4.41 o                         
 -15   3   5         11.68          9.19         2.16 o                         
 -14   3   5        139.05        154.04         4.64 o                         
 -13   3   5         31.50         30.32         2.95 o                         
 -12   3   5          9.36          7.04         2.40 o                         
 -11   3   5          0.01         -0.67         1.25 o                         
 -10   3   5          7.39          7.13         1.22 o                         
  -9   3   5          5.03          4.39         0.87 o                         
  -8   3   5          0.16         -0.67         0.68 o                         
  -7   3   5        234.52        266.56         3.24 o                         
  -6   3   5          5.70          6.69         0.89 o                         
  -5   3   5         95.98        100.48         1.73 o                         
  -4   3   5        523.71        591.89         5.22 o                         
  -3   3   5        162.56        154.49         1.92 o                         
  -2   3   5          1.93          0.49         0.66 o                         
  -1   3   5       1275.53       1293.65        11.25 o                         
   0   3   5       1491.63       1475.65        12.63 o                         
   1   3   5       2149.05       2185.26        19.68 o                         
   2   3   5        400.61        363.48         5.16 o                         
   3   3   5         54.80         44.67         1.46 o                         
   4   3   5       1167.65       1218.98        12.68 o                         
   5   3   5        163.78        160.33         2.57 o                         
   6   3   5         16.05         21.23         1.50 o                         
   7   3   5        946.58        946.65         9.54 o                         
   8   3   5        372.06        366.31         4.69 o                         
   9   3   5          0.87          1.93         0.78 o                         
  10   3   5         83.60         85.20         3.10 o                         
  11   3   5        242.79        253.58         4.00 o                         
  12   3   5         21.21         27.78         2.29 o                         
  13   3   5        194.87        181.74         4.76 o                         
  14   3   5         80.87         76.21         3.48 o                         
  15   3   5          0.26         -0.34         1.87 o                         
  16   3   5         18.99         21.08         4.30 o                         
 -17   4   5          9.87         18.74         3.99 o                         
 -16   4   5        129.00        162.36         6.44 o                         
 -15   4   5         35.22         36.28         3.54 o                         
 -14   4   5         70.47         72.45         4.35 o                         
 -13   4   5         92.05         90.31         4.66 o                         
 -12   4   5          2.97          2.33         2.17 o                         
 -11   4   5          3.00          2.97         1.56 o                         
 -10   4   5        222.42        208.57         3.88 o                         
  -9   4   5        164.63        160.19         2.75 o                         
  -8   4   5          1.71          0.85         0.83 o                         
  -7   4   5        345.71        341.50         3.91 o                         
  -6   4   5         82.88         77.21         1.76 o                         
  -5   4   5         57.94         59.29         1.63 o                         
  -4   4   5          9.84         10.62         1.07 o                         
  -3   4   5       1963.79       2004.49        18.68 o                         
  -2   4   5        109.14        113.36         2.19 o                         
  -1   4   5         25.14         28.34         1.66 o                         
   0   4   5         30.65         36.87         1.74 o                         
   1   4   5         86.58         84.86         1.96 o                         
   2   4   5        126.18        109.42         3.41 o                         
   3   4   5         32.07         33.93         1.31 o                         
   4   4   5         26.53         22.90         1.07 o                         
   5   4   5       1314.14       1308.02        13.63 o                         
   6   4   5        127.32        120.09         3.66 o                         
   7   4   5         13.15         19.33         1.50 o                         
   8   4   5          6.14          5.38         1.41 o                         
   9   4   5          9.32         17.93         3.91 o                         
  10   4   5          0.07         -1.44         1.44 o                         
  11   4   5        319.63        312.12         5.92 o                         
  12   4   5         15.05         11.11         4.75 o                         
  13   4   5          0.12          0.36         2.25 o                         
  14   4   5          0.39          0.87         2.55 o                         
  15   4   5          2.23          4.51         2.69 o                         
 -15   5   5         17.01         16.22         3.29 o                         
 -14   5   5         60.47         52.52         4.08 o                         
 -13   5   5         21.79         18.47         3.04 o                         
 -12   5   5         43.16         40.55         3.56 o                         
 -11   5   5          1.45         -0.94         1.76 o                         
 -10   5   5         23.21         15.74         1.81 o                         
  -9   5   5          0.05         -1.27         1.27 o                         
  -8   5   5         15.53         14.77         2.02 o                         
  -7   5   5         37.95         38.20         1.72 o                         
  -6   5   5         84.84         76.67         1.98 o                         
  -5   5   5         19.30         14.87         1.06 o                         
  -4   5   5         84.46         87.55         1.59 o                         
  -3   5   5        222.89        223.87         3.74 o                         
  -2   5   5        337.63        323.32         4.07 o                         
  -1   5   5         56.77         52.84         1.84 o                         
   0   5   5          1.67          0.79         0.80 o                         
   1   5   5         39.72         43.07         1.80 o                         
   2   5   5         87.39         82.50         1.82 o                         
   3   5   5         27.43         25.97         1.92 o                         
   4   5   5          1.64          1.41         0.68 o                         
   5   5   5         19.46         17.92         1.25 o                         
   6   5   5        219.92        225.30         5.04 o                         
   7   5   5        209.45        205.41        16.28 o                         
   8   5   5        163.24        155.58         8.59 o                         
   9   5   5          6.71          1.58         2.56 o                         
  10   5   5          8.70         -0.68         2.94 o                         
  11   5   5         61.12         49.81         4.76 o                         
  12   5   5         21.58         21.80         3.80 o                         
  13   5   5        187.43        183.07         6.59 o                         
  14   5   5          2.41          0.02         3.19 o                         
 -13   6   5         25.93         30.94         3.66 o                         
 -12   6   5        105.73        104.88         5.30 o                         
 -11   6   5         54.21         57.55         4.88 o                         
 -10   6   5         18.15         21.29         3.74 o                         
  -9   6   5         87.09         91.57         3.68 o                         
  -8   6   5        120.23        131.28         4.63 o                         
  -7   6   5         83.14         88.83         3.41 o                         
  -6   6   5          3.12          2.80         2.02 o                         
  -5   6   5         27.58         30.45         2.06 o                         
  -4   6   5          1.08          2.43         1.36 o                         
  -3   6   5          0.45          0.34         1.10 o                         
  -2   6   5          3.14          2.56         1.10 o                         
  -1   6   5          9.36          9.90         1.25 o                         
   0   6   5        143.65        141.73         4.28 o                         
   1   6   5          6.99          7.45         1.84 o                         
   2   6   5          5.56          6.97         1.79 o                         
   3   6   5          3.55          3.67         1.73 o                         
   4   6   5          3.78          3.77         1.79 o                         
   5   6   5         58.20         48.85         6.56 o                         
   6   6   5         46.12         40.96         3.84 o                         
   7   6   5         13.07         13.08         3.03 o                         
   8   6   5         40.31         35.35         4.75 o                         
   9   6   5        104.78        115.90        10.85 o                         
  10   6   5         47.64         47.49         4.63 o                         
  11   6   5        118.58        133.42         7.01 o                         
  12   6   5         12.19         18.65         3.67 o                         
 -11   7   5         18.34         24.59         5.48 o                         
 -10   7   5          0.11         -2.35         2.35 o                         
  -9   7   5         17.93         21.13         3.04 o                         
  -8   7   5          1.71          0.61         2.28 o                         
  -7   7   5          0.04          3.31         2.32 o                         
  -6   7   5          8.12          6.28         2.74 o                         
  -5   7   5        122.69        131.16         3.89 o                         
  -4   7   5         80.20         83.62         3.22 o                         
  -3   7   5          0.14          0.92         1.52 o                         
  -2   7   5          0.52          2.14         1.60 o                         
  -1   7   5          0.27         -0.97         1.58 o                         
   0   7   5         20.31         17.57         2.19 o                         
   1   7   5          0.00         -0.95         1.70 o                         
   2   7   5          0.39         -1.09         1.64 o                         
   3   7   5          8.21          6.58         1.96 o                         
   4   7   5          6.62          5.08         2.17 o                         
   5   7   5         44.23         40.77         3.61 o                         
   6   7   5          0.64          2.37         2.06 o                         
   7   7   5         11.89         19.84         4.30 o                         
   8   7   5         76.43         76.98         5.88 o                         
   9   7   5         46.59         53.43         5.12 o                         
  -6   8   5         39.53         42.24         8.82 o                         
  -5   8   5          8.81          7.86         3.62 o                         
  -4   8   5         12.68         11.31         4.97 o                         
  -3   8   5         14.80         18.41         3.35 o                         
  -2   8   5          0.80         -2.50         2.50 o                         
  -1   8   5          7.63          8.39         2.83 o                         
   0   8   5          0.17         -2.26         2.26 o                         
   1   8   5          3.42          5.67         2.70 o                         
   2   8   5          7.41          6.88         2.94 o                         
   3   8   5         15.82         14.26         3.35 o                         
   4   8   5          1.20          1.62         2.23 o                         
   5   8   5          0.21          1.52         2.23 o                         
 -18   0   6          5.64         11.17         3.87 o                         
 -17   0   6         90.63        101.50         5.13 o                         
 -16   0   6        459.61        480.26         9.92 o                         
 -15   0   6        164.73        163.43         5.74 o                         
 -14   0   6        207.69        218.97         6.18 o                         
 -13   0   6        259.96        256.34         7.83 o                         
 -12   0   6        801.05        760.45        39.35 o                         
 -11   0   6         53.50         49.04         5.88 o                         
 -10   0   6        682.93        645.97        12.31 o                         
  -9   0   6          0.06         -1.60         1.60 o                         
  -8   0   6          9.79         11.65         2.53 o                         
  -7   0   6          3.34          8.00         1.08 o                         
  -6   0   6       2043.32       2169.14        30.35 o                         
  -5   0   6       2037.32       2039.18        18.77 o                         
  -4   0   6        805.30        850.83         8.61 o                         
  -3   0   6        400.35        378.53         4.52 o                         
  -2   0   6        786.01        869.68        11.14 o                         
  -1   0   6        998.55       1094.95        13.57 o                         
   0   0   6       7205.28       7734.42        85.55 o                         
   1   0   6       6843.44       7544.25       102.33 o                         
   2   0   6       6720.04       7266.70        98.81 o                         
   3   0   6        646.33        694.56         9.22 o                         
   4   0   6       1440.76       1360.90        20.49 o                         
   5   0   6        937.34        943.12        14.70 o                         
   6   0   6       3041.02       3013.46        89.32 o                         
   7   0   6        263.98        265.67         5.73 o                         
   8   0   6       6187.95       6113.49        83.78 o                         
   9   0   6        300.13        302.14         5.70 o                         
  10   0   6          1.59          2.66         1.21 o                         
  11   0   6          0.75          1.52         1.38 o                         
  12   0   6        169.64        164.99         4.55 o                         
  13   0   6        142.59        141.06         5.43 o                         
  14   0   6          2.04         -1.70         1.70 o                         
  15   0   6         15.47         16.92         2.49 o                         
  16   0   6          0.44         -2.50         2.50 o                         
  17   0   6         30.64         30.71         5.65 o                         
 -18   1   6         84.77         90.46         5.47 o                         
 -17   1   6         73.41         80.72         4.05 o                         
 -16   1   6         49.65         46.68         3.20 o                         
 -15   1   6         18.73         18.23         2.10 o                         
 -14   1   6         96.98         81.64         3.11 o                         
 -13   1   6         12.50         16.75         1.86 o                         
 -12   1   6         40.45         44.62         2.37 o                         
 -11   1   6        201.40        213.43         4.20 o                         
 -10   1   6          0.19         -1.00         1.00 o                         
  -9   1   6        617.79        637.80         7.48 o                         
  -8   1   6         54.49         76.14         2.05 o                         
  -7   1   6       1575.62       1625.63        14.15 o                         
  -6   1   6         13.36         22.92         1.14 o                         
  -5   1   6        214.91        241.84         3.03 o                         
  -4   1   6        265.63        277.48         2.65 o                         
  -3   1   6        449.91        434.85         3.93 o                         
  -2   1   6        379.15        407.20         4.07 o                         
  -1   1   6        520.52        466.47         4.82 o                         
   0   1   6        683.37        711.28         6.67 o                         
   1   1   6       3739.57       3899.19        38.21 o                         
   2   1   6        164.13        141.90         2.82 o                         
   3   1   6       3993.23       4016.46        32.00 o                         
   4   1   6       1158.92       1091.01         9.58 o                         
   5   1   6       1187.53       1223.62        11.59 o                         
   6   1   6         10.35         11.03         1.14 o                         
   7   1   6          0.47          2.33         0.86 o                         
   8   1   6        803.03        798.90         8.52 o                         
   9   1   6         19.99         20.78         1.83 o                         
  10   1   6       1448.65       1474.76        14.75 o                         
  11   1   6        109.41        108.42         2.56 o                         
  12   1   6         25.40         23.75         1.59 o                         
  13   1   6          7.38          7.49         1.28 o                         
  14   1   6         55.75         54.58         2.57 o                         
  15   1   6          0.14         -1.46         1.46 o                         
  16   1   6          6.66          7.60         2.18 o                         
 -18   2   6          8.75          7.40         2.39 o                         
 -17   2   6         27.08         28.68         4.31 o                         
 -16   2   6         17.63         23.83         2.75 o                         
 -15   2   6         27.38         30.74         2.79 o                         
 -14   2   6        286.50        316.06        12.01 o                         
 -13   2   6         11.19         15.07         2.09 o                         
 -12   2   6        272.57        280.12         5.63 o                         
 -11   2   6         99.66         92.12         2.64 o                         
 -10   2   6        231.00        218.23         3.98 o                         
  -9   2   6        114.89        100.48         2.50 o                         
  -8   2   6       1075.15       1077.64         9.34 o                         
  -7   2   6        172.63        170.85         2.60 o                         
  -6   2   6        319.93        329.04         4.10 o                         
  -5   2   6        253.43        244.10         2.63 o                         
  -4   2   6        214.18        216.38         2.17 o                         
  -3   2   6         89.83         75.08         1.26 o                         
  -2   2   6        655.51        683.69         6.03 o                         
  -1   2   6        791.05        828.83         7.03 o                         
   0   2   6       2527.13       2700.65        20.38 o                         
   1   2   6        136.53        134.45         3.67 o                         
   2   2   6          0.30         -0.77         0.77 o                         
   3   2   6        308.41        369.84         5.01 o                         
   4   2   6       1283.83       1331.26        12.86 o                         
   5   2   6        301.26        314.61         4.44 o                         
   6   2   6       2198.70       2149.83        25.40 o                         
   7   2   6          5.70          4.48         1.14 o                         
   8   2   6         31.33         33.32         2.31 o                         
   9   2   6         19.37         20.43         1.87 o                         
  10   2   6        508.84        521.70         6.52 o                         
  11   2   6          0.30          1.37         1.26 o                         
  12   2   6          7.16          9.27         1.41 o                         
  13   2   6         55.45         48.24         2.38 o                         
  14   2   6          5.75          3.74         1.95 o                         
  15   2   6          7.80          6.66         2.09 o                         
  16   2   6          7.40         11.19         2.39 o                         
 -17   3   6         21.42         24.02         3.64 o                         
 -16   3   6        117.31        103.53        11.40 o                         
 -15   3   6          0.03         -0.33         2.32 o                         
 -14   3   6          4.93          2.85         2.40 o                         
 -13   3   6         64.03         56.22         4.83 o                         
 -12   3   6        127.45        119.03         4.87 o                         
 -11   3   6         10.02          9.04         1.70 o                         
 -10   3   6         46.64         43.30         2.35 o                         
  -9   3   6         47.42         65.58         3.12 o                         
  -8   3   6          0.14          1.35         0.94 o                         
  -7   3   6          3.55          3.13         0.90 o                         
  -6   3   6          2.30          0.83         0.77 o                         
  -5   3   6        967.79        940.22         8.80 o                         
  -4   3   6        759.06        731.93         7.05 o                         
  -3   3   6        566.83        561.97         7.28 o                         
  -2   3   6        100.52        109.97         2.37 o                         
  -1   3   6       1227.63       1257.26        12.16 o                         
   0   3   6          0.38         -0.18         0.67 o                         
   1   3   6        303.61        283.39         3.33 o                         
   2   3   6         50.58         49.35         1.86 o                         
   3   3   6         80.34         76.69         1.92 o                         
   4   3   6        382.53        372.81         4.84 o                         
   5   3   6         36.57         38.93         1.63 o                         
   6   3   6        223.05        230.17         4.22 o                         
   7   3   6         66.56         68.26         2.15 o                         
   8   3   6         62.33         66.90         2.47 o                         
   9   3   6         43.57         36.98         2.68 o                         
  10   3   6         75.26         72.36         5.09 o                         
  11   3   6         62.25         74.77         5.09 o                         
  12   3   6        385.48        389.80         6.84 o                         
  13   3   6         18.64         19.69         2.35 o                         
  14   3   6          0.52          0.76         1.96 o                         
  15   3   6          1.89          7.04         2.58 o                         
 -16   4   6          4.26         -0.03         2.69 o                         
 -15   4   6         14.43         11.05         2.79 o                         
 -14   4   6          9.27         10.42         2.98 o                         
 -13   4   6          0.58         -1.45         2.79 o                         
 -12   4   6         33.28         34.19         2.52 o                         
 -11   4   6          0.08          0.75         1.78 o                         
 -10   4   6        209.71        215.17         4.88 o                         
  -9   4   6          9.00          7.71         1.16 o                         
  -8   4   6        568.37        562.07         6.24 o                         
  -7   4   6        314.39        323.54         4.22 o                         
  -6   4   6        101.59        101.52         2.36 o                         
  -5   4   6          8.12          9.73         1.01 o                         
  -4   4   6        136.36        135.52         3.36 o                         
  -3   4   6        303.41        315.07         4.47 o                         
  -2   4   6        218.33        218.49         3.91 o                         
  -1   4   6        774.77        757.57         8.13 o                         
   0   4   6        465.99        444.43         5.48 o                         
   1   4   6        239.66        244.73         3.44 o                         
   2   4   6        215.30        223.35         3.87 o                         
   3   4   6         34.05         36.76         1.43 o                         
   4   4   6        133.14        139.10         2.57 o                         
   5   4   6        596.27        611.37         6.70 o                         
   6   4   6        183.96        181.62         4.44 o                         
   7   4   6          1.42          2.30         1.17 o                         
   8   4   6          0.29          1.63         1.41 o                         
   9   4   6         98.69         98.74         4.23 o                         
  10   4   6         29.34         26.95         2.34 o                         
  11   4   6         48.65         40.99         2.85 o                         
  12   4   6        302.38        312.32         9.58 o                         
  13   4   6         30.20         30.65         3.99 o                         
  14   4   6         15.20         29.29         4.30 o                         
 -15   5   6         49.76         51.89         7.22 o                         
 -14   5   6         39.30         36.52         3.66 o                         
 -13   5   6          5.80          7.25         2.78 o                         
 -12   5   6         96.34         89.79         4.59 o                         
 -11   5   6         35.68         38.73         2.52 o                         
 -10   5   6         10.95         12.11         1.84 o                         
  -9   5   6         54.00         59.69         2.80 o                         
  -8   5   6         10.84         10.65         1.73 o                         
  -7   5   6          4.99          3.30         1.31 o                         
  -6   5   6         25.33         34.36         2.81 o                         
  -5   5   6         40.39         40.43         1.99 o                         
  -4   5   6        134.62        140.35         3.53 o                         
  -3   5   6        434.67        443.95         6.58 o                         
  -2   5   6         12.43         11.71         1.49 o                         
  -1   5   6         85.38         97.49         3.33 o                         
   0   5   6          2.74          0.53         0.93 o                         
   1   5   6         65.92         59.83         4.18 o                         
   2   5   6         80.44         72.59         2.81 o                         
   3   5   6         13.90         11.85         1.15 o                         
   4   5   6        211.12        209.55         3.18 o                         
   5   5   6        185.18        183.67         6.40 o                         
   6   5   6          0.27          0.09         1.79 o                         
   7   5   6        123.54        123.39         5.76 o                         
   8   5   6          2.38          0.18         4.07 o                         
   9   5   6          1.82          1.36         2.56 o                         
  10   5   6         41.47         44.52         4.12 o                         
  11   5   6          6.07          5.75         2.70 o                         
  12   5   6          0.65          6.72         3.39 o                         
  13   5   6         21.52         18.63         3.80 o                         
 -13   6   6          0.56          0.65         2.72 o                         
 -12   6   6          3.29          2.71         2.69 o                         
 -11   6   6         11.99          8.29         2.78 o                         
 -10   6   6         79.52         85.68         4.50 o                         
  -9   6   6          1.01          2.22         1.60 o                         
  -8   6   6          1.81          2.65         1.69 o                         
  -7   6   6         36.89         39.33         2.48 o                         
  -6   6   6         94.35         95.81         3.48 o                         
  -5   6   6         45.23         52.20         2.64 o                         
  -4   6   6         98.66         93.86         3.26 o                         
  -3   6   6         71.90         73.72         3.44 o                         
  -2   6   6          0.09          0.02         1.57 o                         
  -1   6   6          2.00          4.11         1.70 o                         
   0   6   6          2.27          4.34         2.26 o                         
   1   6   6         25.55         26.47         2.49 o                         
   2   6   6         51.73         54.64         3.86 o                         
   3   6   6          0.21         -0.19         1.73 o                         
   4   6   6          4.06          3.33         1.99 o                         
   5   6   6          0.08         -1.91         4.30 o                         
   6   6   6         32.28         30.02         3.52 o                         
   7   6   6         77.52         65.33        11.08 o                         
   8   6   6         10.95          6.95         5.43 o                         
   9   6   6         18.38         15.64         3.52 o                         
  10   6   6          0.00         -1.78         2.70 o                         
  11   6   6          0.00         -1.58         2.88 o                         
 -10   7   6          0.19         -0.26         2.51 o                         
  -9   7   6          9.72          3.32         3.34 o                         
  -8   7   6          0.15          1.68         2.25 o                         
  -7   7   6          7.53          8.66         2.43 o                         
  -6   7   6         44.57         44.40         2.79 o                         
  -5   7   6          1.98          1.45         1.72 o                         
  -4   7   6         94.33         87.45         3.42 o                         
  -3   7   6         15.09         13.64         2.28 o                         
  -2   7   6          0.82          6.33         1.87 o                         
  -1   7   6          2.33          2.85         1.95 o                         
   0   7   6          2.80          5.28         1.84 o                         
   1   7   6          1.80          4.87         1.96 o                         
   2   7   6         10.72         10.61         2.25 o                         
   3   7   6          1.15         -0.42         1.96 o                         
   4   7   6         19.66         20.26         2.76 o                         
   5   7   6         30.12         28.83         3.11 o                         
   6   7   6          0.28         -0.49         2.17 o                         
   7   7   6         45.39         38.32         4.16 o                         
   8   7   6         25.53         16.62         3.47 o                         
  -5   8   6          1.14          4.37         3.35 o                         
  -4   8   6          6.73          7.69         4.97 o                         
  -3   8   6          3.46          3.45         2.93 o                         
  -2   8   6          0.18          3.36         2.93 o                         
  -1   8   6         10.41         14.38         3.26 o                         
   0   8   6          3.47          5.43         2.83 o                         
   1   8   6         53.72         60.33         4.89 o                         
   2   8   6         15.81         11.05         3.26 o                         
   3   8   6          0.01          2.38         3.03 o                         
 -18   1   7          0.13          0.87         2.08 o                         
 -17   1   7         21.27         18.20         2.72 o                         
 -16   1   7         26.10         29.17         2.50 o                         
 -15   1   7          0.12          1.33         1.81 o                         
 -14   1   7          0.51         -1.59         1.59 o                         
 -13   1   7         10.07          6.39         1.65 o                         
 -12   1   7         21.93         22.21         1.93 o                         
 -11   1   7          0.86          2.60         1.58 o                         
 -10   1   7        186.96        164.13         4.47 o                         
  -9   1   7         33.76         29.70         2.11 o                         
  -8   1   7        335.51        311.08         5.13 o                         
  -7   1   7        186.90        166.83         2.90 o                         
  -6   1   7        405.00        392.50         5.04 o                         
  -5   1   7        277.61        312.32         4.42 o                         
  -4   1   7          1.56          1.38         0.63 o                         
  -3   1   7        985.17       1001.94         9.16 o                         
  -2   1   7        977.51       1185.37        10.55 o                         
  -1   1   7         79.06         76.41         1.92 o                         
   0   1   7          0.20          3.67         0.78 o                         
   1   1   7        181.41        186.51         4.43 o                         
   2   1   7        194.56        204.29         4.08 o                         
   3   1   7        280.87        261.47         4.12 o                         
   4   1   7        225.29        211.40         3.11 o                         
   5   1   7        415.24        418.74         4.88 o                         
   6   1   7         31.04         34.00         1.53 o                         
   7   1   7        415.53        409.84         5.69 o                         
   8   1   7       1200.95       1190.38        15.10 o                         
   9   1   7       1089.63       1076.00        11.20 o                         
  10   1   7       1268.22       1280.99        14.96 o                         
  11   1   7         38.58         33.60         2.20 o                         
  12   1   7          2.40          1.24         1.56 o                         
  13   1   7         57.36         57.62         2.85 o                         
  14   1   7         50.99         41.78         2.70 o                         
  15   1   7         10.24          9.90         2.16 o                         
  16   1   7          1.45          0.32         2.51 o                         
 -17   2   7         24.45         34.31         4.83 o                         
 -16   2   7         19.32         23.62         2.68 o                         
 -15   2   7         50.13         50.05         3.27 o                         
 -14   2   7         98.05         93.11         4.31 o                         
 -13   2   7          3.06          5.58         2.31 o                         
 -12   2   7        449.14        453.20         7.77 o                         
 -11   2   7        377.99        340.89         5.40 o                         
 -10   2   7        166.55        162.15         3.77 o                         
  -9   2   7          3.58          2.59         1.17 o                         
  -8   2   7          0.08         -0.18         0.91 o                         
  -7   2   7        187.17        185.51         3.67 o                         
  -6   2   7        149.78        144.10         2.54 o                         
  -5   2   7          1.21          0.70         0.74 o                         
  -4   2   7        217.73        205.36         3.06 o                         
  -3   2   7       2435.72       2480.66        22.56 o                         
  -2   2   7        100.93        103.29         3.04 o                         
  -1   2   7         49.10         44.52         1.78 o                         
   0   2   7       1378.25       1517.05        13.05 o                         
   1   2   7        136.99        125.06         2.33 o                         
   2   2   7        865.41        858.35        11.30 o                         
   3   2   7        225.69        250.29         3.85 o                         
   4   2   7          0.11          0.04         0.98 o                         
   5   2   7        314.95        309.18         5.68 o                         
   6   2   7         28.49         29.28         1.56 o                         
   7   2   7       1440.39       1422.72        21.86 o                         
   8   2   7        766.50        764.17        11.15 o                         
   9   2   7        147.20        139.83         3.57 o                         
  10   2   7        401.61        396.92         6.33 o                         
  11   2   7         20.56         19.88         1.81 o                         
  12   2   7        108.14        100.82         4.44 o                         
  13   2   7         24.13         16.53         2.51 o                         
  14   2   7        195.89        201.24         6.24 o                         
  15   2   7        124.15        133.37         5.45 o                         
 -17   3   7          0.22          1.66         2.87 o                         
 -16   3   7          1.09         -2.51         2.51 o                         
 -15   3   7         40.47         41.96         3.82 o                         
 -14   3   7         28.14         28.84         3.21 o                         
 -13   3   7          0.72          0.63         2.25 o                         
 -12   3   7        172.52        165.71         4.55 o                         
 -11   3   7         18.38         23.98         2.25 o                         
 -10   3   7        372.15        367.18         9.53 o                         
  -9   3   7          5.79          0.22         1.13 o                         
  -8   3   7        802.85        767.86         8.73 o                         
  -7   3   7        812.82        797.35         8.81 o                         
  -6   3   7        283.17        255.77         3.96 o                         
  -5   3   7         12.72         12.47         1.13 o                         
  -4   3   7         14.31         10.84         2.02 o                         
  -3   3   7         78.30         89.36         2.79 o                         
  -2   3   7        226.95        230.68         5.35 o                         
  -1   3   7        269.00        271.33         4.04 o                         
   0   3   7         58.50         57.37         1.85 o                         
   1   3   7         40.12         35.34         2.02 o                         
   2   3   7         71.46         69.78         1.70 o                         
   3   3   7        341.78        342.21         4.65 o                         
   4   3   7        519.64        510.71         6.37 o                         
   5   3   7        667.71        620.50         8.09 o                         
   6   3   7        440.08        418.66         5.58 o                         
   7   3   7         33.36         31.76         2.58 o                         
   8   3   7          6.64          8.11         1.93 o                         
   9   3   7         70.88         72.45         3.52 o                         
  10   3   7          0.99          1.13         1.30 o                         
  11   3   7        153.08        154.62         6.17 o                         
  12   3   7        520.64        534.65         9.75 o                         
  13   3   7         28.48         28.25         2.99 o                         
  14   3   7          0.52          1.78         2.49 o                         
  15   3   7          1.15         -0.45         4.52 o                         
 -16   4   7         26.06         21.68         4.04 o                         
 -15   4   7         32.43         39.31         3.92 o                         
 -14   4   7         71.55         69.41         4.26 o                         
 -13   4   7        156.41        154.52         6.20 o                         
 -12   4   7         76.81         90.95         3.82 o                         
 -11   4   7         45.29         34.66         2.56 o                         
 -10   4   7        163.11        168.52         4.55 o                         
  -9   4   7        182.32        166.38         4.23 o                         
  -8   4   7          3.39          2.01         1.13 o                         
  -7   4   7         26.99         30.36         1.69 o                         
  -6   4   7         13.52         13.02         1.26 o                         
  -5   4   7        445.68        442.34         6.72 o                         
  -4   4   7         63.83         68.28         3.11 o                         
  -3   4   7         19.02         17.96         1.99 o                         
  -2   4   7        102.91        111.66         3.06 o                         
  -1   4   7        163.59        168.65         3.48 o                         
   0   4   7          0.36          1.17         0.86 o                         
   1   4   7        150.04        148.50         2.68 o                         
   2   4   7          4.28          3.80         1.09 o                         
   3   4   7          0.37         -0.51         0.67 o                         
   4   4   7          3.88          4.33         0.93 o                         
   5   4   7        771.39        756.45         8.85 o                         
   6   4   7         70.69         70.99         4.27 o                         
   7   4   7          4.58          6.70         2.70 o                         
   8   4   7        144.28        133.21         4.42 o                         
   9   4   7        105.82        102.98         3.94 o                         
  10   4   7        105.40        104.81         4.22 o                         
  11   4   7         15.73         16.25         3.20 o                         
  12   4   7         18.84         19.46         5.88 o                         
  13   4   7         83.70         75.76         5.59 o                         
  14   4   7          3.41          0.45         4.07 o                         
 -14   5   7         14.91          7.90         2.91 o                         
 -13   5   7          0.17         -2.43         2.43 o                         
 -12   5   7          0.68          1.49         1.81 o                         
 -11   5   7         19.94         14.69         3.33 o                         
 -10   5   7        137.14        133.85         5.42 o                         
  -9   5   7         72.38         68.18         3.23 o                         
  -8   5   7         50.36         50.82         2.71 o                         
  -7   5   7        113.70         97.74         3.53 o                         
  -6   5   7          0.03          0.26         1.43 o                         
  -5   5   7        224.82        219.48         4.67 o                         
  -4   5   7         68.28         72.60         3.44 o                         
  -3   5   7         43.72         46.47         3.12 o                         
  -2   5   7        578.69        609.28        12.55 o                         
  -1   5   7        102.92        104.98         3.52 o                         
   0   5   7        117.84        115.17         3.01 o                         
   1   5   7         23.10         30.05         1.97 o                         
   2   5   7          3.53          1.21         1.11 o                         
   3   5   7         83.66         89.38         3.80 o                         
   4   5   7         50.37         57.47         4.16 o                         
   5   5   7        252.79        243.31         7.51 o                         
   6   5   7         14.23          9.04         2.56 o                         
   7   5   7          9.07          3.62         2.56 o                         
   8   5   7          2.44          4.20         5.65 o                         
   9   5   7          1.13         -0.06         2.50 o                         
  10   5   7          4.42          2.52         3.03 o                         
  11   5   7          7.33          1.36         2.88 o                         
  12   5   7         23.90         26.61         4.16 o                         
 -12   6   7          9.26          8.04         2.95 o                         
 -11   6   7         38.73         30.15         3.48 o                         
 -10   6   7          0.26          0.34         2.43 o                         
  -9   6   7         13.97          5.44         1.89 o                         
  -8   6   7         18.25         19.61         2.24 o                         
  -7   6   7         25.79         25.14         2.28 o                         
  -6   6   7        125.34        127.34         4.01 o                         
  -5   6   7         69.19         73.15         5.55 o                         
  -4   6   7         72.04         77.81         5.22 o                         
  -3   6   7         48.58         42.52         2.96 o                         
  -2   6   7         69.92         83.67         3.71 o                         
  -1   6   7         18.38         17.85         2.13 o                         
   0   6   7         84.69         88.50         5.09 o                         
   1   6   7         42.94         38.22         3.99 o                         
   2   6   7        112.89        133.31         5.02 o                         
   3   6   7        800.99        860.90        13.65 o                         
   4   6   7         20.13         25.50         2.91 o                         
   5   6   7         85.47         83.90         6.77 o                         
   6   6   7          2.95          2.49         2.56 o                         
   7   6   7          9.99          7.35         3.03 o                         
   8   6   7          0.70         -1.13         2.56 o                         
   9   6   7          1.88         -2.70         2.70 o                         
  10   6   7          2.32          0.85         2.83 o                         
  -9   7   7          3.11          2.91         2.58 o                         
  -8   7   7          0.58         -2.35         2.35 o                         
  -7   7   7          4.60          1.63         2.32 o                         
  -6   7   7         17.82         19.15         2.22 o                         
  -5   7   7          0.05          0.54         2.01 o                         
  -4   7   7         23.56         22.80         2.76 o                         
  -3   7   7         40.55         44.21         3.23 o                         
  -2   7   7        119.65        143.44         6.50 o                         
  -1   7   7         22.46         33.91         3.95 o                         
   0   7   7         49.11         55.34         3.49 o                         
   1   7   7         49.06         46.99         3.37 o                         
   2   7   7         56.24         61.72         3.87 o                         
   3   7   7        163.58        161.67         5.61 o                         
   4   7   7        112.63        116.78         6.31 o                         
   5   7   7          0.14         -1.13         2.17 o                         
   6   7   7         12.73          8.51         2.54 o                         
   7   7   7         19.90         18.52         4.06 o                         
 -17   0   8         40.37         46.69         4.00 o                         
 -16   0   8        156.40        162.11         6.98 o                         
 -15   0   8        167.65        164.06         5.99 o                         
 -14   0   8        202.32        178.32         7.19 o                         
 -13   0   8        346.11        354.20        10.63 o                         
 -12   0   8        212.67        213.19         7.04 o                         
 -11   0   8       1044.45       1012.18        17.90 o                         
 -10   0   8        903.92        873.75        24.73 o                         
  -9   0   8        553.18        508.74        10.39 o                         
  -8   0   8         89.41         96.02         4.31 o                         
  -7   0   8       1545.67       1480.12        23.18 o                         
  -6   0   8         18.30         11.02         2.06 o                         
  -5   0   8       1114.76       1125.57        14.62 o                         
  -4   0   8       2032.79       2062.38        24.71 o                         
  -3   0   8        555.54        535.46         9.90 o                         
  -2   0   8       1263.39       1230.67        19.18 o                         
  -1   0   8        560.39        504.56         9.43 o                         
   0   0   8        261.81        254.01         6.56 o                         
   1   0   8        214.04        199.97         5.27 o                         
   2   0   8         47.45         63.77         4.97 o                         
   3   0   8          0.28          5.43         2.26 o                         
   4   0   8        130.36        128.51         3.91 o                         
   5   0   8        464.72        467.34         8.75 o                         
   6   0   8        183.18        176.40         5.43 o                         
   7   0   8       2941.78       2901.08        78.92 o                         
   8   0   8        755.48        759.45        20.58 o                         
   9   0   8        730.79        710.56        12.60 o                         
  10   0   8        683.96        667.87        13.10 o                         
  11   0   8        617.71        653.35        15.15 o                         
  12   0   8        554.78        566.45        30.07 o                         
  13   0   8         51.04         58.48         4.44 o                         
  14   0   8         18.79         19.12         3.35 o                         
  15   0   8          6.27          7.21         3.15 o                         
 -17   1   8          3.85          0.79         2.06 o                         
 -16   1   8          0.02         -0.66         1.93 o                         
 -15   1   8         11.04         13.27         2.18 o                         
 -14   1   8         91.16         86.48         4.17 o                         
 -13   1   8          2.79          3.37         1.69 o                         
 -12   1   8         27.83         21.57         2.25 o                         
 -11   1   8        172.71        172.38         4.28 o                         
 -10   1   8         26.60         36.80         2.33 o                         
  -9   1   8        243.61        226.89         4.61 o                         
  -8   1   8        732.83        747.26         8.60 o                         
  -7   1   8        906.12        854.07         9.25 o                         
  -6   1   8        973.43        970.53        10.10 o                         
  -5   1   8       2038.13       2014.52        18.84 o                         
  -4   1   8       1168.44       1181.74        11.72 o                         
  -3   1   8         39.47         29.05         1.60 o                         
  -2   1   8          6.62          3.01         1.06 o                         
  -1   1   8         75.67         64.56         2.20 o                         
   0   1   8         42.81         50.48         2.55 o                         
   1   1   8        260.69        219.08         3.94 o                         
   2   1   8          0.01         -0.25         2.26 o                         
   3   1   8         58.37         60.94         2.69 o                         
   4   1   8         72.29         75.38         2.29 o                         
   5   1   8          2.37          2.86         0.97 o                         
   6   1   8         19.65         17.64         1.70 o                         
   7   1   8        757.47        725.58        10.09 o                         
   8   1   8          3.72          3.79         1.36 o                         
   9   1   8         38.29         37.88         3.38 o                         
  10   1   8         38.12         49.24         2.62 o                         
  11   1   8        358.38        364.65         6.46 o                         
  12   1   8        164.26        168.32         5.09 o                         
  13   1   8        120.44        131.72         4.23 o                         
  14   1   8         59.09         53.90         3.21 o                         
  15   1   8         83.90         93.39         4.77 o                         
 -17   2   8         16.59         15.52         3.21 o                         
 -16   2   8         24.96         25.46         3.48 o                         
 -15   2   8         87.39         95.68         6.66 o                         
 -14   2   8        234.24        212.75         6.72 o                         
 -13   2   8        382.02        371.16         6.99 o                         
 -12   2   8          1.52         -0.33         1.47 o                         
 -11   2   8         86.24         80.89         4.29 o                         
 -10   2   8          4.90          7.20         1.71 o                         
  -9   2   8        766.02        766.46         8.99 o                         
  -8   2   8        126.43        130.74         2.81 o                         
  -7   2   8         57.59         65.56         2.03 o                         
  -6   2   8        405.73        400.28         5.15 o                         
  -5   2   8        791.11        778.40         8.28 o                         
  -4   2   8         87.45         79.22         2.37 o                         
  -3   2   8        525.97        532.00         6.99 o                         
  -2   2   8         37.46         39.13         1.81 o                         
  -1   2   8         26.09         23.63         1.49 o                         
   0   2   8        322.30        310.32         4.64 o                         
   1   2   8        290.03        301.37         4.60 o                         
   2   2   8          7.36          9.23         1.46 o                         
   3   2   8         28.69         26.15         1.37 o                         
   4   2   8         76.91         75.27         1.75 o                         
   5   2   8        925.32        938.73        12.59 o                         
   6   2   8         49.77         51.59         2.42 o                         
   7   2   8         71.71         61.29         4.52 o                         
   8   2   8        387.82        385.12         8.36 o                         
   9   2   8        500.85        508.52        10.19 o                         
  10   2   8        226.16        231.92         6.01 o                         
  11   2   8        119.13        125.64         3.83 o                         
  12   2   8        168.44        175.40         5.66 o                         
  13   2   8          1.13          2.13         3.55 o                         
  14   2   8          2.72          5.02         3.40 o                         
 -16   3   8         31.95         29.73         4.29 o                         
 -15   3   8          1.74         -2.51         2.51 o                         
 -14   3   8         15.72          8.67         2.78 o                         
 -13   3   8         44.12         44.88         4.63 o                         
 -12   3   8          8.24          6.68         1.96 o                         
 -11   3   8          5.79          6.42         1.89 o                         
 -10   3   8          2.36          2.92         1.83 o                         
  -9   3   8        190.79        177.68         3.72 o                         
  -8   3   8         27.40         34.83         1.83 o                         
  -7   3   8         26.02         30.10         2.96 o                         
  -6   3   8          8.58         10.99         1.06 o                         
  -5   3   8         82.64         84.03         1.96 o                         
  -4   3   8         72.35         70.93         2.87 o                         
  -3   3   8        484.38        513.83         7.90 o                         
  -2   3   8        320.11        324.87         5.27 o                         
  -1   3   8        706.43        745.65         9.16 o                         
   0   3   8        313.13        324.53         5.00 o                         
   1   3   8         70.14         68.19         1.31 o                         
   2   3   8         76.56         72.90         1.77 o                         
   3   3   8         11.39          9.59         1.12 o                         
   4   3   8         40.89         40.57         1.85 o                         
   5   3   8        135.02        139.98         3.03 o                         
   6   3   8        108.08        103.54         5.34 o                         
   7   3   8        873.74        910.15        15.51 o                         
   8   3   8          1.50          0.81         1.41 o                         
   9   3   8         60.90         61.60         2.69 o                         
  10   3   8        182.63        169.64         5.39 o                         
  11   3   8         11.79         10.75         2.69 o                         
  12   3   8         10.77         13.09         2.66 o                         
  13   3   8         53.47         51.29         3.64 o                         
  14   3   8          1.95          2.89         3.15 o                         
 -15   4   8         22.67         25.73         3.64 o                         
 -14   4   8          6.94         11.53         3.04 o                         
 -13   4   8          0.08         -1.05         1.76 o                         
 -12   4   8         38.31         32.01         2.67 o                         
 -11   4   8        174.40        171.35         4.74 o                         
 -10   4   8        147.11        126.62         4.19 o                         
  -9   4   8        209.85        193.92         4.72 o                         
  -8   4   8         45.92         48.59         2.75 o                         
  -7   4   8        310.38        305.79         5.75 o                         
  -6   4   8          4.39          4.37         1.04 o                         
  -5   4   8          3.67          5.52         1.84 o                         
  -4   4   8         44.73         43.75         2.81 o                         
  -3   4   8       1092.80       1103.80        15.10 o                         
  -2   4   8         10.40         11.82         1.92 o                         
  -1   4   8        250.91        265.48         5.37 o                         
   0   4   8        114.18        123.68         3.47 o                         
   1   4   8          0.08         -1.18         1.25 o                         
   2   4   8        543.19        564.65        12.53 o                         
   3   4   8       1008.99       1048.25        12.47 o                         
   4   4   8        127.45        129.60         3.33 o                         
   5   4   8        458.66        475.16         7.73 o                         
   6   4   8         49.15         52.60         3.84 o                         
   7   4   8          7.04          6.96         1.50 o                         
   8   4   8          1.32          0.00         2.56 o                         
   9   4   8         29.41         27.01         3.59 o                         
  10   4   8         87.50         91.57         9.95 o                         
  11   4   8         17.85         12.33         3.35 o                         
  12   4   8         44.58         35.67         6.11 o                         
  13   4   8          5.58          2.64         3.03 o                         
 -13   5   8          0.11          3.98         2.78 o                         
 -12   5   8          0.34         -1.68         1.68 o                         
 -11   5   8          6.46          5.72         2.00 o                         
 -10   5   8         51.00         44.79         2.85 o                         
  -9   5   8          9.97          7.31         1.93 o                         
  -8   5   8        203.13        189.79         4.81 o                         
  -7   5   8         10.22         11.48         1.95 o                         
  -6   5   8         23.85         25.18         2.24 o                         
  -5   5   8          2.76          3.36         2.18 o                         
  -4   5   8          0.00         -1.13         1.79 o                         
  -3   5   8        104.15        112.13         4.17 o                         
  -2   5   8          8.40          8.88         2.52 o                         
  -1   5   8         70.57         75.54         6.19 o                         
   0   5   8        195.93        189.41         4.66 o                         
   1   5   8        522.26        553.51         9.30 o                         
   2   5   8          0.92          2.43         2.50 o                         
   3   5   8          7.89          5.88         2.71 o                         
   4   5   8         59.00         57.62         4.63 o                         
   5   5   8        137.95        140.81         6.23 o                         
   6   5   8          3.20          3.19         3.39 o                         
   7   5   8        155.43        152.34         7.69 o                         
   8   5   8         60.11         59.92         4.80 o                         
   9   5   8         17.40         15.81         4.52 o                         
  10   5   8         12.54         15.07         7.01 o                         
  11   5   8          0.25          2.62         3.03 o                         
 -11   6   8         15.28          8.74         4.98 o                         
 -10   6   8          1.52          0.31         3.16 o                         
  -9   6   8         90.44         75.21         3.57 o                         
  -8   6   8         27.31         27.97         2.52 o                         
  -7   6   8          0.43         -1.72         1.72 o                         
  -6   6   8          3.16          3.71         2.15 o                         
  -5   6   8         50.40         52.68         3.44 o                         
  -4   6   8         34.67         34.56         2.91 o                         
  -3   6   8          4.43          1.12         2.40 o                         
  -2   6   8          4.46          3.05         1.96 o                         
  -1   6   8        176.10        179.04         5.23 o                         
   0   6   8          2.32          4.47         2.83 o                         
   1   6   8        283.50        317.79        14.70 o                         
   2   6   8          6.19          8.05         3.03 o                         
   3   6   8          5.79          7.19         4.15 o                         
   4   6   8         99.56        102.66         7.25 o                         
   5   6   8         21.20         29.01         4.57 o                         
   6   6   8         59.28         50.55         4.75 o                         
   7   6   8          0.24          1.81         3.62 o                         
   8   6   8         21.23         19.77         3.67 o                         
   9   6   8          3.53          2.33         3.03 o                         
  -8   7   8          0.93         -0.34         2.49 o                         
  -7   7   8         10.94          8.31         2.22 o                         
  -6   7   8         13.88         11.09         2.64 o                         
  -5   7   8         25.34         30.75         3.12 o                         
  -4   7   8          0.38         -2.07         2.93 o                         
  -3   7   8          4.71          4.24         2.93 o                         
  -2   7   8         17.42         19.53         4.75 o                         
  -1   7   8          0.07          1.88         3.03 o                         
   0   7   8        157.15        170.91         5.76 o                         
   1   7   8          0.59          3.97         2.23 o                         
   2   7   8          4.52          7.13         2.90 o                         
   3   7   8          3.10         -0.18         2.32 o                         
   4   7   8         26.10         26.04         4.75 o                         
   5   7   8         50.18         42.30         3.72 o                         
 -17   1   9         44.34         43.27         4.27 o                         
 -16   1   9         62.08         53.46         4.77 o                         
 -15   1   9         22.32         20.33         2.59 o                         
 -14   1   9          3.08          4.74         2.14 o                         
 -13   1   9         51.11         47.76         3.08 o                         
 -12   1   9          1.89         -0.12         1.63 o                         
 -11   1   9         24.65         28.03         2.28 o                         
 -10   1   9         88.21         72.61         7.10 o                         
  -9   1   9        195.04        195.45         6.92 o                         
  -8   1   9         63.77         55.18         3.20 o                         
  -7   1   9        193.15        194.80         4.22 o                         
  -6   1   9        195.06        197.65         3.70 o                         
  -5   1   9       1212.17       1185.72        11.99 o                         
  -4   1   9        139.47        132.91         3.31 o                         
  -3   1   9        189.66        184.32         3.76 o                         
  -2   1   9         29.36         25.65         2.12 o                         
  -1   1   9         64.53         57.97         3.20 o                         
   0   1   9        118.55        112.71         2.98 o                         
   1   1   9        398.20        396.61         5.86 o                         
   2   1   9        221.17        202.52         5.91 o                         
   3   1   9        172.71        175.59         7.46 o                         
   4   1   9          0.05         -1.06         1.07 o                         
   5   1   9         54.12         49.01         2.30 o                         
   6   1   9          1.21         -1.26         1.26 o                         
   7   1   9        267.35        260.94         5.04 o                         
   8   1   9         74.79         73.85         4.31 o                         
   9   1   9        277.73        267.90         7.15 o                         
  10   1   9          2.76          0.35         1.68 o                         
  11   1   9         42.90         43.06         3.13 o                         
  12   1   9         52.49         57.44         3.12 o                         
  13   1   9         29.44         28.84         2.52 o                         
  14   1   9         40.57         50.39         3.90 o                         
 -16   2   9          0.80          4.22         2.87 o                         
 -15   2   9         57.61         52.42         3.79 o                         
 -14   2   9         12.28          8.35         2.35 o                         
 -13   2   9          7.88          7.64         1.75 o                         
 -12   2   9         52.22         40.50         2.61 o                         
 -11   2   9        102.40         88.62         3.72 o                         
 -10   2   9         16.63         16.74         1.76 o                         
  -9   2   9          4.27          3.38         1.41 o                         
  -8   2   9        353.28        353.22         5.96 o                         
  -7   2   9        718.84        703.16         8.88 o                         
  -6   2   9         96.69         99.12         2.59 o                         
  -5   2   9        163.08        153.78         3.63 o                         
  -4   2   9       2548.98       2555.77        26.38 o                         
  -3   2   9        647.62        647.70         8.75 o                         
  -2   2   9         31.96         25.53         1.53 o                         
  -1   2   9        294.50        288.65         6.53 o                         
   0   2   9        571.61        543.91         7.22 o                         
   1   2   9         32.70         31.36         3.00 o                         
   2   2   9        533.02        522.40         8.83 o                         
   3   2   9        265.11        273.68         6.38 o                         
   4   2   9        447.24        416.22         6.41 o                         
   5   2   9       1103.61       1121.23        18.51 o                         
   6   2   9          0.16          0.49         1.74 o                         
   7   2   9          5.17          4.77         2.06 o                         
   8   2   9         83.06         75.41         4.75 o                         
   9   2   9         30.10         24.69         3.46 o                         
  10   2   9         39.61         42.81         2.63 o                         
  11   2   9         29.00         24.36         2.20 o                         
  12   2   9          2.93          1.34         2.17 o                         
  13   2   9         65.88         60.20         5.00 o                         
 -15   3   9          0.46         -2.64         2.64 o                         
 -14   3   9         31.34         27.57         3.95 o                         
 -13   3   9          7.38          4.49         2.10 o                         
 -12   3   9          5.23          4.52         2.09 o                         
 -11   3   9         10.79         10.29         2.06 o                         
 -10   3   9          9.64          6.80         1.87 o                         
  -9   3   9         40.93         36.59         2.51 o                         
  -8   3   9         45.16         47.60         2.18 o                         
  -7   3   9        266.93        246.66         4.03 o                         
  -6   3   9        743.28        732.28         8.06 o                         
  -5   3   9        199.45        199.24         3.86 o                         
  -4   3   9          8.38          7.13         1.09 o                         
  -3   3   9        886.67        884.97         9.37 o                         
  -2   3   9        231.54        222.87         4.46 o                         
  -1   3   9         41.68         43.45         2.61 o                         
   0   3   9        609.47        598.29         6.66 o                         
   1   3   9        312.20        301.14         3.53 o                         
   2   3   9          3.94          3.51         0.70 o                         
   3   3   9         10.35          8.17         1.36 o                         
   4   3   9        161.82        150.80         3.76 o                         
   5   3   9        274.20        277.93         5.57 o                         
   6   3   9        193.05        174.50         5.43 o                         
   7   3   9         10.64          9.29         2.26 o                         
   8   3   9         26.77         31.98         3.81 o                         
   9   3   9        133.16        123.84         4.78 o                         
  10   3   9         61.94         60.35         6.12 o                         
  11   3   9          6.22          6.33         2.40 o                         
  12   3   9         23.43         24.73         3.06 o                         
  13   3   9          0.07         -1.81         3.20 o                         
 -14   4   9         18.00         16.35         2.67 o                         
 -13   4   9         15.19         16.24         2.43 o                         
 -12   4   9          0.30          0.46         2.00 o                         
 -11   4   9          0.06         -0.48         1.84 o                         
 -10   4   9        112.52        125.25         4.37 o                         
  -9   4   9        194.19        181.55         4.87 o                         
  -8   4   9         62.73         57.51         2.98 o                         
  -7   4   9          6.43          3.19         1.99 o                         
  -6   4   9         62.66         64.07         7.60 o                         
  -5   4   9          7.30          3.99         2.36 o                         
  -4   4   9          0.28         -1.57         1.57 o                         
  -3   4   9        256.98        262.38         6.63 o                         
  -2   4   9       1069.84       1029.23        14.45 o                         
  -1   4   9        409.32        411.24        11.16 o                         
   0   4   9        106.76        104.43         3.52 o                         
   1   4   9         10.08         13.05         2.86 o                         
   2   4   9         24.02         22.95         3.20 o                         
   3   4   9         42.94         42.59         3.64 o                         
   4   4   9        318.30        337.75         7.82 o                         
   5   4   9         34.57         38.57         3.01 o                         
   6   4   9         63.46         72.92         3.84 o                         
   7   4   9         91.36         91.81         7.69 o                         
   8   4   9          7.04         11.78         3.15 o                         
   9   4   9          1.49         -1.92         1.92 o                         
  10   4   9         39.47         42.49        14.02 o                         
  11   4   9         31.69         23.62         4.12 o                         
 -13   5   9         32.61         33.19         3.74 o                         
 -12   5   9         31.18         29.02         2.76 o                         
 -11   5   9         49.77         45.59         3.18 o                         
 -10   5   9         77.05         70.55         5.16 o                         
  -9   5   9         26.31         31.78         2.60 o                         
  -8   5   9         22.69         23.60         2.42 o                         
  -7   5   9         77.80         79.15         3.95 o                         
  -6   5   9          0.77          0.05         1.96 o                         
  -5   5   9         27.16         28.27         2.72 o                         
  -4   5   9        133.48        124.57         4.43 o                         
  -3   5   9         63.36         58.85         4.38 o                         
  -2   5   9        157.37        156.89         6.92 o                         
  -1   5   9         89.62         93.82         4.63 o                         
   0   5   9        147.35        155.87         5.05 o                         
   1   5   9        224.38        253.66         8.30 o                         
   2   5   9          9.38         10.35         3.03 o                         
   3   5   9        115.04         91.50         5.27 o                         
   4   5   9         89.22         93.98         7.46 o                         
   5   5   9          0.20          3.17         3.62 o                         
   6   5   9         91.57         84.63        13.12 o                         
   7   5   9         32.64         32.37         3.99 o                         
   8   5   9          0.29         -3.67         5.43 o                         
   9   5   9         72.87         83.17         5.91 o                         
  10   5   9         34.91         36.37         4.63 o                         
 -10   6   9         40.98         33.79         3.02 o                         
  -9   6   9         30.97         31.72         2.74 o                         
  -8   6   9          6.95          6.68         2.19 o                         
  -7   6   9         10.29         11.91         2.64 o                         
  -6   6   9         46.65         51.67         5.04 o                         
  -5   6   9          0.83         -0.76         2.11 o                         
  -4   6   9          1.04         -1.87         1.87 o                         
  -3   6   9          0.60          2.25         2.11 o                         
  -2   6   9          5.46          6.95         3.17 o                         
  -1   6   9        316.48        313.27         9.43 o                         
   0   6   9         19.90         19.07         4.30 o                         
   1   6   9         55.38         50.48         4.63 o                         
   2   6   9         24.65         21.90         3.67 o                         
   3   6   9          0.10         -0.95         2.83 o                         
   4   6   9        153.46        166.53         6.09 o                         
   5   6   9          0.65          5.44         2.58 o                         
   6   6   9         77.93         80.60         4.87 o                         
   7   6   9         34.22         29.40         4.16 o                         
  -6   7   9          0.18          3.76         2.93 o                         
  -5   7   9         18.84         17.83         3.80 o                         
  -4   7   9          1.39         -1.33         3.03 o                         
  -3   7   9          2.95          2.71         3.15 o                         
  -2   7   9         17.10         11.74         4.97 o                         
  -1   7   9          0.75          0.79         3.39 o                         
   0   7   9          5.09          8.29         3.35 o                         
   1   7   9         17.43         17.10         2.85 o                         
   2   7   9         17.53         18.57         3.51 o                         
   3   7   9         23.18         22.62         3.21 o                         
 -16   0  10          9.65         13.88         5.88 o                         
 -15   0  10          6.41         -1.81         4.07 o                         
 -14   0  10          0.13         -1.36         3.62 o                         
 -13   0  10        229.30        213.01        10.85 o                         
 -12   0  10        183.87        155.57         9.04 o                         
 -11   0  10         25.34         21.03         3.20 o                         
 -10   0  10         13.66         12.02         5.20 o                         
  -9   0  10       1238.27       1214.88        20.46 o                         
  -8   0  10          5.46          3.65         5.43 o                         
  -7   0  10        472.43        477.80        10.39 o                         
  -6   0  10       5757.61       5591.20        78.18 o                         
  -5   0  10       2095.42       2133.59        32.29 o                         
  -4   0  10        173.41        177.61         5.73 o                         
  -3   0  10         61.06         54.36         3.47 o                         
  -2   0  10        504.18        493.88        16.51 o                         
  -1   0  10        785.66        791.40        14.06 o                         
   0   0  10         48.29         44.66         3.17 o                         
   1   0  10       1751.34       1669.38        25.90 o                         
   2   0  10       1133.84       1126.91        18.71 o                         
   3   0  10        164.62        190.99         5.53 o                         
   4   0  10        181.43        169.86         5.21 o                         
   5   0  10        144.33        153.62         6.11 o                         
   6   0  10        118.70        108.91         4.34 o                         
   7   0  10        135.21        142.91         7.69 o                         
   8   0  10         13.48         11.76         3.62 o                         
   9   0  10         49.04         46.13         5.43 o                         
  10   0  10         71.17         87.74         6.78 o                         
  11   0  10         71.18         64.61         4.76 o                         
  12   0  10          0.19          4.52         2.88 o                         
  13   0  10         22.63         24.27         3.80 o                         
 -16   1  10         22.43         33.25         3.22 o                         
 -15   1  10         53.20         46.80         3.44 o                         
 -14   1  10        112.54        124.34         4.74 o                         
 -13   1  10        112.33        113.08         6.61 o                         
 -12   1  10         23.22         25.81         4.91 o                         
 -11   1  10         11.89          9.91         2.17 o                         
 -10   1  10         25.72         23.27         2.58 o                         
  -9   1  10          3.77          4.36         1.96 o                         
  -8   1  10         30.39         32.51         2.24 o                         
  -7   1  10        465.18        467.00         7.10 o                         
  -6   1  10        726.50        731.42         9.59 o                         
  -5   1  10          4.38          5.37         1.52 o                         
  -4   1  10        578.32        572.44         8.94 o                         
  -3   1  10        173.06        152.67         3.63 o                         
  -2   1  10        740.87        724.08         9.19 o                         
  -1   1  10        185.26        175.89         3.81 o                         
   0   1  10          7.35          6.48         1.42 o                         
   1   1  10          1.48          1.44         1.29 o                         
   2   1  10        266.26        262.65         4.93 o                         
   3   1  10        320.70        294.31         7.51 o                         
   4   1  10        189.55        199.87         4.59 o                         
   5   1  10         59.76         55.28         2.58 o                         
   6   1  10        228.72        235.83         7.01 o                         
   7   1  10        247.38        241.41         9.50 o                         
   8   1  10         48.95         58.48         3.99 o                         
   9   1  10         22.39         16.56         2.83 o                         
  10   1  10          0.17         -0.03         2.06 o                         
  11   1  10          2.87          3.71         1.87 o                         
  12   1  10         44.58         41.71         2.85 o                         
  13   1  10          2.65         -1.42         2.32 o                         
 -15   2  10          6.49          6.53         2.52 o                         
 -14   2  10        117.87        117.53         5.74 o                         
 -13   2  10          1.83          1.13         1.76 o                         
 -12   2  10          5.08          4.56         1.79 o                         
 -11   2  10        103.19        101.01         7.31 o                         
 -10   2  10         92.03         82.43         5.09 o                         
  -9   2  10         63.71         64.38         3.12 o                         
  -8   2  10        714.25        712.73        11.73 o                         
  -7   2  10       1255.03       1273.51        14.61 o                         
  -6   2  10        203.13        204.68         3.74 o                         
  -5   2  10          3.60          3.18         1.44 o                         
  -4   2  10        861.65        836.99        10.38 o                         
  -3   2  10        814.43        831.61        10.33 o                         
  -2   2  10        222.61        206.93         4.13 o                         
  -1   2  10        350.05        328.49         5.38 o                         
   0   2  10         88.16         84.95         4.24 o                         
   1   2  10         66.31         71.39         3.02 o                         
   2   2  10         90.90         82.26         4.63 o                         
   3   2  10        404.04        395.38         6.56 o                         
   4   2  10          8.85          8.05         1.57 o                         
   5   2  10          3.68          1.53         2.06 o                         
   6   2  10        108.82        111.73         4.89 o                         
   7   2  10          3.31          2.37         2.06 o                         
   8   2  10         22.90         21.09         2.83 o                         
   9   2  10         19.77         13.73         2.59 o                         
  10   2  10         30.09         31.41         5.91 o                         
  11   2  10          0.11         -2.09         2.09 o                         
  12   2  10         16.61         19.52         3.02 o                         
 -15   3  10          1.26         -0.45         2.87 o                         
 -14   3  10          0.02          1.78         2.24 o                         
 -13   3  10         18.12         21.23         2.65 o                         
 -12   3  10         52.29         58.92         3.45 o                         
 -11   3  10        211.43        200.39         5.28 o                         
 -10   3  10         68.46         69.55         3.07 o                         
  -9   3  10        165.02        162.21         4.27 o                         
  -8   3  10        514.66        516.85         7.64 o                         
  -7   3  10         70.43         73.55         4.46 o                         
  -6   3  10          6.76          5.81         1.33 o                         
  -5   3  10        274.32        268.39         4.69 o                         
  -4   3  10         69.07         76.50         2.32 o                         
  -3   3  10         22.87         23.91         1.36 o                         
  -2   3  10          0.50          2.47         1.11 o                         
  -1   3  10        270.33        269.88         3.88 o                         
   0   3  10         29.18         28.64         1.48 o                         
   1   3  10          2.95          0.93         0.83 o                         
   2   3  10        107.79        101.88         2.25 o                         
   3   3  10         38.58         39.75         2.49 o                         
   4   3  10         11.50         10.71         2.26 o                         
   5   3  10        127.57        105.33         4.67 o                         
   6   3  10         10.24         13.60         2.50 o                         
   7   3  10          5.03          6.33         2.17 o                         
   8   3  10          1.44          0.81         1.98 o                         
   9   3  10          0.05          1.41         3.62 o                         
  10   3  10         26.57         25.04         4.20 o                         
  11   3  10         52.63         48.54         3.80 o                         
  12   3  10         43.85         56.53         7.24 o                         
 -13   4  10         51.31         39.92         3.23 o                         
 -12   4  10         52.67         57.15         4.37 o                         
 -11   4  10         17.27         14.79         2.43 o                         
 -10   4  10        182.27        187.62         5.28 o                         
  -9   4  10         70.76         68.80         3.92 o                         
  -8   4  10         17.55         16.66         2.64 o                         
  -7   4  10         29.94         32.43         2.95 o                         
  -6   4  10         40.64         43.42         3.28 o                         
  -5   4  10        349.19        361.34         7.99 o                         
  -4   4  10        173.42        190.73         5.31 o                         
  -3   4  10         49.17         53.18         4.95 o                         
  -2   4  10       1009.35       1004.26        14.34 o                         
  -1   4  10         30.43         43.06         2.72 o                         
   0   4  10        214.24        229.15         5.89 o                         
   1   4  10          0.05         -1.79         1.79 o                         
   2   4  10        379.68        378.82         8.28 o                         
   3   4  10         11.06         12.05         2.19 o                         
   4   4  10         22.88         23.57         2.52 o                         
   5   4  10         28.97         30.99         3.84 o                         
   6   4  10          7.67          5.88         4.07 o                         
   7   4  10          1.49         -0.45         4.07 o                         
   8   4  10        182.50        187.15         7.83 o                         
   9   4  10          6.90          8.20         3.39 o                         
  10   4  10          0.83         -1.88         3.03 o                         
 -11   5  10         33.48         38.22         4.05 o                         
 -10   5  10         65.16         82.79         4.44 o                         
  -9   5  10          4.07          5.25         2.42 o                         
  -8   5  10         70.36         79.66         5.35 o                         
  -7   5  10          2.47          2.71         2.23 o                         
  -6   5  10          0.35         -1.32         2.12 o                         
  -5   5  10          0.32         -0.65         2.06 o                         
  -4   5  10         20.73         16.92         2.51 o                         
  -3   5  10         78.42         75.19         3.76 o                         
  -2   5  10        152.17        153.49         4.83 o                         
  -1   5  10          0.97          1.11         2.83 o                         
   0   5  10        155.61        155.56        10.63 o                         
   1   5  10         67.54         66.82         5.65 o                         
   2   5  10          1.78          1.13         2.56 o                         
   3   5  10          6.66          5.05         2.70 o                         
   4   5  10         73.29         76.83         5.59 o                         
   5   5  10          4.77          2.62         3.03 o                         
   6   5  10         56.39         59.77         6.56 o                         
   7   5  10          9.51         15.72         3.67 o                         
   8   5  10         25.10         23.11         4.16 o                         
  -8   6  10          1.12          3.57         2.51 o                         
  -7   6  10         15.73         16.82         5.31 o                         
  -6   6  10          7.47          6.16         2.46 o                         
  -5   6  10         13.95         10.54         2.69 o                         
  -4   6  10          2.11         -1.26         2.94 o                         
  -3   6  10         63.02         68.93        18.77 o                         
  -2   6  10         39.55         48.29         4.76 o                         
  -1   6  10          8.59          3.97         6.33 o                         
   0   6  10        437.30        422.46        20.12 o                         
   1   6  10         11.36         14.97         4.97 o                         
   2   6  10         30.42         34.58         4.48 o                         
   3   6  10          2.28         -0.36         3.03 o                         
   4   6  10          1.25          0.60         2.49 o                         
   5   6  10          6.43          6.29         2.78 o                         
 -15   1  11          2.24          1.48         2.85 o                         
 -14   1  11          8.17         16.70         3.11 o                         
 -13   1  11          7.83          5.88         3.62 o                         
 -12   1  11        206.25        221.90         6.26 o                         
 -11   1  11        223.08        210.93         5.99 o                         
 -10   1  11         61.68         69.26         6.07 o                         
  -9   1  11        815.11        835.24        11.12 o                         
  -8   1  11          2.01          3.94         1.60 o                         
  -7   1  11         76.77         83.72         3.26 o                         
  -6   1  11         27.85         29.34         2.16 o                         
  -5   1  11         99.26         99.90         3.41 o                         
  -4   1  11         53.38         53.66         2.56 o                         
  -3   1  11         68.96         71.70         3.60 o                         
  -2   1  11        123.48        124.59         3.53 o                         
  -1   1  11         69.70         65.55         3.13 o                         
   0   1  11        117.05        109.01         3.31 o                         
   1   1  11        154.96        132.97         3.63 o                         
   2   1  11          6.02          1.77         1.37 o                         
   3   1  11         55.41         39.51         2.66 o                         
   4   1  11         23.75         23.68         3.03 o                         
   5   1  11          7.26          7.39         2.38 o                         
   6   1  11        171.53        174.61        10.85 o                         
   7   1  11        116.25        130.79         5.73 o                         
   8   1  11          0.08         -1.33         2.38 o                         
   9   1  11         44.98         55.18         5.20 o                         
  10   1  11        148.35        161.46         7.04 o                         
  11   1  11          4.85          7.10         2.24 o                         
  12   1  11          7.89         11.21         2.85 o                         
 -14   2  11        138.82        138.94         5.96 o                         
 -13   2  11         41.96         50.35         3.34 o                         
 -12   2  11          0.25         -0.38         1.87 o                         
 -11   2  11          0.09         -1.80         1.80 o                         
 -10   2  11        182.30        192.27         5.29 o                         
  -9   2  11        112.48        108.86         4.38 o                         
  -8   2  11         81.70         82.98         3.66 o                         
  -7   2  11         85.05         83.70         3.26 o                         
  -6   2  11         58.01         57.14         2.70 o                         
  -5   2  11        139.80        139.80         3.75 o                         
  -4   2  11        483.43        487.46         7.27 o                         
  -3   2  11        364.69        351.65         5.84 o                         
  -2   2  11         43.27         44.66         2.25 o                         
  -1   2  11         35.47         37.80         2.68 o                         
   0   2  11        124.46        105.63         3.19 o                         
   1   2  11        246.84        228.44         4.60 o                         
   2   2  11         13.97         17.18         1.69 o                         
   3   2  11        278.83        276.90         5.23 o                         
   4   2  11         58.32         67.88         4.24 o                         
   5   2  11        190.31        195.99         6.50 o                         
   6   2  11        138.20        139.21        11.08 o                         
   7   2  11          3.34          4.21         2.50 o                         
   8   2  11          5.89          5.31         2.50 o                         
   9   2  11         76.47         81.86         4.67 o                         
  10   2  11         72.67         72.32         9.27 o                         
  11   2  11        124.95        111.71         8.63 o                         
 -13   3  11         53.32         50.24         3.86 o                         
 -12   3  11          6.98         10.49         2.72 o                         
 -11   3  11          0.30          2.76         2.46 o                         
 -10   3  11         82.42         84.38         8.89 o                         
  -9   3  11         57.81         67.65         3.53 o                         
  -8   3  11          5.63          8.78         1.87 o                         
  -7   3  11         16.79         15.99         1.97 o                         
  -6   3  11         98.41        105.48         3.33 o                         
  -5   3  11         14.42         13.96         1.65 o                         
  -4   3  11          7.16          7.45         1.40 o                         
  -3   3  11        124.68        119.24         3.00 o                         
  -2   3  11         32.89         35.01         1.88 o                         
  -1   3  11          0.22          1.08         1.14 o                         
   0   3  11        148.27        162.15         3.21 o                         
   1   3  11         26.39         31.15         1.56 o                         
   2   3  11          2.70          1.57         1.27 o                         
   3   3  11          1.40          4.53         2.35 o                         
   4   3  11         18.75         16.57         2.40 o                         
   5   3  11        191.85        176.38         6.30 o                         
   6   3  11         31.53         26.21         8.37 o                         
   7   3  11         61.71         60.43         4.01 o                         
   8   3  11        131.67        144.27         9.95 o                         
   9   3  11         84.57         97.17         6.18 o                         
  10   3  11         17.93         21.33         3.05 o                         
 -12   4  11         54.30         57.86         4.05 o                         
 -11   4  11         27.02         35.67         6.70 o                         
 -10   4  11         20.38         21.87         3.12 o                         
  -9   4  11        118.28        117.84         5.82 o                         
  -8   4  11         59.45         62.47         3.90 o                         
  -7   4  11         15.99         17.24         2.69 o                         
  -6   4  11          5.33         10.25         2.38 o                         
  -5   4  11         28.92         26.93         3.26 o                         
  -4   4  11          2.74          0.70         2.01 o                         
  -3   4  11          2.27         -0.14         1.92 o                         
  -2   4  11         31.34         34.94         2.79 o                         
  -1   4  11        223.22        232.51         7.58 o                         
   0   4  11         42.43         44.46         4.31 o                         
   1   4  11         58.44         52.75         3.39 o                         
   2   4  11        136.26        129.91         4.86 o                         
   3   4  11         45.18         41.44         4.33 o                         
   4   4  11         13.77          9.55         2.76 o                         
   5   4  11         94.47        100.31         4.46 o                         
   6   4  11         26.20         18.54         4.97 o                         
   7   4  11         11.31          9.04         4.52 o                         
   8   4  11          0.78         -0.12         3.03 o                         
   9   4  11          1.19         -2.59         3.03 o                         
 -10   5  11         34.34         35.83         3.52 o                         
  -9   5  11        198.91        201.45         6.55 o                         
  -8   5  11          5.70         11.05         2.64 o                         
  -7   5  11          5.72          8.37         2.49 o                         
  -6   5  11          3.88          5.79         2.54 o                         
  -5   5  11          0.11          0.32         2.16 o                         
  -4   5  11          3.37          5.79         2.23 o                         
  -3   5  11         61.58         66.27         5.09 o                         
  -2   5  11          0.38         -2.70         2.70 o                         
  -1   5  11          1.07         -1.17         3.03 o                         
   0   5  11         17.92         14.98         3.35 o                         
   1   5  11         46.18         50.01         4.80 o                         
   2   5  11          2.33          1.49         5.43 o                         
   3   5  11          6.52         11.35         4.52 o                         
   4   5  11         16.46         12.21         3.52 o                         
   5   5  11          5.91          4.52         3.20 o                         
   6   5  11         22.83         23.96         4.31 o                         
  -6   6  11          2.60          3.86         3.47 o                         
  -5   6  11         87.42         97.06         6.37 o                         
  -4   6  11        176.79        199.18         8.24 o                         
  -3   6  11          2.65          1.62         3.03 o                         
  -2   6  11         23.96         20.71         3.80 o                         
  -1   6  11         39.65         50.08         5.65 o                         
   0   6  11         27.55         30.33         7.24 o                         
   1   6  11          9.22         13.63         3.67 o                         
   2   6  11          0.63          1.52         3.15 o                         
   3   6  11          0.88         -5.43         5.43 o                         
 -14   0  12         53.72         45.22         6.78 o                         
 -13   0  12         21.62         18.09         5.43 o                         
 -12   0  12        136.75        155.57         9.95 o                         
 -11   0  12        144.17        159.02         6.87 o                         
 -10   0  12         11.27         14.92         3.03 o                         
  -9   0  12         13.31         16.42         3.39 o                         
  -8   0  12        440.66        434.58        10.22 o                         
  -7   0  12         99.52        103.65         5.27 o                         
  -6   0  12        109.70        115.64         5.41 o                         
  -5   0  12         40.48         38.36         3.47 o                         
  -4   0  12       1529.65       1463.41        23.81 o                         
  -3   0  12         99.91         95.54         4.95 o                         
  -2   0  12         65.38         52.85         3.67 o                         
  -1   0  12        183.56        183.99         6.05 o                         
   0   0  12        110.59         84.59        10.40 o                         
   1   0  12          4.29         -0.21         2.06 o                         
   2   0  12        260.99        247.43        17.86 o                         
   3   0  12        190.54        162.12        10.40 o                         
   4   0  12        142.17        139.74         8.59 o                         
   5   0  12        366.18        349.58        13.12 o                         
   6   0  12         51.49         57.43         5.88 o                         
   7   0  12        167.11        146.98         9.04 o                         
   8   0  12         29.68         41.15         5.43 o                         
   9   0  12         18.28         14.02         4.52 o                         
  10   0  12         68.80         66.03         6.78 o                         
 -14   1  12          4.54          9.00         3.02 o                         
 -13   1  12         57.29         76.61         6.12 o                         
 -12   1  12        279.67        287.76         7.39 o                         
 -11   1  12        220.48        226.96        11.28 o                         
 -10   1  12         16.01         13.17         2.18 o                         
  -9   1  12          5.10          3.37         1.91 o                         
  -8   1  12         86.90         81.88         6.33 o                         
  -7   1  12         68.93         68.05         3.12 o                         
  -6   1  12         26.24         24.75         2.24 o                         
  -5   1  12         50.65         53.87         3.98 o                         
  -4   1  12          5.43          6.69         1.68 o                         
  -3   1  12          2.75          3.14         1.57 o                         
  -2   1  12         45.94         58.24         4.18 o                         
  -1   1  12         19.31         18.57         1.89 o                         
   0   1  12         50.68         36.30         2.39 o                         
   1   1  12         24.44         21.42         1.97 o                         
   2   1  12          5.14          2.49         1.56 o                         
   3   1  12        101.02         85.76         3.87 o                         
   4   1  12          3.63         -1.13         2.49 o                         
   5   1  12         14.01         15.77         3.03 o                         
   6   1  12         56.87         53.51         4.97 o                         
   7   1  12         62.85         61.26         4.31 o                         
   8   1  12         85.10         80.45         5.09 o                         
   9   1  12        242.99        269.13         8.30 o                         
  10   1  12         14.11         17.32         3.47 o                         
 -13   2  12          0.32         -2.03         2.03 o                         
 -12   2  12         30.13         28.72         2.77 o                         
 -11   2  12          0.00          3.01         2.03 o                         
 -10   2  12        104.93        125.29         4.36 o                         
  -9   2  12         10.93         13.03         2.46 o                         
  -8   2  12         10.73         13.64         1.97 o                         
  -7   2  12          0.83          1.24         1.69 o                         
  -6   2  12        574.51        580.11         8.56 o                         
  -5   2  12         62.47         57.18         2.90 o                         
  -4   2  12          8.58          7.88         1.68 o                         
  -3   2  12          0.33         -1.23         1.42 o                         
  -2   2  12        435.44        424.92         6.67 o                         
  -1   2  12          0.36          1.16         1.44 o                         
   0   2  12         70.50         72.84         3.03 o                         
   1   2  12         75.45         64.23         4.50 o                         
   2   2  12         65.65         60.50         2.90 o                         
   3   2  12         61.50         47.90         3.26 o                         
   4   2  12         69.87         63.14         2.94 o                         
   5   2  12         15.71         11.11         2.83 o                         
   6   2  12          2.59          2.52         3.39 o                         
   7   2  12         21.01         21.53         3.15 o                         
   8   2  12         20.89         20.40         3.26 o                         
   9   2  12         15.17         12.66         4.97 o                         
  10   2  12         10.70          6.33         4.97 o                         
 -12   3  12         51.43         48.85         3.97 o                         
 -11   3  12         21.01         18.73         2.99 o                         
 -10   3  12        105.68        105.61         7.73 o                         
  -9   3  12         10.54          8.16         2.52 o                         
  -8   3  12         80.12         82.09         4.24 o                         
  -7   3  12         24.65         29.17         3.15 o                         
  -6   3  12          0.06          0.78         2.17 o                         
  -5   3  12         39.68         43.70         2.87 o                         
  -4   3  12         16.17         18.27         2.34 o                         
  -3   3  12         12.74         12.34         2.00 o                         
  -2   3  12         47.94         45.50         3.15 o                         
  -1   3  12          0.56          1.88         1.52 o                         
   0   3  12         60.93         58.75         3.45 o                         
   1   3  12          0.02         -1.34         2.02 o                         
   2   3  12         27.21         29.55         2.93 o                         
   3   3  12        317.32        332.53        10.84 o                         
   4   3  12         52.91         68.10         3.92 o                         
   5   3  12          3.38          5.30         2.25 o                         
   6   3  12         21.03         18.75         3.17 o                         
   7   3  12         13.43         20.35         5.43 o                         
   8   3  12         14.51         20.35         5.43 o                         
 -10   4  12         35.96         39.18         3.64 o                         
  -9   4  12         10.99          7.30         2.66 o                         
  -8   4  12        107.09        121.59         5.19 o                         
  -7   4  12        113.37        116.50         5.04 o                         
  -6   4  12          6.23          2.86         2.42 o                         
  -5   4  12         40.51         42.11         3.45 o                         
  -4   4  12         61.34         73.54         3.98 o                         
  -3   4  12          1.26          0.22         2.06 o                         
  -2   4  12        140.27        148.13         6.72 o                         
  -1   4  12          4.55          3.52         3.03 o                         
   0   4  12        107.00        120.10         4.92 o                         
   1   4  12         46.67         53.76         3.74 o                         
   2   4  12          1.93          2.50         3.25 o                         
   3   4  12         10.20          5.80         2.32 o                         
   4   4  12          1.21          0.93         2.02 o                         
   5   4  12         12.44         10.85         3.52 o                         
   6   4  12         24.57         33.69         4.48 o                         
   7   4  12        226.44        239.24        12.66 o                         
  -8   5  12          6.62          7.37         2.76 o                         
  -7   5  12         91.24         96.24         6.31 o                         
  -6   5  12         44.56         54.21         5.45 o                         
  -5   5  12          0.01          5.71         3.03 o                         
  -4   5  12          1.95          5.88         3.15 o                         
  -3   5  12         21.56         26.00         3.99 o                         
  -2   5  12          0.21          0.68         3.20 o                         
  -1   5  12          3.85         -0.17         3.03 o                         
   0   5  12          9.99         13.84         3.67 o                         
   1   5  12         18.89         20.47         4.75 o                         
   2   5  12         53.61         56.24         7.69 o                         
   3   5  12         26.41         30.45         7.69 o                         
   4   5  12          1.60         -1.31         3.39 o                         
 -12   1  13         23.24         35.05         3.39 o                         
 -11   1  13          1.37          3.19         2.32 o                         
 -10   1  13          0.02         -0.01         1.91 o                         
  -9   1  13         52.63         52.10         6.16 o                         
  -8   1  13         26.02         30.86         3.26 o                         
  -7   1  13         14.78         16.52         2.29 o                         
  -6   1  13         25.48         27.08         2.35 o                         
  -5   1  13          0.14          1.51         1.74 o                         
  -4   1  13         30.41         28.30         2.35 o                         
  -3   1  13         77.82         82.61         3.38 o                         
  -2   1  13          4.36          9.99         1.89 o                         
  -1   1  13          0.60          1.81         1.66 o                         
   0   1  13        177.44        145.77         4.19 o                         
   1   1  13         30.10         23.05         2.16 o                         
   2   1  13         39.37         36.25         2.52 o                         
   3   1  13          1.57         -0.81         1.60 o                         
   4   1  13        109.21        103.22         4.67 o                         
   5   1  13         96.95         93.92         5.59 o                         
   6   1  13          1.08          2.50         2.70 o                         
   7   1  13          1.35         -1.22         4.30 o                         
   8   1  13         22.07         24.38         3.67 o                         
 -12   2  13          0.01         -2.46         2.46 o                         
 -11   2  13         26.55         36.97         3.72 o                         
 -10   2  13         14.04         21.41         3.11 o                         
  -9   2  13         20.39         18.51         3.67 o                         
  -8   2  13         34.59         34.32         3.19 o                         
  -7   2  13         25.78         30.44         3.21 o                         
  -6   2  13          0.05         -2.25         2.25 o                         
  -5   2  13        173.90        166.78         5.08 o                         
  -4   2  13        214.65        213.07         5.87 o                         
  -3   2  13         57.34         64.57         3.38 o                         
  -2   2  13         10.11          7.92         2.28 o                         
  -1   2  13         17.18         15.66         2.12 o                         
   0   2  13         76.73         87.33         3.73 o                         
   1   2  13         11.46         12.52         2.06 o                         
   2   2  13         78.78         82.86         3.72 o                         
   3   2  13         17.75         21.16         2.85 o                         
   4   2  13          0.06          4.65         2.74 o                         
   5   2  13         33.30         22.70         2.90 o                         
   6   2  13        131.57        133.15         6.50 o                         
   7   2  13         47.30         45.61         4.24 o                         
   8   2  13        123.98        141.75         7.33 o                         
 -10   3  13         17.76         25.51         4.84 o                         
  -9   3  13         74.54         75.33         4.50 o                         
  -8   3  13          4.47          2.20         2.66 o                         
  -7   3  13         11.57          9.06         2.69 o                         
  -6   3  13          0.57          0.76         2.95 o                         
  -5   3  13          6.34          6.91         2.14 o                         
  -4   3  13         35.28         41.03         2.85 o                         
  -3   3  13          7.02          4.65         1.93 o                         
  -2   3  13        129.45        141.01         4.77 o                         
  -1   3  13         16.44         15.28         2.58 o                         
   0   3  13         41.60         39.83         3.37 o                         
   1   3  13         36.18         36.33         3.45 o                         
   2   3  13         38.32         33.80         5.30 o                         
   3   3  13          6.45         12.60         2.58 o                         
   4   3  13         23.69         18.69         2.85 o                         
   5   3  13          2.67          4.63         2.40 o                         
   6   3  13         33.41         28.67         4.16 o                         
  -8   4  13         18.41         25.99         3.35 o                         
  -7   4  13        136.77        135.70         7.04 o                         
  -6   4  13          9.21         12.24         2.76 o                         
  -5   4  13          9.24          9.76         3.12 o                         
  -4   4  13          0.93          4.07         3.15 o                         
  -3   4  13          0.33         -0.71         3.03 o                         
  -2   4  13          3.79          2.76         3.03 o                         
  -1   4  13         51.08         54.23         4.95 o                         
   0   4  13         12.58          9.66         2.58 o                         
   1   4  13          0.15          2.68         2.40 o                         
   2   4  13          0.00          1.63         2.49 o                         
   3   4  13          7.12          8.31         2.52 o                         
   4   4  13         21.01         22.30         4.52 o                         
  -3   5  13          0.19          0.72         3.15 o                         
  -2   5  13         11.21         11.63         3.80 o                         
  -1   5  13          0.58         -0.68         5.65 o                         
 -11   0  14          1.67          2.94         3.20 o                         
 -10   0  14         13.77         13.09         4.07 o                         
  -9   0  14         39.63         41.11         4.31 o                         
  -8   0  14         65.81         81.49         6.11 o                         
  -7   0  14         27.25         38.23         4.31 o                         
  -6   0  14          6.81         -0.67         3.62 o                         
  -5   0  14        195.75        194.94         7.33 o                         
  -4   0  14        266.21        301.06        17.64 o                         
  -3   0  14        208.84        203.60         7.47 o                         
  -2   0  14        196.72        185.38         7.01 o                         
  -1   0  14          2.37          6.11         2.94 o                         
   0   0  14         25.15         24.23         3.47 o                         
   1   0  14          3.01          1.81         2.56 o                         
   2   0  14         49.71         51.35         4.31 o                         
   3   0  14         87.21        109.76         9.50 o                         
   4   0  14        287.84        267.81         8.47 o                         
   5   0  14         33.73         45.85         4.31 o                         
   6   0  14         46.10         47.94         6.33 o                         
 -10   1  14          2.90          0.91         1.95 o                         
  -9   1  14         10.61         12.17         2.29 o                         
  -8   1  14         20.96         18.02         2.39 o                         
  -7   1  14         31.39         27.60         2.66 o                         
  -6   1  14         44.54         41.38         2.93 o                         
  -5   1  14         14.33         16.02         2.42 o                         
  -4   1  14          1.01         -0.03         1.84 o                         
  -3   1  14         26.87         42.24         2.80 o                         
  -2   1  14         57.13         66.78         3.68 o                         
  -1   1  14         88.71         99.96         3.91 o                         
   0   1  14        241.16        230.82         5.43 o                         
   1   1  14         47.89         63.38         3.26 o                         
   2   1  14        135.30        127.26         4.29 o                         
   3   1  14          0.06          1.61         1.79 o                         
   4   1  14          0.05          2.07         1.91 o                         
   5   1  14          0.47         -0.42         1.95 o                         
   6   1  14         37.19         30.97         2.98 o                         
  -9   2  14         26.15         23.46         3.99 o                         
  -8   2  14          0.36         -0.82         2.51 o                         
  -7   2  14         32.39         38.73         3.66 o                         
  -6   2  14         54.27         68.42         4.35 o                         
  -5   2  14         78.77         75.52         5.44 o                         
  -4   2  14          0.80          0.41         2.57 o                         
  -3   2  14         10.42         11.00         2.61 o                         
  -2   2  14          4.43          3.17         2.35 o                         
  -1   2  14         12.73         13.29         2.78 o                         
   0   2  14          6.95          8.24         2.51 o                         
   1   2  14          1.05          1.23         2.25 o                         
   2   2  14         66.77         70.47         4.16 o                         
   3   2  14          8.59          6.54         2.51 o                         
   4   2  14          1.74          3.41         2.40 o                         
   5   2  14          0.02         -0.10         3.54 o                         
  -8   3  14         12.48         10.60         2.95 o                         
  -7   3  14         23.03         27.43         3.37 o                         
  -6   3  14         27.29         29.37         3.45 o                         
  -5   3  14          1.96         -2.02         2.02 o                         
  -4   3  14          1.79          4.68         2.81 o                         
  -3   3  14         38.99         51.14         7.26 o                         
  -2   3  14          0.23          0.28         2.43 o                         
  -1   3  14         12.84         12.88         2.85 o                         
   0   3  14          0.50          2.48         2.43 o                         
   1   3  14          4.80          7.75         2.58 o                         
   2   3  14          5.84          4.36         2.58 o                         
   3   3  14         14.09         19.99         2.93 o                         
  -4   4  14         21.16         18.99         5.43 o                         
  -3   4  14          2.75          1.18         3.35 o                         
  -2   4  14         37.82         38.46         4.80 o                         
  -1   4  14          3.00          2.61         2.58 o                         
  -7   1  15          0.47         -2.74         2.74 o                         
  -6   1  15         24.48         29.58         3.39 o                         
  -5   1  15         55.94         58.98         4.00 o                         
  -4   1  15         78.06         87.36         6.20 o                         
  -3   1  15          1.27          3.80         2.69 o                         
  -2   1  15          2.40          1.24         2.51 o                         
  -1   1  15         34.91         38.91         3.64 o                         
   0   1  15         23.85         33.24         4.64 o                         
   1   1  15          3.00          4.45         2.79 o                         
   2   1  15         31.57         35.39         3.56 o                         
   3   1  15        195.96        212.82         9.42 o                         
  -6   2  15         18.34         21.43         4.01 o                         
  -5   2  15          6.81          8.74         2.87 o                         
  -4   2  15         13.90         25.85         3.39 o                         
  -3   2  15        197.10        206.87         6.78 o                         
  -2   2  15         15.71         12.28         2.95 o                         
  -1   2  15          8.19          2.41         2.61 o                         
   0   2  15         57.38         60.56         4.26 o                         
   1   2  15          7.08          9.48         2.78 o                         
                                                                                
